# Supplementary material for: The WD40-domain containing protein CORO2B is specifically enriched in glomerular podocytes and regulates the ventral actin cytoskeleton
Source: Sci Rep. 2017 Nov 21;7:15910. doi: 10.1038/s41598-017-15844-1 (PMC5698439; doi:10.1038/s41598-017-15844-1)
Supplement: Supplementary file 2 — Dataset 1 [file 41598_2017_15844_MOESM2_ESM.xlsx]

## Sheet: GO-FA
SILAC-MS filtered for proteins annotated to the GO-Term „focal adhesion [GO:0005925]“ and ranked according to CORO2B dependent enrichment.
Protein IDs	Protein names	Gene names	Fasta headers	Number of proteins	Peptides	PEP	ratio GFP/CORO2B-GFP Exp_1	ratio CORO2B-GFP/GFP Exp_2	log2 ratio CORO2B-GFP/GFP Exp_1	log2 ratio CORO2B-GFP/GFP Exp_2	>log2 0.4 or <-0.4 in Exp1+2	GO-Term: focal adhesion [GO:0005925]	average log2 result value
Q9UQ03-2;Q9UQ03	Coronin-2B	CORO2B	>sp|Q9UQ03-2|COR2B_HUMAN Isoform 2 of Coronin-2B OS=Homo sapiens GN=CORO2B;>sp|Q9UQ03|COR2B_HUMAN Coronin-2B OS=Homo sapiens GN=CORO2B PE=2 SV=4	2	13	4.82e-70	0.07	2.83	3.8365	1.5008	+		2.66865
P23528;G3V1A4;E9PP50;E9PK25;E9PLJ3;E9PS23;E9PQB7;Q9Y281-3	Cofilin-1	CFL1	>sp|P23528|COF1_HUMAN Cofilin-1 OS=Homo sapiens GN=CFL1 PE=1 SV=3;>tr|G3V1A4|G3V1A4_HUMAN Cofilin 1 (Non-muscle), isoform CRA_a OS=Homo sapiens GN=CFL1 PE=1 SV=1;>tr|E9PP50|E9PP50_HUMAN Cofilin-1 (Fragment) OS=Homo sapiens GN=CFL1 PE=1 SV=2;>tr|E9PK25|E9PK	8	6	3.36e-34	0.73	2.37	0.454032	1.24489	+	+	0.849459
P62937;Q567Q0;F8WE65;C9J5S7;Q9Y536;F5H284;A2BFH1	Peptidyl-prolyl cis-trans isomerase A;Peptidyl-prolyl cis-trans isomerase	PPIA	>sp|P62937|PPIA_HUMAN Peptidyl-prolyl cis-trans isomerase A OS=Homo sapiens GN=PPIA PE=1 SV=2;>tr|Q567Q0|Q567Q0_HUMAN Peptidyl-prolyl cis-trans isomerase A OS=Homo sapiens GN=PPIA PE=1 SV=1;>tr|F8WE65|F8WE65_HUMAN Peptidyl-prolyl cis-trans isomerase OS=Hom	7	4	6.66e-12	0.54	1.33	0.888969	0.411426	+	+	0.650197
Q13045-2;Q13045;Q13045-3;J3KS39;J3KS54	Protein flightless-1 homolog	FLII	>sp|Q13045-2|FLII_HUMAN Isoform 2 of Protein flightless-1 homolog OS=Homo sapiens GN=FLII;>sp|Q13045|FLII_HUMAN Protein flightless-1 homolog OS=Homo sapiens GN=FLII PE=1 SV=2;>sp|Q13045-3|FLII_HUMAN Isoform 3 of Protein flightless-1 homolog OS=Homo sapiens	5	4	5.95e-20	0.54	1.18	0.888969	0.238787		+	0.563878
P51911;B4DUX6;B7Z7E1;K7EQ72;K7ER02;K7ESJ2;K7ERK4;K7ENC5;K7ERM8	Calponin-1	CNN1	>sp|P51911|CNN1_HUMAN Calponin-1 OS=Homo sapiens GN=CNN1 PE=1 SV=2;>tr|B4DUX6|B4DUX6_HUMAN Calponin-1 OS=Homo sapiens GN=CNN1 PE=2 SV=1;>tr|B7Z7E1|B7Z7E1_HUMAN Calponin-1 OS=Homo sapiens GN=CNN1 PE=2 SV=1	9	9	7.04e-36	0.88	1.86	0.184425	0.895303		+	0.539864
P08670;B0YJC4;B0YJC5;Q5JVS8;P17661;H7C5W5;P41219;P41219-2;P14136-3;P14136;P14136-2;K7EKH6;F8W835;Q16352;P07197-2;P07196;P12036-2;P12036	Vimentin	VIM	>sp|P08670|VIME_HUMAN Vimentin OS=Homo sapiens GN=VIM PE=1 SV=4;>tr|B0YJC4|B0YJC4_HUMAN Vimentin OS=Homo sapiens GN=VIM PE=1 SV=1;>tr|B0YJC5|B0YJC5_HUMAN Vimentin OS=Homo sapiens GN=VIM PE=1 SV=1	18	46	0	1.04	2.09	-0.0565835	1.0635		+	0.50346
P14625	Endoplasmin	HSP90B1	>sp|P14625|ENPL_HUMAN Endoplasmin OS=Homo sapiens GN=HSP90B1 PE=1 SV=1	1	7	6.67e-30	0.79	1.26	0.340075	0.333424		+	0.33675
P67936;P67936-2;K7ENT6;K7ERG3;K7EPV9;K7EMU5;K7EPB9;Q2TAC2-2;Q2TAC2	Tropomyosin alpha-4 chain	TPM4	>sp|P67936|TPM4_HUMAN Tropomyosin alpha-4 chain OS=Homo sapiens GN=TPM4 PE=1 SV=3;>sp|P67936-2|TPM4_HUMAN Isoform 2 of Tropomyosin alpha-4 chain OS=Homo sapiens GN=TPM4;>tr|K7ENT6|K7ENT6_HUMAN Tropomyosin alpha-4 chain (Fragment) OS=Homo sapiens GN=TPM4 PE	9	17	2.98e-86	0.97	1.52	0.0439433	0.604071		+	0.324007
P62258;P62258-2;B4DJF2;I3L3T1;K7EM20;K7EIT4;I3L0W5	14-3-3 protein epsilon	YWHAE	>sp|P62258|1433E_HUMAN 14-3-3 protein epsilon OS=Homo sapiens GN=YWHAE PE=1 SV=1;>sp|P62258-2|1433E_HUMAN Isoform SV of 14-3-3 protein epsilon OS=Homo sapiens GN=YWHAE	7	14	3.51e-35	0.98	1.51	0.0291463	0.594549		+	0.311847
Q8WUM4;Q8WUM4-2;F8WEQ7;F8WBR8;C9IZF9	Programmed cell death 6-interacting protein	PDCD6IP	>sp|Q8WUM4|PDC6I_HUMAN Programmed cell death 6-interacting protein OS=Homo sapiens GN=PDCD6IP PE=1 SV=1;>sp|Q8WUM4-2|PDC6I_HUMAN Isoform 2 of Programmed cell death 6-interacting protein OS=Homo sapiens GN=PDCD6IP	5	6	1.7e-24	0.82	1.25	0.286304	0.321928		+	0.304116
P08133-2;A6NN80;P08133;E5RK69;E7EMC6;H0YC77;E5RFF0	Annexin;Annexin A6	ANXA6	>sp|P08133-2|ANXA6_HUMAN Isoform 2 of Annexin A6 OS=Homo sapiens GN=ANXA6;>tr|A6NN80|A6NN80_HUMAN Annexin OS=Homo sapiens GN=ANXA6 PE=1 SV=3;>sp|P08133|ANXA6_HUMAN Annexin A6 OS=Homo sapiens GN=ANXA6 PE=1 SV=3;>tr|E5RK69|E5RK69_HUMAN Annexin OS=Homo sapien	7	6	2.09e-18	0.9	1.36	0.152003	0.443607		+	0.297805
P11940-2;P11940;E7EQV3;E7ERJ7;H0YAR2;Q9H361;H0YBN4;H0YAP2;E5RGH3;E5RH24;E5RJB9;H0YB86;Q4VXU2;Q4VY17;H0YC10;E5RHG7;H0YAS7;H0YAS6;H0YB75;H0YCC8;E5RGC4;E5RFD8;H0YEQ8;Q5JQF8;Q96DU9-2;Q96DU9	Polyadenylate-binding protein 1	PABPC1	>sp|P11940-2|PABP1_HUMAN Isoform 2 of Polyadenylate-binding protein 1 OS=Homo sapiens GN=PABPC1;>sp|P11940|PABP1_HUMAN Polyadenylate-binding protein 1 OS=Homo sapiens GN=PABPC1 PE=1 SV=2;>tr|E7EQV3|E7EQV3_HUMAN Polyadenylate-binding protein 1 OS=Homo sapie	26	17	3.86e-88	0.94	1.4	0.0892673	0.485427		+	0.287347
O14974-4;O14974-3;O14974;O14974-5;O14974-2;F8VZN8;H0YIM2;H0YIS3;H0YIS4;H0YHI8;F8VW28;H0YHL8	Protein phosphatase 1 regulatory subunit 12A	PPP1R12A	>sp|O14974-4|MYPT1_HUMAN Isoform 4 of Protein phosphatase 1 regulatory subunit 12A OS=Homo sapiens GN=PPP1R12A;>sp|O14974-3|MYPT1_HUMAN Isoform 3 of Protein phosphatase 1 regulatory subunit 12A OS=Homo sapiens GN=PPP1R12A;>sp|O14974|MYPT1_HUMAN Protein pho	12	9	1.03e-48	0.93	1.33	0.104697	0.411426		+	0.258062
Q15149-4;Q15149-7;Q15149-8;Q15149-9;Q15149-5;Q15149-6;Q15149-2;Q15149;E9PMV1	Plectin	PLEC	>sp|Q15149-4|PLEC_HUMAN Isoform 4 of Plectin OS=Homo sapiens GN=PLEC;>sp|Q15149-7|PLEC_HUMAN Isoform 7 of Plectin OS=Homo sapiens GN=PLEC;>sp|Q15149-8|PLEC_HUMAN Isoform 8 of Plectin OS=Homo sapiens GN=PLEC;>sp|Q15149-9|PLEC_HUMAN Isoform 9 of Plectin OS=H	9	173	0	1.07	1.44	-0.0976108	0.526069		+	0.214229
P11021	78 kDa glucose-regulated protein	HSPA5	>sp|P11021|GRP78_HUMAN 78 kDa glucose-regulated protein OS=Homo sapiens GN=HSPA5 PE=1 SV=2	1	20	4.65e-177	0.94	1.26	0.0892673	0.333424		+	0.211346
B4DXW1;P61158;F5H3P5;Q9P1U1-2;Q9P1U1	Actin-related protein 3	ACTR3	>tr|B4DXW1|B4DXW1_HUMAN Actin-related protein 3 OS=Homo sapiens GN=ACTR3 PE=1 SV=1;>sp|P61158|ARP3_HUMAN Actin-related protein 3 OS=Homo sapiens GN=ACTR3 PE=1 SV=3;>tr|F5H3P5|F5H3P5_HUMAN Actin-related protein 3 OS=Homo sapiens GN=ACTR3 PE=1 SV=1	5	4	1.09e-19	0.82	1.06	0.286304	0.0840643		+	0.185184
O00151	PDZ and LIM domain protein 1	PDLIM1	>sp|O00151|PDLI1_HUMAN PDZ and LIM domain protein 1 OS=Homo sapiens GN=PDLIM1 PE=1 SV=4	1	9	3.88e-68	0.96	1.24	0.0588937	0.31034		+	0.184617
O15144;G5E9S7;C9JTV5;G5E9J0	Actin-related protein 2/3 complex subunit 2	ARPC2	>sp|O15144|ARPC2_HUMAN Actin-related protein 2/3 complex subunit 2 OS=Homo sapiens GN=ARPC2 PE=1 SV=1;>tr|G5E9S7|G5E9S7_HUMAN Actin related protein 2/3 complex, subunit 2, 34kDa, isoform CRA_e OS=Homo sapiens GN=ARPC2 PE=1 SV=1;>tr|C9JTV5|C9JTV5_HUMAN Acti	4	4	1.27e-13	0.98	1.26	0.0291463	0.333424		+	0.181285
P50570-2;P50570-5;P50570;P50570-3;P50570-4;F5H4R9;Q05193-5;Q05193-3;Q05193-4;Q05193-2;Q05193;K7EMQ3;Q9UQ16-5;E5RHK8;Q9UQ16-2;Q9UQ16-3;Q9UQ16;Q9UQ16-4;E5RIK2	Dynamin-2	DNM2	>sp|P50570-2|DYN2_HUMAN Isoform 2 of Dynamin-2 OS=Homo sapiens GN=DNM2;>sp|P50570-5|DYN2_HUMAN Isoform 5 of Dynamin-2 OS=Homo sapiens GN=DNM2;>sp|P50570|DYN2_HUMAN Dynamin-2 OS=Homo sapiens GN=DNM2 PE=1 SV=2;>sp|P50570-3|DYN2_HUMAN Isoform 3 of Dynamin-2 O	19	9	3.6e-33	0.87	1.11	0.200913	0.15056		+	0.175736
P21333-2;P21333;Q5HY54;E9PHF0;F8WE98;H0Y5C6;H0Y5F3;H7C2E7	Filamin-A	FLNA	>sp|P21333-2|FLNA_HUMAN Isoform 2 of Filamin-A OS=Homo sapiens GN=FLNA;>sp|P21333|FLNA_HUMAN Filamin-A OS=Homo sapiens GN=FLNA PE=1 SV=4;>tr|Q5HY54|Q5HY54_HUMAN Filamin-A OS=Homo sapiens GN=FLNA PE=1 SV=1	8	98	0	0.92	1.16	0.120294	0.214125		+	0.16721
P61981	14-3-3 protein gamma;14-3-3 protein gamma, N-terminally processed	YWHAG	>sp|P61981|1433G_HUMAN 14-3-3 protein gamma OS=Homo sapiens GN=YWHAG PE=1 SV=2	1	8	1.07e-40	0.95	1.18	0.0740006	0.238787		+	0.156394
B4DDF4;Q99439;B4DUT8;K7ES69;Q99439-2;H3BVI6	Calponin-2	CNN2	>tr|B4DDF4|B4DDF4_HUMAN Calponin-2 OS=Homo sapiens GN=CNN2 PE=1 SV=1;>sp|Q99439|CNN2_HUMAN Calponin-2 OS=Homo sapiens GN=CNN2 PE=1 SV=4;>tr|B4DUT8|B4DUT8_HUMAN Calponin-2 OS=Homo sapiens GN=CNN2 PE=1 SV=1;>tr|K7ES69|K7ES69_HUMAN Calponin-2 OS=Homo sapiens	6	4	6.07e-17	0.92	1.14	0.120294	0.189034		+	0.154664
P31946-2;P31946;Q4VY20;Q4VY19	14-3-3 protein beta/alpha;14-3-3 protein beta/alpha, N-terminally processed	YWHAB	>sp|P31946-2|1433B_HUMAN Isoform Short of 14-3-3 protein beta/alpha OS=Homo sapiens GN=YWHAB;>sp|P31946|1433B_HUMAN 14-3-3 protein beta/alpha OS=Homo sapiens GN=YWHAB PE=1 SV=3	4	9	3.25e-27	1.03	1.24	-0.0426443	0.31034		+	0.133848
P63104;E7EX29;B0AZS6;P63104-2;B7Z2E6;H0YB80;E7ESK7;E5RGE1;E5RIR4;E9PD24;E7EVZ2	14-3-3 protein zeta/delta	YWHAZ	>sp|P63104|1433Z_HUMAN 14-3-3 protein zeta/delta OS=Homo sapiens GN=YWHAZ PE=1 SV=1;>tr|E7EX29|E7EX29_HUMAN 14-3-3 protein zeta/delta (Fragment) OS=Homo sapiens GN=YWHAZ PE=1 SV=1;>tr|B0AZS6|B0AZS6_HUMAN 14-3-3 protein zeta/delta OS=Homo sapiens GN=YWHAZ P	11	12	3.6e-84	1.07	1.28	-0.0976108	0.356144		+	0.129267
P27348;E9PG15	14-3-3 protein theta	YWHAQ	>sp|P27348|1433T_HUMAN 14-3-3 protein theta OS=Homo sapiens GN=YWHAQ PE=1 SV=1;>tr|E9PG15|E9PG15_HUMAN 14-3-3 protein theta (Fragment) OS=Homo sapiens GN=YWHAQ PE=1 SV=1	2	6	2.73e-37	0.89	1.05	0.168123	0.0703893		+	0.119256
Q09666;E9PJZ0;E9PKR9;E9PJC6;E9PLK4;Q09666-2;E9PQE3;P48552	Neuroblast differentiation-associated protein AHNAK	AHNAK	>sp|Q09666|AHNK_HUMAN Neuroblast differentiation-associated protein AHNAK OS=Homo sapiens GN=AHNAK PE=1 SV=2	8	255	0	0.98	1.14	0.0291463	0.189034		+	0.10909
Q15417;F8WA86;B4DFK6;E9PDU6	Calponin-3	CNN3	>sp|Q15417|CNN3_HUMAN Calponin-3 OS=Homo sapiens GN=CNN3 PE=1 SV=1;>tr|F8WA86|F8WA86_HUMAN Calponin-3 OS=Homo sapiens GN=CNN3 PE=1 SV=1;>tr|B4DFK6|B4DFK6_HUMAN Calponin-3 OS=Homo sapiens GN=CNN3 PE=1 SV=1;>tr|E9PDU6|E9PDU6_HUMAN Calponin-3 (Fragment) OS=Ho	4	8	1.66e-77	1.03	1.17	-0.0426443	0.226509		+	0.0919321
H3BRU6;Q15366-7;F8VZX2;B4DXP5;Q15366-4;Q15366-5;Q15366-6;Q15366-3;Q15366;Q15366-2;F8W0G4;F8VXH9;B4DLC0;H3BSS4;F8W1G6;F8VRH0;J3QT27;P57721-2;P57721-3;P57721-5;E9PFP8;P57721-4;P57721	Poly(rC)-binding protein 2	PCBP2	>tr|H3BRU6|H3BRU6_HUMAN Poly(rC)-binding protein 2 (Fragment) OS=Homo sapiens GN=PCBP2 PE=1 SV=1;>sp|Q15366-7|PCBP2_HUMAN Isoform 7 of Poly(rC)-binding protein 2 OS=Homo sapiens GN=PCBP2;>tr|F8VZX2|F8VZX2_HUMAN Poly(rC)-binding protein 2 OS=Homo sapiens GN	23	3	1.15e-26	0.92	1.04	0.120294	0.0565835		+	0.0884389
P46781;B5MCT8;C9JM19;F2Z3C0;A8MXK4	40S ribosomal protein S9	RPS9	>sp|P46781|RS9_HUMAN 40S ribosomal protein S9 OS=Homo sapiens GN=RPS9 PE=1 SV=3;>tr|B5MCT8|B5MCT8_HUMAN 40S ribosomal protein S9 OS=Homo sapiens GN=RPS9 PE=1 SV=1;>tr|C9JM19|C9JM19_HUMAN 40S ribosomal protein S9 OS=Homo sapiens GN=RPS9 PE=1 SV=1	5	9	2.84e-18	1.09	1.23	-0.124328	0.298658		+	0.0871651
P35579;P35579-2;Q5BKV1;B1AH99;REV__S4R3H4;REV__E7EQT4;REV__Q9UKV3-5;REV__Q9UKV3	Myosin-9	MYH9	>sp|P35579|MYH9_HUMAN Myosin-9 OS=Homo sapiens GN=MYH9 PE=1 SV=4;>sp|P35579-2|MYH9_HUMAN Isoform 2 of Myosin-9 OS=Homo sapiens GN=MYH9	8	133	0	1.01	1.08	-0.0143553	0.111031		+	0.048338
P26038;V9GZ54;E9PNP4	Moesin	MSN	>sp|P26038|MOES_HUMAN Moesin OS=Homo sapiens GN=MSN PE=1 SV=3	3	26	1.55e-168	1.07	1.14	-0.0976108	0.189034		+	0.0457115
O43491-4;E9PHY5;O43491;E9PK52;O43491-3;Q6R5J7;O43491-2;E9PII3;Q6ZSX4;E9PMV8;H0Y5B0;E9PJP4;E9PPC9;E9PQN0;E9PRG1;E9PIG0;E9PQD2;E9PMG5;E9PN54	Band 4.1-like protein 2	EPB41L2	>sp|O43491-4|E41L2_HUMAN Isoform 4 of Band 4.1-like protein 2 OS=Homo sapiens GN=EPB41L2;>tr|E9PHY5|E9PHY5_HUMAN Band 4.1-like protein 2 OS=Homo sapiens GN=EPB41L2 PE=1 SV=1;>sp|O43491|E41L2_HUMAN Band 4.1-like protein 2 OS=Homo sapiens GN=EPB41L2 PE=1 SV=	19	7	2e-18	0.9	0.95	0.152003	-0.0740006		+	0.0390013
Q00610-2;Q00610;J3KS13;K7EJJ5;J3KR87;P53675-2;P53675;J3KSQ2;J3KRF5;J3QL20;F5H5N6	Clathrin heavy chain 1	CLTC	>sp|Q00610-2|CLH1_HUMAN Isoform 2 of Clathrin heavy chain 1 OS=Homo sapiens GN=CLTC;>sp|Q00610|CLH1_HUMAN Clathrin heavy chain 1 OS=Homo sapiens GN=CLTC PE=1 SV=5	11	56	0	1.01	1.04	-0.0143553	0.0565835		+	0.0211141
P61160;F5H6T1;P61160-2	Actin-related protein 2	ACTR2	>sp|P61160|ARP2_HUMAN Actin-related protein 2 OS=Homo sapiens GN=ACTR2 PE=1 SV=1;>tr|F5H6T1|F5H6T1_HUMAN Actin-related protein 2 OS=Homo sapiens GN=ACTR2 PE=1 SV=1;>sp|P61160-2|ARP2_HUMAN Isoform 2 of Actin-related protein 2 OS=Homo sapiens GN=ACTR2	3	3	3.44e-12	1.03	1.06	-0.0426443	0.0840643		+	0.02071
P15311;E7EQR4	Ezrin	EZR	>sp|P15311|EZRI_HUMAN Ezrin OS=Homo sapiens GN=EZR PE=1 SV=4;>tr|E7EQR4|E7EQR4_HUMAN Ezrin OS=Homo sapiens GN=EZR PE=1 SV=2	2	23	1.92e-100	1.12	1.15	-0.163499	0.201634		+	0.0190676
B4E3S0;Q9ULV4;Q9ULV4-2;Q9ULV4-3;H0YHL7;F8VV53;F8W1H8;F8VUX3;F8VSA4;F8VRE9;F8VTT6;F8VVB7	Coronin;Coronin-1C	CORO1C	>tr|B4E3S0|B4E3S0_HUMAN Coronin OS=Homo sapiens GN=CORO1C PE=1 SV=1;>sp|Q9ULV4|COR1C_HUMAN Coronin-1C OS=Homo sapiens GN=CORO1C PE=1 SV=1;>sp|Q9ULV4-2|COR1C_HUMAN Isoform 2 of Coronin-1C OS=Homo sapiens GN=CORO1C;>sp|Q9ULV4-3|COR1C_HUMAN Isoform 3 of Coron	12	6	9.49e-43	0.88	0.9	0.184425	-0.152003		+	0.0162107
Q14247;Q14247-3;Q14247-2;B4E358;H0YEV2;H7C314;H0YCD9;E9PKG3;E9PP90	Src substrate cortactin	CTTN	>sp|Q14247|SRC8_HUMAN Src substrate cortactin OS=Homo sapiens GN=CTTN PE=1 SV=2;>sp|Q14247-3|SRC8_HUMAN Isoform 3 of Src substrate cortactin OS=Homo sapiens GN=CTTN;>sp|Q14247-2|SRC8_HUMAN Isoform 2 of Src substrate cortactin OS=Homo sapiens GN=CTTN	9	9	3e-40	1.01	1.01	-0.0143553	0.0143553		+	0
P11142;E9PKE3;P11142-2;E9PN89;E9PNE6;A8K7Q2;E9PLF4;P54652;E9PI65;E9PS65;E9PM13	Heat shock cognate 71 kDa protein	HSPA8	>sp|P11142|HSP7C_HUMAN Heat shock cognate 71 kDa protein OS=Homo sapiens GN=HSPA8 PE=1 SV=1;>tr|E9PKE3|E9PKE3_HUMAN Heat shock cognate 71 kDa protein OS=Homo sapiens GN=HSPA8 PE=1 SV=1;>sp|P11142-2|HSP7C_HUMAN Isoform 2 of Heat shock cognate 71 kDa protein	11	25	9.97e-226	1	1	0	0		+	0
Q9NR12;Q9NR12-2;Q9NR12-3;D6RF83;Q9NR12-5;H7BYK4;Q9NR12-6;Q9NR12-4;D6RH06;D6RAN1;H0Y8W6	PDZ and LIM domain protein 7	PDLIM7	>sp|Q9NR12|PDLI7_HUMAN PDZ and LIM domain protein 7 OS=Homo sapiens GN=PDLIM7 PE=1 SV=1;>sp|Q9NR12-2|PDLI7_HUMAN Isoform 2 of PDZ and LIM domain protein 7 OS=Homo sapiens GN=PDLIM7;>sp|Q9NR12-3|PDLI7_HUMAN Isoform 3 of PDZ and LIM domain protein 7 OS=Homo	11	7	1.07e-24	0.9	0.89	0.152003	-0.168123		+	-0.00805983
Q14192;J3KNW4	Four and a half LIM domains protein 2	FHL2	>sp|Q14192|FHL2_HUMAN Four and a half LIM domains protein 2 OS=Homo sapiens GN=FHL2 PE=1 SV=3;>tr|J3KNW4|J3KNW4_HUMAN Four and a half LIM domains protein 2 OS=Homo sapiens GN=FHL2 PE=1 SV=1	2	4	2.5e-10	1.15	1.13	-0.201634	0.176323		+	-0.0126555
Q02952-3;Q02952-2;Q02952	A-kinase anchor protein 12	AKAP12	>sp|Q02952-3|AKA12_HUMAN Isoform 3 of A-kinase anchor protein 12 OS=Homo sapiens GN=AKAP12;>sp|Q02952-2|AKA12_HUMAN Isoform 2 of A-kinase anchor protein 12 OS=Homo sapiens GN=AKAP12;>sp|Q02952|AKA12_HUMAN A-kinase anchor protein 12 OS=Homo sapiens GN=AKAP1	3	12	4.14e-63	0.86	0.84	0.217591	-0.251539		+	-0.0169737
P62263;H0YB22;E5RH77	40S ribosomal protein S14	RPS14	>sp|P62263|RS14_HUMAN 40S ribosomal protein S14 OS=Homo sapiens GN=RPS14 PE=1 SV=3;>tr|H0YB22|H0YB22_HUMAN 40S ribosomal protein S14 (Fragment) OS=Homo sapiens GN=RPS14 PE=1 SV=1;>tr|E5RH77|E5RH77_HUMAN 40S ribosomal protein S14 OS=Homo sapiens GN=RPS14 PE	3	4	5.5e-14	1	0.94	0	-0.0892673		+	-0.0446337
E9PMP7;E9PMS6;Q8WWI1-3;Q8WWI1-4;F8WD26;Q8WWI1-2;J3KP06;Q8WWI1;H0Y424;E9PLH4;E9PMT2;H0YE95;H0YDQ3;H0YDG6	LIM domain only protein 7	LMO7	>tr|E9PMP7|E9PMP7_HUMAN LIM domain only protein 7 (Fragment) OS=Homo sapiens GN=LMO7 PE=1 SV=2;>tr|E9PMS6|E9PMS6_HUMAN LIM domain only protein 7 OS=Homo sapiens GN=LMO7 PE=1 SV=1;>sp|Q8WWI1-3|LMO7_HUMAN Isoform 3 of LIM domain only protein 7 OS=Homo sapien	14	4	2.06e-14	1.08	1	-0.111031	0		+	-0.0555157
Q8WX93-3;Q8WX93;Q8WX93-8;Q8WX93-5;Q8WX93-4;Q8WX93-2;Q8WX93-9;Q8WX93-7;D6R9F5;H0YA05;F8WA26;F8WC13;H0Y952;Q8WX93-6;D6RBB1	Palladin	PALLD	>sp|Q8WX93-3|PALLD_HUMAN Isoform 3 of Palladin OS=Homo sapiens GN=PALLD;>sp|Q8WX93|PALLD_HUMAN Palladin OS=Homo sapiens GN=PALLD PE=1 SV=3;>sp|Q8WX93-8|PALLD_HUMAN Isoform 8 of Palladin OS=Homo sapiens GN=PALLD;>sp|Q8WX93-5|PALLD_HUMAN Isoform 5 of Palladi	15	19	4.07e-106	1.06	0.97	-0.0840643	-0.0439433		+	-0.0640038
P12814;P12814-3;P12814-2;P12814-4;H9KV75;G3V2N5;H0YJW3;H7C5W8;P35609-2;P35609;G3V2W4;H0YJ11;Q08043;G3V5M4;G3V2X9;G3V380;G3V2E8;B7Z4P8;D6RH00	Alpha-actinin-1	ACTN1	>sp|P12814|ACTN1_HUMAN Alpha-actinin-1 OS=Homo sapiens GN=ACTN1 PE=1 SV=2;>sp|P12814-3|ACTN1_HUMAN Isoform 3 of Alpha-actinin-1 OS=Homo sapiens GN=ACTN1;>sp|P12814-2|ACTN1_HUMAN Isoform 2 of Alpha-actinin-1 OS=Homo sapiens GN=ACTN1;>sp|P12814-4|ACTN1_HUMAN	19	55	0	1.11	1	-0.15056	0		+	-0.0752798
O15231-3;O15231;O15231-6;H7BZT5;O15231-4;O15231-7;O15231-8;H0Y704;O15231-2;J3KNL4;O15231-5;O15231-9	Zinc finger protein 185	ZNF185	>sp|O15231-3|ZN185_HUMAN Isoform 3 of Zinc finger protein 185 OS=Homo sapiens GN=ZNF185;>sp|O15231|ZN185_HUMAN Zinc finger protein 185 OS=Homo sapiens GN=ZNF185 PE=1 SV=3;>sp|O15231-6|ZN185_HUMAN Isoform 6 of Zinc finger protein 185 OS=Homo sapiens GN=ZNF1	12	7	8.68e-23	1.02	0.91	-0.0285692	-0.136062		+	-0.0823154
P63261;I3L3I0;I3L1U9;K7EM38;I3L3R2;J3KT65;I3L4N8	Actin, cytoplasmic 2;Actin, cytoplasmic 2, N-terminally processed	ACTG1	>sp|P63261|ACTG_HUMAN Actin, cytoplasmic 2 OS=Homo sapiens GN=ACTG1 PE=1 SV=1;>tr|I3L3I0|I3L3I0_HUMAN Actin, cytoplasmic 2, N-terminally processed (Fragment) OS=Homo sapiens GN=ACTG1 PE=1 SV=1;>tr|I3L1U9|I3L1U9_HUMAN Actin, cytoplasmic 2, N-terminally proc	7	22	1.04e-256	1.06	0.94	-0.0840643	-0.0892673		+	-0.0866658
P35221;P35221-2;F8W845;G3XAM7;P35221-3;E5RIB1;E5RG03;P26232-4;P26232-6;E5RFM3;E5RJL0;E5RIE0;E5RHV7;E5RGY6;E5RJ41;E5RJZ2;E5RGG4;E5RJ43;E5RGS1;E5RIT8;E5RGU3;E5RHJ5;E5RFG3;E5RFK9;E5RFM5;E5RJP7;E5RGD2;H0YBB8;E5RGY7	Catenin alpha-1	CTNNA1	>sp|P35221|CTNA1_HUMAN Catenin alpha-1 OS=Homo sapiens GN=CTNNA1 PE=1 SV=1;>sp|P35221-2|CTNA1_HUMAN Isoform 2 of Catenin alpha-1 OS=Homo sapiens GN=CTNNA1;>tr|F8W845|F8W845_HUMAN Catenin alpha-1 OS=Homo sapiens GN=CTNNA1 PE=1 SV=1;>tr|G3XAM7|G3XAM7_HUMAN C	29	16	9.61e-73	0.83	0.73	0.268817	-0.454032		+	-0.0926074
O43707;O43707-2;O43707-3;F5GXS2;H7C144;K7EJH8;K7EP19;Q9H254-2;C9JRP8;M0QZQ3;Q9H254-4;Q9H254	Alpha-actinin-4	ACTN4	>sp|O43707|ACTN4_HUMAN Alpha-actinin-4 OS=Homo sapiens GN=ACTN4 PE=1 SV=2;>sp|O43707-2|ACTN4_HUMAN Isoform ACTN4ISO of Alpha-actinin-4 OS=Homo sapiens GN=ACTN4	12	61	0	1.05	0.91	-0.0703893	-0.136062		+	-0.103225
Q14315-2;Q14315	Filamin-C	FLNC	>sp|Q14315-2|FLNC_HUMAN Isoform 2 of Filamin-C OS=Homo sapiens GN=FLNC;>sp|Q14315|FLNC_HUMAN Filamin-C OS=Homo sapiens GN=FLNC PE=1 SV=3	2	62	0	1.11	0.96	-0.15056	-0.0588937		+	-0.104727
O75369-2;O75369-9;O75369;O75369-8;O75369-6;O75369-3;E7EN95;O75369-7;O75369-5;O75369-4;H7C5L4;Q8WXT3	Filamin-B	FLNB	>sp|O75369-2|FLNB_HUMAN Isoform 2 of Filamin-B OS=Homo sapiens GN=FLNB;>sp|O75369-9|FLNB_HUMAN Isoform 9 of Filamin-B OS=Homo sapiens GN=FLNB;>sp|O75369|FLNB_HUMAN Filamin-B OS=Homo sapiens GN=FLNB PE=1 SV=2;>sp|O75369-8|FLNB_HUMAN Isoform 8 of Filamin-B O	12	100	0	1.08	0.9	-0.111031	-0.152003		+	-0.131517
P62269;J3JS69	40S ribosomal protein S18	RPS18	>sp|P62269|RS18_HUMAN 40S ribosomal protein S18 OS=Homo sapiens GN=RPS18 PE=1 SV=3	2	6	2.25e-14	1.13	0.92	-0.176323	-0.120294		+	-0.148309
P08107-2;P08107;E7EP94;V9GZ37	Heat shock 70 kDa protein 1A/1B	HSPA1A	>sp|P08107-2|HSP71_HUMAN Isoform 2 of Heat shock 70 kDa protein 1A/1B OS=Homo sapiens GN=HSPA1A;>sp|P08107|HSP71_HUMAN Heat shock 70 kDa protein 1A/1B OS=Homo sapiens GN=HSPA1A PE=1 SV=5;>tr|E7EP94|E7EP94_HUMAN Heat shock 70 kDa protein 1A/1B OS=Homo sapie	4	7	1.02e-39	0.79	0.61	0.340075	-0.713119		+	-0.186522
Q5JR95;P62241	40S ribosomal protein S8	RPS8	>tr|Q5JR95|Q5JR95_HUMAN 40S ribosomal protein S8 OS=Homo sapiens GN=RPS8 PE=1 SV=1;>sp|P62241|RS8_HUMAN 40S ribosomal protein S8 OS=Homo sapiens GN=RPS8 PE=1 SV=2	2	8	4.3e-104	0.82	0.6	0.286304	-0.736966		+	-0.225331
P46940;H0YLE8;H0YKA5	Ras GTPase-activating-like protein IQGAP1	IQGAP1	>sp|P46940|IQGA1_HUMAN Ras GTPase-activating-like protein IQGAP1 OS=Homo sapiens GN=IQGAP1 PE=1 SV=1;>tr|H0YLE8|H0YLE8_HUMAN Ras GTPase-activating-like protein IQGAP1 OS=Homo sapiens GN=IQGAP1 PE=1 SV=1	3	29	2.96e-230	0.94	0.66	0.0892673	-0.599462		+	-0.255097
P04083;Q5T3N1;Q5T3N0	Annexin A1	ANXA1	>sp|P04083|ANXA1_HUMAN Annexin A1 OS=Homo sapiens GN=ANXA1 PE=1 SV=2;>tr|Q5T3N1|Q5T3N1_HUMAN Annexin (Fragment) OS=Homo sapiens GN=ANXA1 PE=1 SV=1	3	8	1.18e-52	1.07	0.75	-0.0976108	-0.415037		+	-0.256324
Q14847;Q14847-2;C9J9W2;Q14847-3;F6S2S5;K7ESD6;J3KSN1	LIM and SH3 domain protein 1	LASP1	>sp|Q14847|LASP1_HUMAN LIM and SH3 domain protein 1 OS=Homo sapiens GN=LASP1 PE=1 SV=2;>sp|Q14847-2|LASP1_HUMAN Isoform 2 of LIM and SH3 domain protein 1 OS=Homo sapiens GN=LASP1;>tr|C9J9W2|C9J9W2_HUMAN LIM and SH3 domain protein 1 (Fragment) OS=Homo sapie	7	11	1.55e-52	1.19	0.75	-0.250962	-0.415037		+	-0.333
F8VQE1;Q9UHB6-2;Q9UHB6-5;Q9UHB6;Q9UHB6-4;F8VS07;Q9UHB6-3;F8VRN8	LIM domain and actin-binding protein 1	LIMA1	>tr|F8VQE1|F8VQE1_HUMAN LIM domain and actin-binding protein 1 OS=Homo sapiens GN=LIMA1 PE=1 SV=1;>sp|Q9UHB6-2|LIMA1_HUMAN Isoform Alpha of LIM domain and actin-binding protein 1 OS=Homo sapiens GN=LIMA1;>sp|Q9UHB6-5|LIMA1_HUMAN Isoform 5 of LIM domain and	8	12	6.61e-93	1.18	0.72	-0.238787	-0.473931		+	-0.356359
E9PPU1;E9PL09;P23396;P23396-2;H0YEU2;E9PQ96;E9PJH4;F2Z2S8;H0YF32;E9PK82;H0YCJ7;H0YES8;E9PQX2;E9PSF4	40S ribosomal protein S3	RPS3	>tr|E9PPU1|E9PPU1_HUMAN 40S ribosomal protein S3 OS=Homo sapiens GN=RPS3 PE=1 SV=1;>tr|E9PL09|E9PL09_HUMAN 40S ribosomal protein S3 OS=Homo sapiens GN=RPS3 PE=1 SV=1;>sp|P23396|RS3_HUMAN 40S ribosomal protein S3 OS=Homo sapiens GN=RPS3 PE=1 SV=2;>sp|P23396	14	5	2.03e-21	0.94	0.53	0.0892673	-0.915936		+	-0.413334
P62701;A6NH36	40S ribosomal protein S4, X isoform	RPS4X	>sp|P62701|RS4X_HUMAN 40S ribosomal protein S4, X isoform OS=Homo sapiens GN=RPS4X PE=1 SV=2	2	12	7.63e-60	0.9	0.48	0.152003	-1.05889		+	-0.453445
H0YD13;H0Y2P0;P16070-18;P16070-12;P16070-14;P16070-13;P16070-11;P16070-10;P16070-16;P16070-8;P16070-17;P16070-6;P16070-4;P16070-3;P16070-7;E7EPC6;P16070-5;P16070;H0YE40;H0YDX6;H0YD17;J3KN83;H0YDW7;H0YCV9;P16070-15;H0Y5E4;P16070-9	CD44 antigen	CD44	>tr|H0YD13|H0YD13_HUMAN CD44 antigen OS=Homo sapiens GN=CD44 PE=1 SV=2;>tr|H0Y2P0|H0Y2P0_HUMAN CD44 antigen (Fragment) OS=Homo sapiens GN=CD44 PE=1 SV=1;>sp|P16070-18|CD44_HUMAN Isoform 18 of CD44 antigen OS=Homo sapiens GN=CD44;>sp|P16070-12|CD44_HUMAN Is	27	4	9.33e-18	1.61	0.72	-0.687061	-0.473931	+	+	-0.580496
P18124;A8MUD9;C9JZ88;C9JIJ5	60S ribosomal protein L7	RPL7	>sp|P18124|RL7_HUMAN 60S ribosomal protein L7 OS=Homo sapiens GN=RPL7 PE=1 SV=1;>tr|A8MUD9|A8MUD9_HUMAN 60S ribosomal protein L7 OS=Homo sapiens GN=RPL7 PE=1 SV=1	4	7	3.2e-42	1.48	0.65	-0.565597	-0.621488	+	+	-0.593543
P18206-2;P18206;Q5JQ13;P18206-3;B4DTM7	Vinculin	VCL	>sp|P18206-2|VINC_HUMAN Isoform 1 of Vinculin OS=Homo sapiens GN=VCL;>sp|P18206|VINC_HUMAN Vinculin OS=Homo sapiens GN=VCL PE=1 SV=4;>tr|Q5JQ13|Q5JQ13_HUMAN Vinculin (Fragment) OS=Homo sapiens GN=VCL PE=1 SV=1	5	43	3.4e-299	1.27	0.55	-0.344828	-0.862496		+	-0.603662
Q15404-2;Q15404	Ras suppressor protein 1	RSU1	>sp|Q15404-2|RSU1_HUMAN Isoform 2 of Ras suppressor protein 1 OS=Homo sapiens GN=RSU1;>sp|Q15404|RSU1_HUMAN Ras suppressor protein 1 OS=Homo sapiens GN=RSU1 PE=1 SV=3	2	4	2.18e-16	1.37	0.57	-0.454176	-0.810966	+	+	-0.632571
Q15942;H0Y2Y8;B4DQX7;B4DQR8;C9IZ41;H7C3D3;H7C3R3;C9JJK5	Zyxin	ZYX	>sp|Q15942|ZYX_HUMAN Zyxin OS=Homo sapiens GN=ZYX PE=1 SV=1;>tr|H0Y2Y8|H0Y2Y8_HUMAN Zyxin (Fragment) OS=Homo sapiens GN=ZYX PE=1 SV=1;>tr|B4DQX7|B4DQX7_HUMAN Zyxin OS=Homo sapiens GN=ZYX PE=1 SV=1;>tr|B4DQR8|B4DQR8_HUMAN Zyxin OS=Homo sapiens GN=ZYX PE=1 S	8	17	3.67e-145	1.23	0.49	-0.298658	-1.02915		+	-0.663902
Q93052;C9JUT4;C9JIY7;C9JT42;C9J3U9;C9J1K7;C9J5C8;C9J4E3;C9J2R5;C9JXK9;C9JE51	Lipoma-preferred partner	LPP	>sp|Q93052|LPP_HUMAN Lipoma-preferred partner OS=Homo sapiens GN=LPP PE=1 SV=1;>tr|C9JUT4|C9JUT4_HUMAN LIM domain containing preferred translocation partner in lipoma, isoform CRA_e OS=Homo sapiens GN=LPP PE=1 SV=1;>tr|C9JIY7|C9JIY7_HUMAN Lipoma-preferred	11	14	2.23e-43	1.3	0.48	-0.378512	-1.05889		+	-0.718703
Q8N8S7-3;Q8N8S7-2;Q8N8S7	Protein enabled homolog	ENAH	>sp|Q8N8S7-3|ENAH_HUMAN Isoform 3 of Protein enabled homolog OS=Homo sapiens GN=ENAH;>sp|Q8N8S7-2|ENAH_HUMAN Isoform 2 of Protein enabled homolog OS=Homo sapiens GN=ENAH;>sp|Q8N8S7|ENAH_HUMAN Protein enabled homolog OS=Homo sapiens GN=ENAH PE=1 SV=2	3	9	4.06e-25	1.35	0.48	-0.432959	-1.05889	+	+	-0.745927
P62081;B5MCP9	40S ribosomal protein S7	RPS7	>sp|P62081|RS7_HUMAN 40S ribosomal protein S7 OS=Homo sapiens GN=RPS7 PE=1 SV=1;>tr|B5MCP9|B5MCP9_HUMAN 40S ribosomal protein S7 OS=Homo sapiens GN=RPS7 PE=1 SV=1	2	8	2.54e-22	1.61	0.57	-0.687061	-0.810966	+	+	-0.749013
Q96AC1-2;H0YJ34;Q96AC1;Q96AC1-3;H0YJB6;G3V3J0;G3V5R2;G3V281;G3V1L6;Q9BQL6-4;Q9BQL6-2;Q9BQL6	Fermitin family homolog 2	FERMT2	>sp|Q96AC1-2|FERM2_HUMAN Isoform 2 of Fermitin family homolog 2 OS=Homo sapiens GN=FERMT2;>tr|H0YJ34|H0YJ34_HUMAN Fermitin family homolog 2 (Fragment) OS=Homo sapiens GN=FERMT2 PE=1 SV=1;>sp|Q96AC1|FERM2_HUMAN Fermitin family homolog 2 OS=Homo sapiens GN=F	12	9	1.13e-55	1.36	0.46	-0.443607	-1.12029	+	+	-0.78195
P61247;F5H4F9;E9PFI5;H0Y9Y4;D6RG13;D6RAT0;D6R9B6;H0Y8L7;D6RB09;D6RI02;D6RED7;D6RAS7;D6RGE0	40S ribosomal protein S3a	RPS3A	>sp|P61247|RS3A_HUMAN 40S ribosomal protein S3a OS=Homo sapiens GN=RPS3A PE=1 SV=2;>tr|F5H4F9|F5H4F9_HUMAN 40S ribosomal protein S3a OS=Homo sapiens GN=RPS3A PE=1 SV=1;>tr|E9PFI5|E9PFI5_HUMAN 40S ribosomal protein S3a OS=Homo sapiens GN=RPS3A PE=1 SV=1;>tr	13	7	5.55e-16	1.15	0.38	-0.201634	-1.39593		+	-0.798781
Q9Y490;Q5TCU6	Talin-1	TLN1	>sp|Q9Y490|TLN1_HUMAN Talin-1 OS=Homo sapiens GN=TLN1 PE=1 SV=3;>tr|Q5TCU6|Q5TCU6_HUMAN Talin-1 OS=Homo sapiens GN=TLN1 PE=1 SV=1	2	70	0	1.11	0.36	-0.15056	-1.47393		+	-0.812245
E9PS97;B7Z952;Q9NVD7;J3KNQ4;F5H1R9;Q9NVD7-2	Alpha-parvin	PARVA	>tr|E9PS97|E9PS97_HUMAN Alpha-parvin (Fragment) OS=Homo sapiens GN=PARVA PE=1 SV=1;>tr|B7Z952|B7Z952_HUMAN Alpha-parvin OS=Homo sapiens GN=PARVA PE=1 SV=1;>sp|Q9NVD7|PARVA_HUMAN Alpha-parvin OS=Homo sapiens GN=PARVA PE=1 SV=1;>tr|J3KNQ4|J3KNQ4_HUMAN Alpha-	6	3	2.13e-69	1.43	0.44	-0.516015	-1.18442	+	+	-0.85022
E9PGF5;E9PF55;Q9HBL0;Q59G71;E7ERH1;Q6IPI5;E7EMG1;C9JFT7;C9JI43;C9J8K5;Q68CZ2-2;E7ERH3;Q63HR2-5;Q63HR2-2;F8VV64;C9JVR1;Q63HR2-6;Q63HR2;Q63HR2-4;Q68CZ2	Tensin-1	TNS1	>tr|E9PGF5|E9PGF5_HUMAN Tensin-1 OS=Homo sapiens GN=TNS1 PE=1 SV=1;>tr|E9PF55|E9PF55_HUMAN Tensin-1 OS=Homo sapiens GN=TNS1 PE=1 SV=1;>sp|Q9HBL0|TENS1_HUMAN Tensin-1 OS=Homo sapiens GN=TNS1 PE=1 SV=2;>tr|Q59G71|Q59G71_HUMAN Tensin variant (Fragment) OS=Hom	20	14	6.86e-52	1.22	0.37	-0.286881	-1.4344		+	-0.860642
P50552;K7ENR7;K7ENL7;K7EQD0;K7EIG8	Vasodilator-stimulated phosphoprotein	VASP	>sp|P50552|VASP_HUMAN Vasodilator-stimulated phosphoprotein OS=Homo sapiens GN=VASP PE=1 SV=3	5	8	8.26e-24	1.05	0.28	-0.0703893	-1.8365		+	-0.953445
P05556;P05556-2;P05556-5;P05556-4;P05556-3;C9JPK5;E7ERX5;Q5T3E6;E9PLR6;E7EUI6;E7EQW5	Integrin beta-1	ITGB1	>sp|P05556|ITB1_HUMAN Integrin beta-1 OS=Homo sapiens GN=ITGB1 PE=1 SV=2;>sp|P05556-2|ITB1_HUMAN Isoform 2 of Integrin beta-1 OS=Homo sapiens GN=ITGB1;>sp|P05556-5|ITB1_HUMAN Isoform 5 of Integrin beta-1 OS=Homo sapiens GN=ITGB1;>sp|P05556-4|ITB1_HUMAN Iso	11	4	2.16e-21	1.51	0.36	-0.594549	-1.47393	+	+	-1.03424
P06756-3;P06756;P06756-2	Integrin alpha-V;Integrin alpha-V heavy chain;Integrin alpha-V light chain	ITGAV	>sp|P06756-3|ITAV_HUMAN Isoform 3 of Integrin alpha-V OS=Homo sapiens GN=ITGAV;>sp|P06756|ITAV_HUMAN Integrin alpha-V OS=Homo sapiens GN=ITGAV PE=1 SV=2;>sp|P06756-2|ITAV_HUMAN Isoform 2 of Integrin alpha-V OS=Homo sapiens GN=ITGAV	3	7	2.9e-38	1.45	0.32	-0.536053	-1.64386	+	+	-1.08995
P08648	Integrin alpha-5;Integrin alpha-5 heavy chain;Integrin alpha-5 light chain	ITGA5	>sp|P08648|ITA5_HUMAN Integrin alpha-5 OS=Homo sapiens GN=ITGA5 PE=1 SV=2	1	4	1.62e-20	1.53	0.2	-0.613532	-2.32193	+	+	-1.46773
E7EWE8;Q8WUP2-3;Q8WUP2;Q8WUP2-2;D6RAI6;E7EPI5;E7EN81;D6R9I4;D6RA19	Filamin-binding LIM protein 1	FBLIM1	>tr|E7EWE8|E7EWE8_HUMAN Filamin-binding LIM protein 1 (Fragment) OS=Homo sapiens GN=FBLIM1 PE=2 SV=1;>sp|Q8WUP2-3|FBLI1_HUMAN Isoform 3 of Filamin-binding LIM protein 1 OS=Homo sapiens GN=FBLIM1;>sp|Q8WUP2|FBLI1_HUMAN Filamin-binding LIM protein 1 OS=Homo	9	4	2.52e-09	4.63	0.47	-2.21101	-1.08927	+	+	-1.65014

## Sheet: SILAC-MS detected protein
Protein IDs	Protein names	Gene names	Fasta headers	Number of proteins	Peptides	PEP	ratio GFP/CORO2B-GFP Exp_1	ratio CORO2B-GFP/GFP Exp_2	log2 ratio CORO2B-GFP/GFP Exp_1	log2 ratio CORO2B-GFP/GFP Exp_2	>log2 0.4 or <-0.4 in Exp1+2	GO-Term: focal adhesion [GO:0005925]
Q99880;Q99879;Q99877;Q93079;Q5QNW6;P62807;P58876;P57053;O60814;Q5QNW6-2;U3KQK0;B4DR52;Q16778;P33778;P23527;P06899;Q8N257;Q96A08	Histone H2B type 1-L;Histone H2B type 1-M;Histone H2B type 1-N;Histone H2B type 1-H;Histone H2B type 2-F;Histone H2B type 1-C/E/F/G/I;Histone H2B type 1-D;Histone H2B type F-S;Histone H2B type 1-K;Histone H2B;Histone H2B type 2-E;Histone H2B type 1-B;Histone H2B type 1-O;Histone H2B type 1-J;Histone H2B type 3-B;Histone H2B type 1-A	HIST1H2BL;HIST1H2BM;HIST1H2BN;HIST1H2BH;HIST2H2BF;HIST1H2BC;HIST1H2BD;H2BFS;HIST1H2BK;HIST2H2BE;HIST1H2BB;HIST1H2BO;HIST1H2BJ;HIST3H2BB;HIST1H2BA	>sp|Q99880|H2B1L_HUMAN Histone H2B type 1-L OS=Homo sapiens GN=HIST1H2BL PE=1 SV=3;>sp|Q99879|H2B1M_HUMAN Histone H2B type 1-M OS=Homo sapiens GN=HIST1H2BM PE=1 SV=3;>sp|Q99877|H2B1N_HUMAN Histone H2B type 1-N OS=Homo sapiens GN=HIST1H2BN PE=1 SV=3;>sp|Q93	18	5	1.07e-13	0.76	7.01	0.395929	2.80941	+
Q06830	Peroxiredoxin-1	PRDX1	>sp|Q06830|PRDX1_HUMAN Peroxiredoxin-1 OS=Homo sapiens GN=PRDX1 PE=1 SV=1	1	8	3.23e-38	0.94	4.58	0.0892673	2.19535
Q01995;H0YCU9;E9PJ32	Transgelin	TAGLN	>sp|Q01995|TAGL_HUMAN Transgelin OS=Homo sapiens GN=TAGLN PE=1 SV=4;>tr|H0YCU9|H0YCU9_HUMAN Transgelin (Fragment) OS=Homo sapiens GN=TAGLN PE=1 SV=1	3	13	1.07e-49	0.87	4.43	0.200913	2.14731
P19105;O14950;J3QRS3;J3KTJ1	Myosin regulatory light chain 12A;Myosin regulatory light chain 12B	MYL12A;MYL12B	>sp|P19105|ML12A_HUMAN Myosin regulatory light chain 12A OS=Homo sapiens GN=MYL12A PE=1 SV=2;>sp|O14950|ML12B_HUMAN Myosin regulatory light chain 12B OS=Homo sapiens GN=MYL12B PE=1 SV=2;>tr|J3QRS3|J3QRS3_HUMAN Myosin regulatory light chain 12A OS=Homo sapi	4	6	1.64e-52	1.06	4.07	-0.0840643	2.02503
P02545-3;P02545;P02545-5;P02545-2;P02545-4;P02545-6;Q5TCI8;H0YAB0	Prelamin-A/C;Lamin-A/C	LMNA	>sp|P02545-3|LMNA_HUMAN Isoform ADelta10 of Prelamin-A/C OS=Homo sapiens GN=LMNA;>sp|P02545|LMNA_HUMAN Prelamin-A/C OS=Homo sapiens GN=LMNA PE=1 SV=1;>sp|P02545-5|LMNA_HUMAN Isoform 5 of Prelamin-A/C OS=Homo sapiens GN=LMNA;>sp|P02545-2|LMNA_HUMAN Isoform	8	4	8.66e-16	0.74	3.51	0.434403	1.81147	+
P37802;X6RJP6	Transgelin-2	TAGLN2	>sp|P37802|TAGL2_HUMAN Transgelin-2 OS=Homo sapiens GN=TAGLN2 PE=1 SV=3;>tr|X6RJP6|X6RJP6_HUMAN Transgelin-2 (Fragment) OS=Homo sapiens GN=TAGLN2 PE=4 SV=1	2	10	1.96e-43	0.97	3.48	0.0439433	1.79909
O94979-6;O94979-3;O94979-10;O94979-4;O94979-9;O94979-2;O94979;O94979-8;D6REX3;O94979-5;D6RHZ5;O94979-7;H7BXG7;D6RE64;D6RCQ9;H0YAF5;H0Y9T9;H0Y8V7;H0Y8W8;H0YAB3	Protein transport protein Sec31A	SEC31A	>sp|O94979-6|SC31A_HUMAN Isoform 6 of Protein transport protein Sec31A OS=Homo sapiens GN=SEC31A;>sp|O94979-3|SC31A_HUMAN Isoform 3 of Protein transport protein Sec31A OS=Homo sapiens GN=SEC31A;>sp|O94979-10|SC31A_HUMAN Isoform 10 of Protein transport prot	20	4	4.47e-11	0.72	3.02	0.473931	1.59455	+
Q9UQ03-2;Q9UQ03	Coronin-2B	CORO2B	>sp|Q9UQ03-2|COR2B_HUMAN Isoform 2 of Coronin-2B OS=Homo sapiens GN=CORO2B;>sp|Q9UQ03|COR2B_HUMAN Coronin-2B OS=Homo sapiens GN=CORO2B PE=2 SV=4	2	13	4.82e-70	0.07	2.83	3.8365	1.5008	+
P48681	Nestin	NES	>sp|P48681|NEST_HUMAN Nestin OS=Homo sapiens GN=NES PE=1 SV=2	1	3	7.8e-13	0.91	2.62	0.136062	1.38957
P23528;G3V1A4;E9PP50;E9PK25;E9PLJ3;E9PS23;E9PQB7;Q9Y281-3	Cofilin-1	CFL1	>sp|P23528|COF1_HUMAN Cofilin-1 OS=Homo sapiens GN=CFL1 PE=1 SV=3;>tr|G3V1A4|G3V1A4_HUMAN Cofilin 1 (Non-muscle), isoform CRA_a OS=Homo sapiens GN=CFL1 PE=1 SV=1;>tr|E9PP50|E9PP50_HUMAN Cofilin-1 (Fragment) OS=Homo sapiens GN=CFL1 PE=1 SV=2;>tr|E9PK25|E9PK	8	6	3.36e-34	0.73	2.37	0.454032	1.24489	+	+
F8W1R7;P60660-2;P60660;G3V1V0;G3V1Y7;J3KND3;G8JLA2;B7Z6Z4;F8VPF3;F8VZU9;F8W180;H0YI43;F8VXL3;F8W1I5;P14649	Myosin light polypeptide 6	MYL6	>tr|F8W1R7|F8W1R7_HUMAN Myosin light polypeptide 6 OS=Homo sapiens GN=MYL6 PE=1 SV=1;>sp|P60660-2|MYL6_HUMAN Isoform Smooth muscle of Myosin light polypeptide 6 OS=Homo sapiens GN=MYL6;>sp|P60660|MYL6_HUMAN Myosin light polypeptide 6 OS=Homo sapiens GN=MYL	15	7	9.1e-27	0.96	2.08	0.0588937	1.05658
P08670;B0YJC4;B0YJC5;Q5JVS8;P17661;H7C5W5;P41219;P41219-2;P14136-3;P14136;P14136-2;K7EKH6;F8W835;Q16352;P07197-2;P07196;P12036-2;P12036	Vimentin	VIM	>sp|P08670|VIME_HUMAN Vimentin OS=Homo sapiens GN=VIM PE=1 SV=4;>tr|B0YJC4|B0YJC4_HUMAN Vimentin OS=Homo sapiens GN=VIM PE=1 SV=1;>tr|B0YJC5|B0YJC5_HUMAN Vimentin OS=Homo sapiens GN=VIM PE=1 SV=1	18	46	0	1.04	2.09	-0.0565835	1.0635		+
A6NC17;P56192;B3KVK7;H0YHV5;H0YIC2;H0YHL6;H0YI94;H0YI27;H0YIP0	Methionine--tRNA ligase, cytoplasmic	MARS	>tr|A6NC17|A6NC17_HUMAN Methionine--tRNA ligase, cytoplasmic OS=Homo sapiens GN=MARS PE=1 SV=3;>sp|P56192|SYMC_HUMAN Methionine--tRNA ligase, cytoplasmic OS=Homo sapiens GN=MARS PE=1 SV=2;>tr|B3KVK7|B3KVK7_HUMAN Methionine--tRNA ligase, cytoplasmic OS=Homo	9	4	1.39e-16	1.02	2.08	-0.0285692	1.05658
P05783;F8VZY9;CON__H-INV:HIT000015463	Keratin, type I cytoskeletal 18	KRT18	>sp|P05783|K1C18_HUMAN Keratin, type I cytoskeletal 18 OS=Homo sapiens GN=KRT18 PE=1 SV=2;>tr|F8VZY9|F8VZY9_HUMAN Keratin, type I cytoskeletal 18 OS=Homo sapiens GN=KRT18 PE=1 SV=1	3	25	5.02e-270	1.01	1.91	-0.0143553	0.933573
P51911;B4DUX6;B7Z7E1;K7EQ72;K7ER02;K7ESJ2;K7ERK4;K7ENC5;K7ERM8	Calponin-1	CNN1	>sp|P51911|CNN1_HUMAN Calponin-1 OS=Homo sapiens GN=CNN1 PE=1 SV=2;>tr|B4DUX6|B4DUX6_HUMAN Calponin-1 OS=Homo sapiens GN=CNN1 PE=2 SV=1;>tr|B7Z7E1|B7Z7E1_HUMAN Calponin-1 OS=Homo sapiens GN=CNN1 PE=2 SV=1	9	9	7.04e-36	0.88	1.86	0.184425	0.895303		+
E9PK01;P29692;E9PMW7;E9PPR1;E9PL12;E9PQ49;E9PI39;P29692-3;P29692-2;E9PRY8;E9PN91;E9PIZ1;E9PL71;H0YCK7;E9PQZ1;P29692-4;E9PKK3;E9PK72;E9PK06;E9PNW6;E9PQC9;E9PJD0;H0YE58;H0YE72	Elongation factor 1-delta	EEF1D	>tr|E9PK01|E9PK01_HUMAN Elongation factor 1-delta (Fragment) OS=Homo sapiens GN=EEF1D PE=1 SV=1;>sp|P29692|EF1D_HUMAN Elongation factor 1-delta OS=Homo sapiens GN=EEF1D PE=1 SV=5;>tr|E9PMW7|E9PMW7_HUMAN Elongation factor 1-delta OS=Homo sapiens GN=EEF1D PE	24	6	1.53e-44	0.94	1.78	0.0892673	0.831877
B4DUC5;P55060-3;P55060;P55060-4	Exportin-2	CSE1L	>tr|B4DUC5|B4DUC5_HUMAN Uncharacterized protein OS=Homo sapiens GN=CSE1L PE=1 SV=1;>sp|P55060-3|XPO2_HUMAN Isoform 3 of Exportin-2 OS=Homo sapiens GN=CSE1L;>sp|P55060|XPO2_HUMAN Exportin-2 OS=Homo sapiens GN=CSE1L PE=1 SV=3;>sp|P55060-4|XPO2_HUMAN Isoform	4	4	2.18e-39	0.96	1.78	0.0588937	0.831877
B4DJ10;F5H698;B4DER1;Q9P2J5	Leucine--tRNA ligase, cytoplasmic	LARS	>tr|B4DJ10|B4DJ10_HUMAN Leucine--tRNA ligase, cytoplasmic OS=Homo sapiens GN=LARS PE=1 SV=1;>tr|F5H698|F5H698_HUMAN Leucine--tRNA ligase, cytoplasmic OS=Homo sapiens GN=LARS PE=1 SV=1;>tr|B4DER1|B4DER1_HUMAN Leucine--tRNA ligase, cytoplasmic OS=Homo sapien	4	4	9.64e-20	0.96	1.77	0.0588937	0.823749
Q04917;A2IDB2;F8WEB6;A2IDB1	14-3-3 protein eta	YWHAH	>sp|Q04917|1433F_HUMAN 14-3-3 protein eta OS=Homo sapiens GN=YWHAH PE=1 SV=4	4	8	1.53e-54	1.05	1.76	-0.0703893	0.815575
P06753-2;Q5VU59;P06753-5;P06753-3;P06753-6;P06753-4;Q5VU61;D6R904;K7EP68;D6RFM2		TPM3	>sp|P06753-2|TPM3_HUMAN Isoform 2 of Tropomyosin alpha-3 chain OS=Homo sapiens GN=TPM3;>tr|Q5VU59|Q5VU59_HUMAN Uncharacterized protein OS=Homo sapiens GN=TPM3 PE=1 SV=1;>sp|P06753-5|TPM3_HUMAN Isoform 5 of Tropomyosin alpha-3 chain OS=Homo sapiens GN=TPM3;	10	21	9.05e-110	0.99	1.74	0.0144996	0.799087
J3KR24;P41252;Q5TCC5;Q5TCD2;Q5TCC4;Q5TCD1;Q5TCC6	Isoleucine--tRNA ligase, cytoplasmic	IARS	>tr|J3KR24|J3KR24_HUMAN Isoleucine--tRNA ligase, cytoplasmic OS=Homo sapiens GN=IARS PE=1 SV=1;>sp|P41252|SYIC_HUMAN Isoleucine--tRNA ligase, cytoplasmic OS=Homo sapiens GN=IARS PE=1 SV=2	7	12	7e-52	0.96	1.61	0.0588937	0.687061
Q14203-5;Q14203-2;Q14203-3;Q14203-4;E7EX90;Q14203-6;Q14203;Q6AWB1;E7EWF7	Dynactin subunit 1	DCTN1;DKFZp686E0752	>sp|Q14203-5|DCTN1_HUMAN Isoform 5 of Dynactin subunit 1 OS=Homo sapiens GN=DCTN1;>sp|Q14203-2|DCTN1_HUMAN Isoform p135 of Dynactin subunit 1 OS=Homo sapiens GN=DCTN1;>sp|Q14203-3|DCTN1_HUMAN Isoform 3 of Dynactin subunit 1 OS=Homo sapiens GN=DCTN1;>sp|Q14	9	5	2.87e-15	0.84	1.57	0.251539	0.650765
P07814;V9GYZ6	Bifunctional glutamate/proline--tRNA ligase;Glutamate--tRNA ligase;Proline--tRNA ligase	EPRS	>sp|P07814|SYEP_HUMAN Bifunctional glutamate/proline--tRNA ligase OS=Homo sapiens GN=EPRS PE=1 SV=5;>tr|V9GYZ6|V9GYZ6_HUMAN Bifunctional glutamate/proline--tRNA ligase (Fragment) OS=Homo sapiens GN=EPRS PE=1 SV=1	2	5	1.1e-11	0.82	1.55	0.286304	0.632268
F5H365;Q15436;B3KXI2;F5H6C4;G3V5X8;G3V4Q2;G3V4V1;G3V1W4;G3V3G5;G3V2R6;G3V5K1	Protein transport protein Sec23A	SEC23A	>tr|F5H365|F5H365_HUMAN Protein transport protein Sec23A OS=Homo sapiens GN=SEC23A PE=1 SV=1;>sp|Q15436|SC23A_HUMAN Protein transport protein Sec23A OS=Homo sapiens GN=SEC23A PE=1 SV=2;>tr|B3KXI2|B3KXI2_HUMAN Protein transport protein Sec23A OS=Homo sapien	11	5	2.35e-43	0.84	1.55	0.251539	0.632268
P67936;P67936-2;K7ENT6;K7ERG3;K7EPV9;K7EMU5;K7EPB9;Q2TAC2-2;Q2TAC2	Tropomyosin alpha-4 chain	TPM4	>sp|P67936|TPM4_HUMAN Tropomyosin alpha-4 chain OS=Homo sapiens GN=TPM4 PE=1 SV=3;>sp|P67936-2|TPM4_HUMAN Isoform 2 of Tropomyosin alpha-4 chain OS=Homo sapiens GN=TPM4;>tr|K7ENT6|K7ENT6_HUMAN Tropomyosin alpha-4 chain (Fragment) OS=Homo sapiens GN=TPM4 PE	9	17	2.98e-86	0.97	1.52	0.0439433	0.604071		+
P62258;P62258-2;B4DJF2;I3L3T1;K7EM20;K7EIT4;I3L0W5	14-3-3 protein epsilon	YWHAE	>sp|P62258|1433E_HUMAN 14-3-3 protein epsilon OS=Homo sapiens GN=YWHAE PE=1 SV=1;>sp|P62258-2|1433E_HUMAN Isoform SV of 14-3-3 protein epsilon OS=Homo sapiens GN=YWHAE	7	14	3.51e-35	0.98	1.51	0.0291463	0.594549		+
P52907	F-actin-capping protein subunit alpha-1	CAPZA1	>sp|P52907|CAZA1_HUMAN F-actin-capping protein subunit alpha-1 OS=Homo sapiens GN=CAPZA1 PE=1 SV=3	1	4	1.25e-17	0.91	1.51	0.136062	0.594549
P09493-3;P09493-4;P09493-10;P09493-9;P09493;H0YL52;H0YKX5;H0YKP3;H0YKZ6	Tropomyosin alpha-1 chain	TPM1	>sp|P09493-3|TPM1_HUMAN Isoform 3 of Tropomyosin alpha-1 chain OS=Homo sapiens GN=TPM1;>sp|P09493-4|TPM1_HUMAN Isoform 4 of Tropomyosin alpha-1 chain OS=Homo sapiens GN=TPM1;>sp|P09493-10|TPM1_HUMAN Isoform 10 of Tropomyosin alpha-1 chain OS=Homo sapiens G	9	28	7.09e-148	0.99	1.5	0.0144996	0.584963
Q14764;H3BUK7;H3BNF6;H3BRL2;H3BQK6;H3BP76;H3BPZ2;H3BNF2;H3BUP3;H3BQE7	Major vault protein	MVP	>sp|Q14764|MVP_HUMAN Major vault protein OS=Homo sapiens GN=MVP PE=1 SV=4	10	7	1.02e-23	0.88	1.49	0.184425	0.575312
P40222	Alpha-taxilin	TXLNA	>sp|P40222|TXLNA_HUMAN Alpha-taxilin OS=Homo sapiens GN=TXLNA PE=1 SV=3	1	2	1.5e-12	0.77	1.47	0.37707	0.555816
E9PP31;E9PLA9;G3V153;Q14444-2;Q14444	Caprin-1	CAPRIN1	>tr|E9PP31|E9PP31_HUMAN Uncharacterized protein OS=Homo sapiens GN=CAPRIN1 PE=1 SV=1;>tr|E9PLA9|E9PLA9_HUMAN Caprin-1 (Fragment) OS=Homo sapiens GN=CAPRIN1 PE=1 SV=1;>tr|G3V153|G3V153_HUMAN Caprin-1 OS=Homo sapiens GN=CAPRIN1 PE=1 SV=1;>sp|Q14444-2|CAPR1_H	5	2	2.64e-08	0.8	1.47	0.321928	0.555816
Q14974;Q14974-2;J3QR48;F5H4R7;J3KTM9	Importin subunit beta-1	KPNB1	>sp|Q14974|IMB1_HUMAN Importin subunit beta-1 OS=Homo sapiens GN=KPNB1 PE=1 SV=2;>sp|Q14974-2|IMB1_HUMAN Isoform 2 of Importin subunit beta-1 OS=Homo sapiens GN=KPNB1	5	9	1.22e-61	0.92	1.45	0.120294	0.536053
Q9Y3F4;B4DNJ6;B0AZV0;H0YH33	Serine-threonine kinase receptor-associated protein	STRAP	>sp|Q9Y3F4|STRAP_HUMAN Serine-threonine kinase receptor-associated protein OS=Homo sapiens GN=STRAP PE=1 SV=1;>tr|B4DNJ6|B4DNJ6_HUMAN Serine-threonine kinase receptor-associated protein OS=Homo sapiens GN=STRAP PE=1 SV=1;>tr|B0AZV0|B0AZV0_HUMAN Serine-thre	4	4	1.18e-24	1.05	1.44	-0.0703893	0.526069
P53396-2;P53396;B4E3P0;K7ESG8	ATP-citrate synthase	ACLY	>sp|P53396-2|ACLY_HUMAN Isoform 2 of ATP-citrate synthase OS=Homo sapiens GN=ACLY;>sp|P53396|ACLY_HUMAN ATP-citrate synthase OS=Homo sapiens GN=ACLY PE=1 SV=3;>tr|B4E3P0|B4E3P0_HUMAN ATP-citrate synthase OS=Homo sapiens GN=ACLY PE=1 SV=1	4	13	2.47e-48	0.9	1.44	0.152003	0.526069
F5H335;Q14152	Eukaryotic translation initiation factor 3 subunit A	EIF3A	>tr|F5H335|F5H335_HUMAN Eukaryotic translation initiation factor 3 subunit A OS=Homo sapiens GN=EIF3A PE=1 SV=1;>sp|Q14152|EIF3A_HUMAN Eukaryotic translation initiation factor 3 subunit A OS=Homo sapiens GN=EIF3A PE=1 SV=1	2	4	2.28e-14	1.01	1.43	-0.0143553	0.516015
Q15149-4;Q15149-7;Q15149-8;Q15149-9;Q15149-5;Q15149-6;Q15149-2;Q15149;E9PMV1	Plectin	PLEC	>sp|Q15149-4|PLEC_HUMAN Isoform 4 of Plectin OS=Homo sapiens GN=PLEC;>sp|Q15149-7|PLEC_HUMAN Isoform 7 of Plectin OS=Homo sapiens GN=PLEC;>sp|Q15149-8|PLEC_HUMAN Isoform 8 of Plectin OS=Homo sapiens GN=PLEC;>sp|Q15149-9|PLEC_HUMAN Isoform 9 of Plectin OS=H	9	173	0	1.07	1.44	-0.0976108	0.526069		+
P54136;P54136-2;F5H3T8;E5RH09;E5RJM9	Arginine--tRNA ligase, cytoplasmic	RARS	>sp|P54136|SYRC_HUMAN Arginine--tRNA ligase, cytoplasmic OS=Homo sapiens GN=RARS PE=1 SV=2;>sp|P54136-2|SYRC_HUMAN Isoform Monomeric of Arginine--tRNA ligase, cytoplasmic OS=Homo sapiens GN=RARS;>tr|F5H3T8|F5H3T8_HUMAN Arginine--tRNA ligase, cytoplasmic OS	5	8	1.07e-29	1.12	1.42	-0.163499	0.505891
P58107;E9PPU0	Epiplakin	EPPK1	>sp|P58107|EPIPL_HUMAN Epiplakin OS=Homo sapiens GN=EPPK1 PE=1 SV=2	2	14	5.38e-124	1.07	1.42	-0.0976108	0.505891
Q05682-5;Q05682-4;F5H1Z9;E7EX44;Q05682-3;Q05682-6;Q05682-2;Q05682;E9PGZ1;C9J813;C9JEK3	Caldesmon	CALD1	>sp|Q05682-5|CALD1_HUMAN Isoform 5 of Caldesmon OS=Homo sapiens GN=CALD1;>sp|Q05682-4|CALD1_HUMAN Isoform 4 of Caldesmon OS=Homo sapiens GN=CALD1;>tr|F5H1Z9|F5H1Z9_HUMAN Caldesmon OS=Homo sapiens GN=CALD1 PE=1 SV=1;>tr|E7EX44|E7EX44_HUMAN Caldesmon OS=Homo	11	25	9.05e-127	0.91	1.41	0.136062	0.495695
Q13200;E7EW34;E9PCS3;F8WBS8;H7C2Q3;H7C1H2;C9JPC0	26S proteasome non-ATPase regulatory subunit 2	PSMD2	>sp|Q13200|PSMD2_HUMAN 26S proteasome non-ATPase regulatory subunit 2 OS=Homo sapiens GN=PSMD2 PE=1 SV=3;>tr|E7EW34|E7EW34_HUMAN 26S proteasome non-ATPase regulatory subunit 2 OS=Homo sapiens GN=PSMD2 PE=1 SV=1;>tr|E9PCS3|E9PCS3_HUMAN 26S proteasome non-AT	7	6	2.26e-11	0.92	1.39	0.120294	0.475085
P11940-2;P11940;E7EQV3;E7ERJ7;H0YAR2;Q9H361;H0YBN4;H0YAP2;E5RGH3;E5RH24;E5RJB9;H0YB86;Q4VXU2;Q4VY17;H0YC10;E5RHG7;H0YAS7;H0YAS6;H0YB75;H0YCC8;E5RGC4;E5RFD8;H0YEQ8;Q5JQF8;Q96DU9-2;Q96DU9	Polyadenylate-binding protein 1	PABPC1	>sp|P11940-2|PABP1_HUMAN Isoform 2 of Polyadenylate-binding protein 1 OS=Homo sapiens GN=PABPC1;>sp|P11940|PABP1_HUMAN Polyadenylate-binding protein 1 OS=Homo sapiens GN=PABPC1 PE=1 SV=2;>tr|E7EQV3|E7EQV3_HUMAN Polyadenylate-binding protein 1 OS=Homo sapie	26	17	3.86e-88	0.94	1.4	0.0892673	0.485427		+
P33176;E9PET8;J3KNA1;O60282;Q12840;O60282-2	Kinesin-1 heavy chain	KIF5B	>sp|P33176|KINH_HUMAN Kinesin-1 heavy chain OS=Homo sapiens GN=KIF5B PE=1 SV=1	6	7	1.54e-32	0.9	1.39	0.152003	0.475085
P35580;P35580-2;F8W6L6;P35580-3;P35580-4;E7ERA5;REV__Q8IYT3	Myosin-10	MYH10	>sp|P35580|MYH10_HUMAN Myosin-10 OS=Homo sapiens GN=MYH10 PE=1 SV=3;>sp|P35580-2|MYH10_HUMAN Isoform 2 of Myosin-10 OS=Homo sapiens GN=MYH10;>tr|F8W6L6|F8W6L6_HUMAN Myosin-10 OS=Homo sapiens GN=MYH10 PE=1 SV=1;>sp|P35580-3|MYH10_HUMAN Isoform 3 of Myosin-1	7	58	0	0.85	1.37	0.234465	0.454176
B1AK87;P47756-2;B1AK88;P47756;F6USW4;B1AK85;F6Q0E3	F-actin-capping protein subunit beta	CAPZB	>tr|B1AK87|B1AK87_HUMAN Capping protein (Actin filament) muscle Z-line, beta, isoform CRA_a OS=Homo sapiens GN=CAPZB PE=1 SV=1;>sp|P47756-2|CAPZB_HUMAN Isoform 2 of F-actin-capping protein subunit beta OS=Homo sapiens GN=CAPZB;>tr|B1AK88|B1AK88_HUMAN Cappi	7	6	7.34e-15	0.97	1.38	0.0439433	0.464668
P08133-2;A6NN80;P08133;E5RK69;E7EMC6;H0YC77;E5RFF0	Annexin;Annexin A6	ANXA6	>sp|P08133-2|ANXA6_HUMAN Isoform 2 of Annexin A6 OS=Homo sapiens GN=ANXA6;>tr|A6NN80|A6NN80_HUMAN Annexin OS=Homo sapiens GN=ANXA6 PE=1 SV=3;>sp|P08133|ANXA6_HUMAN Annexin A6 OS=Homo sapiens GN=ANXA6 PE=1 SV=3;>tr|E5RK69|E5RK69_HUMAN Annexin OS=Homo sapien	7	6	2.09e-18	0.9	1.36	0.152003	0.443607		+
P62937;Q567Q0;F8WE65;C9J5S7;Q9Y536;F5H284;A2BFH1	Peptidyl-prolyl cis-trans isomerase A;Peptidyl-prolyl cis-trans isomerase	PPIA	>sp|P62937|PPIA_HUMAN Peptidyl-prolyl cis-trans isomerase A OS=Homo sapiens GN=PPIA PE=1 SV=2;>tr|Q567Q0|Q567Q0_HUMAN Peptidyl-prolyl cis-trans isomerase A OS=Homo sapiens GN=PPIA PE=1 SV=1;>tr|F8WE65|F8WE65_HUMAN Peptidyl-prolyl cis-trans isomerase OS=Hom	7	4	6.66e-12	0.54	1.33	0.888969	0.411426	+	+
P42224-2;J3KPM9;P42224;E7EPD2;D2KFR9;E7ENM1;E9PH66	Signal transducer and activator of transcription 1-alpha/beta	STAT1	>sp|P42224-2|STAT1_HUMAN Isoform Beta of Signal transducer and activator of transcription 1-alpha/beta OS=Homo sapiens GN=STAT1;>tr|J3KPM9|J3KPM9_HUMAN Signal transducer and activator of transcription OS=Homo sapiens GN=STAT1 PE=1 SV=1;>sp|P42224|STAT1_HUM	7	11	2.34e-67	0.6	1.33	0.736966	0.411426	+
O14974-4;O14974-3;O14974;O14974-5;O14974-2;F8VZN8;H0YIM2;H0YIS3;H0YIS4;H0YHI8;F8VW28;H0YHL8	Protein phosphatase 1 regulatory subunit 12A	PPP1R12A	>sp|O14974-4|MYPT1_HUMAN Isoform 4 of Protein phosphatase 1 regulatory subunit 12A OS=Homo sapiens GN=PPP1R12A;>sp|O14974-3|MYPT1_HUMAN Isoform 3 of Protein phosphatase 1 regulatory subunit 12A OS=Homo sapiens GN=PPP1R12A;>sp|O14974|MYPT1_HUMAN Protein pho	12	9	1.03e-48	0.93	1.33	0.104697	0.411426		+
Q15084-3;Q15084;F8WA83;B5MCQ5;Q15084-2	Protein disulfide-isomerase A6	PDIA6	>sp|Q15084-3|PDIA6_HUMAN Isoform 3 of Protein disulfide-isomerase A6 OS=Homo sapiens GN=PDIA6;>sp|Q15084|PDIA6_HUMAN Protein disulfide-isomerase A6 OS=Homo sapiens GN=PDIA6 PE=1 SV=1;>tr|F8WA83|F8WA83_HUMAN Protein disulfide-isomerase A6 OS=Homo sapiens GN	5	2	1.64e-11	0.93	1.33	0.104697	0.411426
F8W7S5;Q9P2E9-3;Q9P2E9-2;Q9P2E9	Ribosome-binding protein 1	RRBP1	>tr|F8W7S5|F8W7S5_HUMAN Ribosome-binding protein 1 OS=Homo sapiens GN=RRBP1 PE=1 SV=1;>sp|Q9P2E9-3|RRBP1_HUMAN Isoform 2 of Ribosome-binding protein 1 OS=Homo sapiens GN=RRBP1;>sp|Q9P2E9-2|RRBP1_HUMAN Isoform 1 of Ribosome-binding protein 1 OS=Homo sapiens	4	3	2.43e-17	0.87	1.32	0.200913	0.400538
O14818-2;O14818;H0Y586;Q8TAA3-2;Q8TAA3-5;Q8TAA3;O14818-4	Proteasome subunit alpha type-7;Proteasome subunit alpha type-7-like	PSMA7;PSMA8	>sp|O14818-2|PSA7_HUMAN Isoform 2 of Proteasome subunit alpha type-7 OS=Homo sapiens GN=PSMA7;>sp|O14818|PSA7_HUMAN Proteasome subunit alpha type-7 OS=Homo sapiens GN=PSMA7 PE=1 SV=1;>tr|H0Y586|H0Y586_HUMAN Proteasome subunit alpha type-7 (Fragment) OS=Hom	7	4	8.08e-16	0.92	1.31	0.120294	0.389567
Q13409-6;Q13409-3;Q13409-7;Q13409-2;Q13409-5;Q13409;F8W8S0;E9PGG1;E7EUM4;E7ERR6;E7ERH4;E7ET01;E7ETL8;E7EQU2;E7ESD3;E7EMU4;E7EV09;E7EQL5;E7EU01	Cytoplasmic dynein 1 intermediate chain 2	DYNC1I2	>sp|Q13409-6|DC1I2_HUMAN Isoform 2F of Cytoplasmic dynein 1 intermediate chain 2 OS=Homo sapiens GN=DYNC1I2;>sp|Q13409-3|DC1I2_HUMAN Isoform 2C of Cytoplasmic dynein 1 intermediate chain 2 OS=Homo sapiens GN=DYNC1I2;>sp|Q13409-7|DC1I2_HUMAN Isoform 3 of Cy	19	3	4.22e-21	0.99	1.3	0.0144996	0.378512
P19338;H7BY16	Nucleolin	NCL	>sp|P19338|NUCL_HUMAN Nucleolin OS=Homo sapiens GN=NCL PE=1 SV=3;>tr|H7BY16|H7BY16_HUMAN Nucleolin (Fragment) OS=Homo sapiens GN=NCL PE=1 SV=2	2	12	5.08e-63	1.06	1.3	-0.0840643	0.378512
P09496-2;P09496-4;P09496-3;P09496;P09496-5;F8WF69;C9J8P9	Clathrin light chain A	CLTA	>sp|P09496-2|CLCA_HUMAN Isoform Non-brain of Clathrin light chain A OS=Homo sapiens GN=CLTA;>sp|P09496-4|CLCA_HUMAN Isoform 4 of Clathrin light chain A OS=Homo sapiens GN=CLTA;>sp|P09496-3|CLCA_HUMAN Isoform 3 of Clathrin light chain A OS=Homo sapiens GN=C	7	5	8.73e-24	1.07	1.3	-0.0976108	0.378512
P63104;E7EX29;B0AZS6;P63104-2;B7Z2E6;H0YB80;E7ESK7;E5RGE1;E5RIR4;E9PD24;E7EVZ2	14-3-3 protein zeta/delta	YWHAZ	>sp|P63104|1433Z_HUMAN 14-3-3 protein zeta/delta OS=Homo sapiens GN=YWHAZ PE=1 SV=1;>tr|E7EX29|E7EX29_HUMAN 14-3-3 protein zeta/delta (Fragment) OS=Homo sapiens GN=YWHAZ PE=1 SV=1;>tr|B0AZS6|B0AZS6_HUMAN 14-3-3 protein zeta/delta OS=Homo sapiens GN=YWHAZ P	11	12	3.6e-84	1.07	1.28	-0.0976108	0.356144		+
Q9UHD8-7;Q9UHD8-2;Q9UHD8-5;Q9UHD8;Q9UHD8-3;Q9UHD8-4;Q9UHD8-9;Q9UHD8-8;K7ENL0;K7EL40;K7EJV0;K7EPY1;K7EK18;K7EJ51;K7ER52;K7EIE4;K7EQD7;K7ELJ9;K7ER14;K7EIR4;K7EKN4;K7EN52;K7ENQ5;K7EJZ2;K7EJL9;K7ERG1;K7EQ08;K7ER34	Septin-9	2009-09-01	>sp|Q9UHD8-7|SEPT9_HUMAN Isoform 7 of Septin-9 OS=Homo sapiens GN=SEPT9;>sp|Q9UHD8-2|SEPT9_HUMAN Isoform 2 of Septin-9 OS=Homo sapiens GN=SEPT9;>sp|Q9UHD8-5|SEPT9_HUMAN Isoform 5 of Septin-9 OS=Homo sapiens GN=SEPT9;>sp|Q9UHD8|SEPT9_HUMAN Septin-9 OS=Homo	28	21	1.02e-86	0.91	1.26	0.136062	0.333424
P11021	78 kDa glucose-regulated protein	HSPA5	>sp|P11021|GRP78_HUMAN 78 kDa glucose-regulated protein OS=Homo sapiens GN=HSPA5 PE=1 SV=2	1	20	4.65e-177	0.94	1.26	0.0892673	0.333424		+
P14625	Endoplasmin	HSP90B1	>sp|P14625|ENPL_HUMAN Endoplasmin OS=Homo sapiens GN=HSP90B1 PE=1 SV=1	1	7	6.67e-30	0.79	1.26	0.340075	0.333424		+
P00338;P00338-3;F5GYU2;F5GXY2;P00338-5;P00338-2;P00338-4;F5GXH2;F5GZQ4;F5H5J4;F5H6W8;F5H8H6;F5GXC7;F5GWW2;F5GXU1	L-lactate dehydrogenase A chain	LDHA	>sp|P00338|LDHA_HUMAN L-lactate dehydrogenase A chain OS=Homo sapiens GN=LDHA PE=1 SV=2;>sp|P00338-3|LDHA_HUMAN Isoform 3 of L-lactate dehydrogenase A chain OS=Homo sapiens GN=LDHA;>tr|F5GYU2|F5GYU2_HUMAN L-lactate dehydrogenase A chain (Fragment) OS=Homo	15	9	3.8e-37	0.81	1.26	0.304006	0.333424
O15144;G5E9S7;C9JTV5;G5E9J0	Actin-related protein 2/3 complex subunit 2	ARPC2	>sp|O15144|ARPC2_HUMAN Actin-related protein 2/3 complex subunit 2 OS=Homo sapiens GN=ARPC2 PE=1 SV=1;>tr|G5E9S7|G5E9S7_HUMAN Actin related protein 2/3 complex, subunit 2, 34kDa, isoform CRA_e OS=Homo sapiens GN=ARPC2 PE=1 SV=1;>tr|C9JTV5|C9JTV5_HUMAN Acti	4	4	1.27e-13	0.98	1.26	0.0291463	0.333424		+
P53621;P53621-2	Coatomer subunit alpha;Xenin;Proxenin	COPA	>sp|P53621|COPA_HUMAN Coatomer subunit alpha OS=Homo sapiens GN=COPA PE=1 SV=2;>sp|P53621-2|COPA_HUMAN Isoform 2 of Coatomer subunit alpha OS=Homo sapiens GN=COPA	2	3	1.07e-08	0.69	1.25	0.535332	0.321928
Q8WUM4;Q8WUM4-2;F8WEQ7;F8WBR8;C9IZF9	Programmed cell death 6-interacting protein	PDCD6IP	>sp|Q8WUM4|PDC6I_HUMAN Programmed cell death 6-interacting protein OS=Homo sapiens GN=PDCD6IP PE=1 SV=1;>sp|Q8WUM4-2|PDC6I_HUMAN Isoform 2 of Programmed cell death 6-interacting protein OS=Homo sapiens GN=PDCD6IP	5	6	1.7e-24	0.82	1.25	0.286304	0.321928		+
P07900;P07900-2;Q86U12;G3V2J8;Q14568;Q58FF6;Q58FG0	Heat shock protein HSP 90-alpha	HSP90AA1	>sp|P07900|HS90A_HUMAN Heat shock protein HSP 90-alpha OS=Homo sapiens GN=HSP90AA1 PE=1 SV=5;>sp|P07900-2|HS90A_HUMAN Isoform 2 of Heat shock protein HSP 90-alpha OS=Homo sapiens GN=HSP90AA1;>tr|Q86U12|Q86U12_HUMAN Full-length cDNA clone CS0CAP007YF18 of T	7	16	6.61e-109	0.95	1.25	0.0740006	0.321928
O00151	PDZ and LIM domain protein 1	PDLIM1	>sp|O00151|PDLI1_HUMAN PDZ and LIM domain protein 1 OS=Homo sapiens GN=PDLIM1 PE=1 SV=4	1	9	3.88e-68	0.96	1.24	0.0588937	0.31034		+
P31946-2;P31946;Q4VY20;Q4VY19	14-3-3 protein beta/alpha;14-3-3 protein beta/alpha, N-terminally processed	YWHAB	>sp|P31946-2|1433B_HUMAN Isoform Short of 14-3-3 protein beta/alpha OS=Homo sapiens GN=YWHAB;>sp|P31946|1433B_HUMAN 14-3-3 protein beta/alpha OS=Homo sapiens GN=YWHAB PE=1 SV=3	4	9	3.25e-27	1.03	1.24	-0.0426443	0.31034		+
Q07065	Cytoskeleton-associated protein 4	CKAP4	>sp|Q07065|CKAP4_HUMAN Cytoskeleton-associated protein 4 OS=Homo sapiens GN=CKAP4 PE=1 SV=2	1	10	3.24e-31	0.85	1.23	0.234465	0.298658
P04075;J3KPS3;H3BQN4;P04075-2;H3BUH7;H3BR04;H3BPS8;H3BMQ8;H3BU78;H3BR68	Fructose-bisphosphate aldolase A;Fructose-bisphosphate aldolase	ALDOA	>sp|P04075|ALDOA_HUMAN Fructose-bisphosphate aldolase A OS=Homo sapiens GN=ALDOA PE=1 SV=2;>tr|J3KPS3|J3KPS3_HUMAN Fructose-bisphosphate aldolase OS=Homo sapiens GN=ALDOA PE=1 SV=1;>tr|H3BQN4|H3BQN4_HUMAN Fructose-bisphosphate aldolase OS=Homo sapiens GN=A	10	7	1.25e-30	0.88	1.23	0.184425	0.298658
P26640;A2ABF4;B4DZ61	Valine--tRNA ligase	VARS	>sp|P26640|SYVC_HUMAN Valine--tRNA ligase OS=Homo sapiens GN=VARS PE=1 SV=4;>tr|A2ABF4|A2ABF4_HUMAN Valine--tRNA ligase (Fragment) OS=Homo sapiens GN=VARS PE=1 SV=1	3	7	2.26e-31	1.05	1.24	-0.0703893	0.31034
P46781;B5MCT8;C9JM19;F2Z3C0;A8MXK4	40S ribosomal protein S9	RPS9	>sp|P46781|RS9_HUMAN 40S ribosomal protein S9 OS=Homo sapiens GN=RPS9 PE=1 SV=3;>tr|B5MCT8|B5MCT8_HUMAN 40S ribosomal protein S9 OS=Homo sapiens GN=RPS9 PE=1 SV=1;>tr|C9JM19|C9JM19_HUMAN 40S ribosomal protein S9 OS=Homo sapiens GN=RPS9 PE=1 SV=1	5	9	2.84e-18	1.09	1.23	-0.124328	0.298658		+
F8VPD4;P27708;H7BZB3	CAD protein;Glutamine-dependent carbamoyl-phosphate synthase;Aspartate carbamoyltransferase;Dihydroorotase	CAD	>tr|F8VPD4|F8VPD4_HUMAN CAD protein OS=Homo sapiens GN=CAD PE=1 SV=1;>sp|P27708|PYR1_HUMAN CAD protein OS=Homo sapiens GN=CAD PE=1 SV=3	3	5	2.56e-18	0.88	1.21	0.184425	0.275007
P62847-2;E7ETK0;P62847-3;P62847;P62847-4	40S ribosomal protein S24	RPS24	>sp|P62847-2|RS24_HUMAN Isoform 2 of 40S ribosomal protein S24 OS=Homo sapiens GN=RPS24;>tr|E7ETK0|E7ETK0_HUMAN 40S ribosomal protein S24 OS=Homo sapiens GN=RPS24 PE=1 SV=1;>sp|P62847-3|RS24_HUMAN Isoform 3 of 40S ribosomal protein S24 OS=Homo sapiens GN=R	5	5	8.41e-21	0.92	1.2	0.120294	0.263034
P55072	Transitional endoplasmic reticulum ATPase	VCP	>sp|P55072|TERA_HUMAN Transitional endoplasmic reticulum ATPase OS=Homo sapiens GN=VCP PE=1 SV=4	1	6	1.18e-24	0.93	1.21	0.104697	0.275007
Q13813-3;Q13813;Q13813-2;A6NG51	Spectrin alpha chain, non-erythrocytic 1	SPTAN1	>sp|Q13813-3|SPTN1_HUMAN Isoform 3 of Spectrin alpha chain, non-erythrocytic 1 OS=Homo sapiens GN=SPTAN1;>sp|Q13813|SPTN1_HUMAN Spectrin alpha chain, non-erythrocytic 1 OS=Homo sapiens GN=SPTAN1 PE=1 SV=3;>sp|Q13813-2|SPTN1_HUMAN Isoform 2 of Spectrin alph	4	77	0	1	1.2	0	0.263034
P46821;D6RA32;D6RCL2;D6RGJ3;D6RA40;P78559;P78559-2;J3KPX8;E9PGC8	Microtubule-associated protein 1B;MAP1B heavy chain;MAP1 light chain LC1	MAP1B	>sp|P46821|MAP1B_HUMAN Microtubule-associated protein 1B OS=Homo sapiens GN=MAP1B PE=1 SV=2	9	6	1.45e-31	1.12	1.19	-0.163499	0.250962
Q13045-2;Q13045;Q13045-3;J3KS39;J3KS54	Protein flightless-1 homolog	FLII	>sp|Q13045-2|FLII_HUMAN Isoform 2 of Protein flightless-1 homolog OS=Homo sapiens GN=FLII;>sp|Q13045|FLII_HUMAN Protein flightless-1 homolog OS=Homo sapiens GN=FLII PE=1 SV=2;>sp|Q13045-3|FLII_HUMAN Isoform 3 of Protein flightless-1 homolog OS=Homo sapiens	5	4	5.95e-20	0.54	1.18	0.888969	0.238787		+
P61981	14-3-3 protein gamma;14-3-3 protein gamma, N-terminally processed	YWHAG	>sp|P61981|1433G_HUMAN 14-3-3 protein gamma OS=Homo sapiens GN=YWHAG PE=1 SV=2	1	8	1.07e-40	0.95	1.18	0.0740006	0.238787		+
P08238;Q58FF7;Q5T9W8;F8W026	Heat shock protein HSP 90-beta	HSP90AB1	>sp|P08238|HS90B_HUMAN Heat shock protein HSP 90-beta OS=Homo sapiens GN=HSP90AB1 PE=1 SV=4	4	23	4.45e-179	0.93	1.18	0.104697	0.238787
Q15019;Q15019-2;B5MCX3;C9J2Q4;C9J938;C9JB25;H7C2Y0;C9IY94;C9IZU3;H7C310;C9JZI2;C9JQJ4;C9JTV8;C9JFT1;F8WB65;B5MD47;H7C1T1;C9JT15;C9JSE7	Septin-2	2002-09-01	>sp|Q15019|SEPT2_HUMAN Septin-2 OS=Homo sapiens GN=SEPT2 PE=1 SV=1;>sp|Q15019-2|SEPT2_HUMAN Isoform 2 of Septin-2 OS=Homo sapiens GN=SEPT2;>tr|B5MCX3|B5MCX3_HUMAN Septin-2 OS=Homo sapiens GN=SEPT2 PE=1 SV=1;>tr|C9J2Q4|C9J2Q4_HUMAN Septin-2 (Fragment) OS=Ho	19	11	5.08e-120	0.94	1.18	0.0892673	0.238787
Q9Y5K6	CD2-associated protein	CD2AP	>sp|Q9Y5K6|CD2AP_HUMAN CD2-associated protein OS=Homo sapiens GN=CD2AP PE=1 SV=1	1	4	2.97e-09	0.97	1.17	0.0439433	0.226509
Q15417;F8WA86;B4DFK6;E9PDU6	Calponin-3	CNN3	>sp|Q15417|CNN3_HUMAN Calponin-3 OS=Homo sapiens GN=CNN3 PE=1 SV=1;>tr|F8WA86|F8WA86_HUMAN Calponin-3 OS=Homo sapiens GN=CNN3 PE=1 SV=1;>tr|B4DFK6|B4DFK6_HUMAN Calponin-3 OS=Homo sapiens GN=CNN3 PE=1 SV=1;>tr|E9PDU6|E9PDU6_HUMAN Calponin-3 (Fragment) OS=Ho	4	8	1.66e-77	1.03	1.17	-0.0426443	0.226509		+
P21333-2;P21333;Q5HY54;E9PHF0;F8WE98;H0Y5C6;H0Y5F3;H7C2E7	Filamin-A	FLNA	>sp|P21333-2|FLNA_HUMAN Isoform 2 of Filamin-A OS=Homo sapiens GN=FLNA;>sp|P21333|FLNA_HUMAN Filamin-A OS=Homo sapiens GN=FLNA PE=1 SV=4;>tr|Q5HY54|Q5HY54_HUMAN Filamin-A OS=Homo sapiens GN=FLNA PE=1 SV=1	8	98	0	0.92	1.16	0.120294	0.214125		+
R4GMT0;P61163;F5H3I4;B4DXP9;P42025	Alpha-centractin	ACTR1A	>tr|R4GMT0|R4GMT0_HUMAN Alpha-centractin OS=Homo sapiens GN=ACTR1A PE=1 SV=1;>sp|P61163|ACTZ_HUMAN Alpha-centractin OS=Homo sapiens GN=ACTR1A PE=1 SV=1;>tr|F5H3I4|F5H3I4_HUMAN Alpha-centractin OS=Homo sapiens GN=ACTR1A PE=1 SV=1;>tr|B4DXP9|B4DXP9_HUMAN Alp	5	4	1.66e-51	0.94	1.16	0.0892673	0.214125
Q9NYL9;H0YKU1;H0YNJ8;H0YNU8	Tropomodulin-3	TMOD3	>sp|Q9NYL9|TMOD3_HUMAN Tropomodulin-3 OS=Homo sapiens GN=TMOD3 PE=1 SV=1;>tr|H0YKU1|H0YKU1_HUMAN Tropomodulin-3 (Fragment) OS=Homo sapiens GN=TMOD3 PE=1 SV=1;>tr|H0YNJ8|H0YNJ8_HUMAN Tropomodulin-3 OS=Homo sapiens GN=TMOD3 PE=1 SV=1	4	6	1.34e-30	0.98	1.15	0.0291463	0.201634
P15311;E7EQR4	Ezrin	EZR	>sp|P15311|EZRI_HUMAN Ezrin OS=Homo sapiens GN=EZR PE=1 SV=4;>tr|E7EQR4|E7EQR4_HUMAN Ezrin OS=Homo sapiens GN=EZR PE=1 SV=2	2	23	1.92e-100	1.12	1.15	-0.163499	0.201634		+
B4DDF4;Q99439;B4DUT8;K7ES69;Q99439-2;H3BVI6	Calponin-2	CNN2	>tr|B4DDF4|B4DDF4_HUMAN Calponin-2 OS=Homo sapiens GN=CNN2 PE=1 SV=1;>sp|Q99439|CNN2_HUMAN Calponin-2 OS=Homo sapiens GN=CNN2 PE=1 SV=4;>tr|B4DUT8|B4DUT8_HUMAN Calponin-2 OS=Homo sapiens GN=CNN2 PE=1 SV=1;>tr|K7ES69|K7ES69_HUMAN Calponin-2 OS=Homo sapiens	6	4	6.07e-17	0.92	1.14	0.120294	0.189034		+
Q58FF8	Putative heat shock protein HSP 90-beta 2	HSP90AB2P	>sp|Q58FF8|H90B2_HUMAN Putative heat shock protein HSP 90-beta 2 OS=Homo sapiens GN=HSP90AB2P PE=1 SV=2	1	6	4.78e-34	0.99	1.14	0.0144996	0.189034
P26038;V9GZ54;E9PNP4	Moesin	MSN	>sp|P26038|MOES_HUMAN Moesin OS=Homo sapiens GN=MSN PE=1 SV=3	3	26	1.55e-168	1.07	1.14	-0.0976108	0.189034		+
Q09666;E9PJZ0;E9PKR9;E9PJC6;E9PLK4;Q09666-2;E9PQE3;P48552	Neuroblast differentiation-associated protein AHNAK	AHNAK	>sp|Q09666|AHNK_HUMAN Neuroblast differentiation-associated protein AHNAK OS=Homo sapiens GN=AHNAK PE=1 SV=2	8	255	0	0.98	1.14	0.0291463	0.189034		+
O60716-24;O60716-23;O60716-21;O60716-19;O60716-22;O60716-20;O60716-16;O60716-18;O60716-15;O60716-17;O60716-13;O60716-11;O60716-14;O60716-12;O60716-10;O60716-8;O60716-9;O60716-7;O60716-5;C9JZR2;O60716-3;O60716-6;O60716-4;O60716-2;O60716;O60716-32;O60716-31;O60716-29;O60716-27;O60716-30;O60716-28;O60716-26;O60716-25;E9PRE2;H0YC95;E9PKL1	Catenin delta-1	CTNND1	>sp|O60716-24|CTND1_HUMAN Isoform 3 of Catenin delta-1 OS=Homo sapiens GN=CTNND1;>sp|O60716-23|CTND1_HUMAN Isoform 3C of Catenin delta-1 OS=Homo sapiens GN=CTNND1;>sp|O60716-21|CTND1_HUMAN Isoform 3A of Catenin delta-1 OS=Homo sapiens GN=CTNND1;>sp|O60716-	36	5	3.45e-14	1.03	1.14	-0.0426443	0.189034
Q14192;J3KNW4	Four and a half LIM domains protein 2	FHL2	>sp|Q14192|FHL2_HUMAN Four and a half LIM domains protein 2 OS=Homo sapiens GN=FHL2 PE=1 SV=3;>tr|J3KNW4|J3KNW4_HUMAN Four and a half LIM domains protein 2 OS=Homo sapiens GN=FHL2 PE=1 SV=1	2	4	2.5e-10	1.15	1.13	-0.201634	0.176323		+
P27816;E7EVA0;P27816-6;P27816-2;B9ZVR1;P27816-5;P27816-4;E9PGM5;H0Y2V1;H7C4C5;F8W9U4;B5MEG9;B4DSQ1;P27816-7;H7C456	Microtubule-associated protein 4;Microtubule-associated protein	MAP4	>sp|P27816|MAP4_HUMAN Microtubule-associated protein 4 OS=Homo sapiens GN=MAP4 PE=1 SV=3;>tr|E7EVA0|E7EVA0_HUMAN Microtubule-associated protein OS=Homo sapiens GN=MAP4 PE=1 SV=1;>sp|P27816-6|MAP4_HUMAN Isoform 6 of Microtubule-associated protein 4 OS=Homo	15	20	9.07e-93	1	1.13	0	0.176323
P49327	Fatty acid synthase;[Acyl-carrier-protein] S-acetyltransferase;[Acyl-carrier-protein] S-malonyltransferase;3-oxoacyl-[acyl-carrier-protein] synthase;3-oxoacyl-[acyl-carrier-protein] reductase;3-hydroxyacyl-[acyl-carrier-protein] dehydratase;Enoyl-[acyl-carrier-protein] reductase;Oleoyl-[acyl-carrier-protein] hydrolase	FASN	>sp|P49327|FAS_HUMAN Fatty acid synthase OS=Homo sapiens GN=FASN PE=1 SV=3	1	9	1.57e-57	0.62	1.11	0.68966	0.15056
P50570-2;P50570-5;P50570;P50570-3;P50570-4;F5H4R9;Q05193-5;Q05193-3;Q05193-4;Q05193-2;Q05193;K7EMQ3;Q9UQ16-5;E5RHK8;Q9UQ16-2;Q9UQ16-3;Q9UQ16;Q9UQ16-4;E5RIK2	Dynamin-2	DNM2	>sp|P50570-2|DYN2_HUMAN Isoform 2 of Dynamin-2 OS=Homo sapiens GN=DNM2;>sp|P50570-5|DYN2_HUMAN Isoform 5 of Dynamin-2 OS=Homo sapiens GN=DNM2;>sp|P50570|DYN2_HUMAN Dynamin-2 OS=Homo sapiens GN=DNM2 PE=1 SV=2;>sp|P50570-3|DYN2_HUMAN Isoform 3 of Dynamin-2 O	19	9	3.6e-33	0.87	1.11	0.200913	0.15056		+
Q01082;Q01082-3;Q01082-2;F8W6C1;P11277-3;P11277;P11277-2	Spectrin beta chain, non-erythrocytic 1	SPTBN1	>sp|Q01082|SPTB2_HUMAN Spectrin beta chain, non-erythrocytic 1 OS=Homo sapiens GN=SPTBN1 PE=1 SV=2;>sp|Q01082-3|SPTB2_HUMAN Isoform 2 of Spectrin beta chain, non-erythrocytic 1 OS=Homo sapiens GN=SPTBN1;>sp|Q01082-2|SPTB2_HUMAN Isoform Short of Spectrin be	7	56	0	0.97	1.1	0.0439433	0.137504
P07355;P07355-2;H0YN42;H0YMD0;H0YMU9;A6NMY6;H0YM50;H0YN28;H0YL33;H0YNP5;H0YKS4;H0YNA0;H0YMM1;H0YN52;H0YKZ7;H0YLV6;H0YMT9;H0YKX9;H0YMW4;H0YKV8;H0YKL9;H0YMD9;H0YNB8;H0YKN4;H0YLE2	Annexin A2;Annexin;Putative annexin A2-like protein	ANXA2;ANXA2P2	>sp|P07355|ANXA2_HUMAN Annexin A2 OS=Homo sapiens GN=ANXA2 PE=1 SV=2;>sp|P07355-2|ANXA2_HUMAN Isoform 2 of Annexin A2 OS=Homo sapiens GN=ANXA2;>tr|H0YN42|H0YN42_HUMAN Annexin (Fragment) OS=Homo sapiens GN=ANXA2 PE=1 SV=1;>tr|H0YMD0|H0YMD0_HUMAN Annexin (Fr	25	24	1.29e-242	0.98	1.09	0.0291463	0.124328
Q7Z406;Q7Z406-6;F2Z2U8;Q7Z406-2;G8JLL9;Q7Z406-5;Q7Z406-4;M0QY43	Myosin-14	MYH14	>sp|Q7Z406|MYH14_HUMAN Myosin-14 OS=Homo sapiens GN=MYH14 PE=1 SV=2;>sp|Q7Z406-6|MYH14_HUMAN Isoform 6 of Myosin-14 OS=Homo sapiens GN=MYH14;>tr|F2Z2U8|F2Z2U8_HUMAN Myosin-14 OS=Homo sapiens GN=MYH14 PE=1 SV=1;>sp|Q7Z406-2|MYH14_HUMAN Isoform 2 of Myosin-1	8	9	5.56e-88	0.99	1.08	0.0144996	0.111031
P13639;K7EJ74;K7EP67;Q15029-2;K7EJ81;Q15029	Elongation factor 2	EEF2	>sp|P13639|EF2_HUMAN Elongation factor 2 OS=Homo sapiens GN=EEF2 PE=1 SV=4	6	18	1.63e-96	0.92	1.08	0.120294	0.111031
P35579;P35579-2;Q5BKV1;B1AH99;REV__S4R3H4;REV__E7EQT4;REV__Q9UKV3-5;REV__Q9UKV3	Myosin-9	MYH9	>sp|P35579|MYH9_HUMAN Myosin-9 OS=Homo sapiens GN=MYH9 PE=1 SV=4;>sp|P35579-2|MYH9_HUMAN Isoform 2 of Myosin-9 OS=Homo sapiens GN=MYH9	8	133	0	1.01	1.08	-0.0143553	0.111031		+
Q16643;Q16643-3;Q16643-2;D6R9W4;D6RFI1;F8W9Z3;D6R9Q9;D6RCR4	Drebrin	DBN1	>sp|Q16643|DREB_HUMAN Drebrin OS=Homo sapiens GN=DBN1 PE=1 SV=4;>sp|Q16643-3|DREB_HUMAN Isoform 3 of Drebrin OS=Homo sapiens GN=DBN1;>sp|Q16643-2|DREB_HUMAN Isoform 2 of Drebrin OS=Homo sapiens GN=DBN1;>tr|D6R9W4|D6R9W4_HUMAN Drebrin (Fragment) OS=Homo sap	8	14	5.12e-64	1.01	1.08	-0.0143553	0.111031
P42766;F2Z388	60S ribosomal protein L35	RPL35	>sp|P42766|RL35_HUMAN 60S ribosomal protein L35 OS=Homo sapiens GN=RPL35 PE=1 SV=2;>tr|F2Z388|F2Z388_HUMAN 60S ribosomal protein L35 OS=Homo sapiens GN=RPL35 PE=1 SV=1	2	5	7.98e-35	1.07	1.08	-0.0976108	0.111031
J3QQT2;J3KRX5;P18621;P18621-3;J3QS96;P18621-2;J3QLC8;J3KRB3;J3KSJ0	60S ribosomal protein L17	RPL17	>tr|J3QQT2|J3QQT2_HUMAN 60S ribosomal protein L17 (Fragment) OS=Homo sapiens GN=RPL17 PE=1 SV=1;>tr|J3KRX5|J3KRX5_HUMAN 60S ribosomal protein L17 (Fragment) OS=Homo sapiens GN=RPL17 PE=1 SV=1;>sp|P18621|RL17_HUMAN 60S ribosomal protein L17 OS=Homo sapiens	9	5	9.4e-15	0.92	1.07	0.120294	0.0976108
B4DXW1;P61158;F5H3P5;Q9P1U1-2;Q9P1U1	Actin-related protein 3	ACTR3	>tr|B4DXW1|B4DXW1_HUMAN Actin-related protein 3 OS=Homo sapiens GN=ACTR3 PE=1 SV=1;>sp|P61158|ARP3_HUMAN Actin-related protein 3 OS=Homo sapiens GN=ACTR3 PE=1 SV=3;>tr|F5H3P5|F5H3P5_HUMAN Actin-related protein 3 OS=Homo sapiens GN=ACTR3 PE=1 SV=1	5	4	1.09e-19	0.82	1.06	0.286304	0.0840643		+
P61160;F5H6T1;P61160-2	Actin-related protein 2	ACTR2	>sp|P61160|ARP2_HUMAN Actin-related protein 2 OS=Homo sapiens GN=ACTR2 PE=1 SV=1;>tr|F5H6T1|F5H6T1_HUMAN Actin-related protein 2 OS=Homo sapiens GN=ACTR2 PE=1 SV=1;>sp|P61160-2|ARP2_HUMAN Isoform 2 of Actin-related protein 2 OS=Homo sapiens GN=ACTR2	3	3	3.44e-12	1.03	1.06	-0.0426443	0.0840643		+
Q9UPN3;H3BPE1;H3BQK9;Q9UPN3-4;F5GZL7;Q9UPN3-3;Q9UPN3-2;F8W8Q1;H0Y390;Q9UPN3-5;E9PLY5;E9PNZ4;E9PLY0;E9PS75;B4E2T3	Microtubule-actin cross-linking factor 1, isoforms 1/2/3/5	MACF1	>sp|Q9UPN3|MACF1_HUMAN Microtubule-actin cross-linking factor 1, isoforms 1/2/3/5 OS=Homo sapiens GN=MACF1 PE=1 SV=4;>tr|H3BPE1|H3BPE1_HUMAN Microtubule-actin cross-linking factor 1, isoforms 1/2/3/5 OS=Homo sapiens GN=MACF1 PE=1 SV=1;>tr|H3BQK9|H3BQK9_HUM	15	26	4.76e-96	0.98	1.06	0.0291463	0.0840643
P27348;E9PG15	14-3-3 protein theta	YWHAQ	>sp|P27348|1433T_HUMAN 14-3-3 protein theta OS=Homo sapiens GN=YWHAQ PE=1 SV=1;>tr|E9PG15|E9PG15_HUMAN 14-3-3 protein theta (Fragment) OS=Homo sapiens GN=YWHAQ PE=1 SV=1	2	6	2.73e-37	0.89	1.05	0.168123	0.0703893		+
H3BRU6;Q15366-7;F8VZX2;B4DXP5;Q15366-4;Q15366-5;Q15366-6;Q15366-3;Q15366;Q15366-2;F8W0G4;F8VXH9;B4DLC0;H3BSS4;F8W1G6;F8VRH0;J3QT27;P57721-2;P57721-3;P57721-5;E9PFP8;P57721-4;P57721	Poly(rC)-binding protein 2	PCBP2	>tr|H3BRU6|H3BRU6_HUMAN Poly(rC)-binding protein 2 (Fragment) OS=Homo sapiens GN=PCBP2 PE=1 SV=1;>sp|Q15366-7|PCBP2_HUMAN Isoform 7 of Poly(rC)-binding protein 2 OS=Homo sapiens GN=PCBP2;>tr|F8VZX2|F8VZX2_HUMAN Poly(rC)-binding protein 2 OS=Homo sapiens GN	23	3	1.15e-26	0.92	1.04	0.120294	0.0565835		+
P68133;P68032;P62736;Q5T8M8;A6NL76;P63267;Q5T8M7;P63267-2;C9JFL5;F6UVQ4;F6QUT6;F8WB63;B8ZZJ2	Actin, alpha skeletal muscle;Actin, alpha cardiac muscle 1;Actin, aortic smooth muscle;Actin, gamma-enteric smooth muscle	ACTA1;ACTC1;ACTA2;ACTG2	>sp|P68133|ACTS_HUMAN Actin, alpha skeletal muscle OS=Homo sapiens GN=ACTA1 PE=1 SV=1;>sp|P68032|ACTC_HUMAN Actin, alpha cardiac muscle 1 OS=Homo sapiens GN=ACTC1 PE=1 SV=1;>sp|P62736|ACTA_HUMAN Actin, aortic smooth muscle OS=Homo sapiens GN=ACTA2 PE=1 SV=	13	17	1.52e-89	1	1.05	0	0.0703893
Q00610-2;Q00610;J3KS13;K7EJJ5;J3KR87;P53675-2;P53675;J3KSQ2;J3KRF5;J3QL20;F5H5N6	Clathrin heavy chain 1	CLTC	>sp|Q00610-2|CLH1_HUMAN Isoform 2 of Clathrin heavy chain 1 OS=Homo sapiens GN=CLTC;>sp|Q00610|CLH1_HUMAN Clathrin heavy chain 1 OS=Homo sapiens GN=CLTC PE=1 SV=5	11	56	0	1.01	1.04	-0.0143553	0.0565835		+
P61254;J3KTJ8;J3QRI7;J3QQQ9;J3QQV1;J3QRC4;J3KSS0;J3KS10	60S ribosomal protein L26	RPL26;KRBA2	>sp|P61254|RL26_HUMAN 60S ribosomal protein L26 OS=Homo sapiens GN=RPL26 PE=1 SV=1;>tr|J3KTJ8|J3KTJ8_HUMAN 60S ribosomal protein L26 (Fragment) OS=Homo sapiens GN=RPL26 PE=4 SV=2;>tr|J3QRI7|J3QRI7_HUMAN 60S ribosomal protein L26 (Fragment) OS=Homo sapiens	8	9	3.21e-25	1.06	1.03	-0.0840643	0.0426443
O00571-2;O00571;B4DXX7;O15523;C9J8G5;C9J081;B4E3C4;J3QSF1;J3KRZ1;D6RCM4;B4DLW8;Q9NQI0-3;P17844;J3KTA4;Q92841-1;Q92841-3;Q92841-2;C9JMU5;Q9NQI0-2;Q9NQI0-4;Q9NQI0;Q92841;H3BLZ8	ATP-dependent RNA helicase DDX3X;ATP-dependent RNA helicase DDX3Y	DDX3X;DDX3Y	>sp|O00571-2|DDX3X_HUMAN Isoform 2 of ATP-dependent RNA helicase DDX3X OS=Homo sapiens GN=DDX3X;>sp|O00571|DDX3X_HUMAN ATP-dependent RNA helicase DDX3X OS=Homo sapiens GN=DDX3X PE=1 SV=3;>tr|B4DXX7|B4DXX7_HUMAN Uncharacterized protein OS=Homo sapiens GN=DD	23	11	4.73e-87	0.86	1.02	0.217591	0.0285692
Q9C0C2;Q9C0C2-2	182 kDa tankyrase-1-binding protein	TNKS1BP1	>sp|Q9C0C2|TB182_HUMAN 182 kDa tankyrase-1-binding protein OS=Homo sapiens GN=TNKS1BP1 PE=1 SV=4;>sp|Q9C0C2-2|TB182_HUMAN Isoform 2 of 182 kDa tankyrase-1-binding protein OS=Homo sapiens GN=TNKS1BP1	2	4	8.46e-15	0.99	1.01	0.0144996	0.0143553
Q14247;Q14247-3;Q14247-2;B4E358;H0YEV2;H7C314;H0YCD9;E9PKG3;E9PP90	Src substrate cortactin	CTTN	>sp|Q14247|SRC8_HUMAN Src substrate cortactin OS=Homo sapiens GN=CTTN PE=1 SV=2;>sp|Q14247-3|SRC8_HUMAN Isoform 3 of Src substrate cortactin OS=Homo sapiens GN=CTTN;>sp|Q14247-2|SRC8_HUMAN Isoform 2 of Src substrate cortactin OS=Homo sapiens GN=CTTN	9	9	3e-40	1.01	1.01	-0.0143553	0.0143553		+
P11142;E9PKE3;P11142-2;E9PN89;E9PNE6;A8K7Q2;E9PLF4;P54652;E9PI65;E9PS65;E9PM13	Heat shock cognate 71 kDa protein	HSPA8	>sp|P11142|HSP7C_HUMAN Heat shock cognate 71 kDa protein OS=Homo sapiens GN=HSPA8 PE=1 SV=1;>tr|E9PKE3|E9PKE3_HUMAN Heat shock cognate 71 kDa protein OS=Homo sapiens GN=HSPA8 PE=1 SV=1;>sp|P11142-2|HSP7C_HUMAN Isoform 2 of Heat shock cognate 71 kDa protein	11	25	9.97e-226	1	1	0	0		+
E9PMP7;E9PMS6;Q8WWI1-3;Q8WWI1-4;F8WD26;Q8WWI1-2;J3KP06;Q8WWI1;H0Y424;E9PLH4;E9PMT2;H0YE95;H0YDQ3;H0YDG6	LIM domain only protein 7	LMO7	>tr|E9PMP7|E9PMP7_HUMAN LIM domain only protein 7 (Fragment) OS=Homo sapiens GN=LMO7 PE=1 SV=2;>tr|E9PMS6|E9PMS6_HUMAN LIM domain only protein 7 OS=Homo sapiens GN=LMO7 PE=1 SV=1;>sp|Q8WWI1-3|LMO7_HUMAN Isoform 3 of LIM domain only protein 7 OS=Homo sapien	14	4	2.06e-14	1.08	1	-0.111031	0		+
P12814;P12814-3;P12814-2;P12814-4;H9KV75;G3V2N5;H0YJW3;H7C5W8;P35609-2;P35609;G3V2W4;H0YJ11;Q08043;G3V5M4;G3V2X9;G3V380;G3V2E8;B7Z4P8;D6RH00	Alpha-actinin-1	ACTN1	>sp|P12814|ACTN1_HUMAN Alpha-actinin-1 OS=Homo sapiens GN=ACTN1 PE=1 SV=2;>sp|P12814-3|ACTN1_HUMAN Isoform 3 of Alpha-actinin-1 OS=Homo sapiens GN=ACTN1;>sp|P12814-2|ACTN1_HUMAN Isoform 2 of Alpha-actinin-1 OS=Homo sapiens GN=ACTN1;>sp|P12814-4|ACTN1_HUMAN	19	55	0	1.11	1	-0.15056	0		+
P26641;B4DTG2	Elongation factor 1-gamma	EEF1G	>sp|P26641|EF1G_HUMAN Elongation factor 1-gamma OS=Homo sapiens GN=EEF1G PE=1 SV=3;>tr|B4DTG2|B4DTG2_HUMAN Elongation factor 1-gamma OS=Homo sapiens GN=EEF1G PE=1 SV=1	2	6	1.04e-23	0.91	0.98	0.136062	-0.0291463
P07195;C9J7H8;A8MW50;F5H793	L-lactate dehydrogenase B chain;L-lactate dehydrogenase	LDHB	>sp|P07195|LDHB_HUMAN L-lactate dehydrogenase B chain OS=Homo sapiens GN=LDHB PE=1 SV=2;>tr|C9J7H8|C9J7H8_HUMAN L-lactate dehydrogenase B chain (Fragment) OS=Homo sapiens GN=LDHB PE=1 SV=2;>tr|A8MW50|A8MW50_HUMAN L-lactate dehydrogenase (Fragment) OS=Homo	4	8	6.23e-26	0.91	0.98	0.136062	-0.0291463
Q9H6S3;Q9H6S3-3;Q9H6S3-2;E9PN68;E9PLN2;E9PNT0;E9PLH1;H0YD62;H0YF37	Epidermal growth factor receptor kinase substrate 8-like protein 2	EPS8L2	>sp|Q9H6S3|ES8L2_HUMAN Epidermal growth factor receptor kinase substrate 8-like protein 2 OS=Homo sapiens GN=EPS8L2 PE=1 SV=2;>sp|Q9H6S3-3|ES8L2_HUMAN Isoform 3 of Epidermal growth factor receptor kinase substrate 8-like protein 2 OS=Homo sapiens GN=EPS8L2	9	14	4.28e-77	0.98	0.97	0.0291463	-0.0439433
Q8WX93-3;Q8WX93;Q8WX93-8;Q8WX93-5;Q8WX93-4;Q8WX93-2;Q8WX93-9;Q8WX93-7;D6R9F5;H0YA05;F8WA26;F8WC13;H0Y952;Q8WX93-6;D6RBB1	Palladin	PALLD	>sp|Q8WX93-3|PALLD_HUMAN Isoform 3 of Palladin OS=Homo sapiens GN=PALLD;>sp|Q8WX93|PALLD_HUMAN Palladin OS=Homo sapiens GN=PALLD PE=1 SV=3;>sp|Q8WX93-8|PALLD_HUMAN Isoform 8 of Palladin OS=Homo sapiens GN=PALLD;>sp|Q8WX93-5|PALLD_HUMAN Isoform 5 of Palladi	15	19	4.07e-106	1.06	0.97	-0.0840643	-0.0439433		+
Q14315-2;Q14315	Filamin-C	FLNC	>sp|Q14315-2|FLNC_HUMAN Isoform 2 of Filamin-C OS=Homo sapiens GN=FLNC;>sp|Q14315|FLNC_HUMAN Filamin-C OS=Homo sapiens GN=FLNC PE=1 SV=3	2	62	0	1.11	0.96	-0.15056	-0.0588937		+
Q969Q0	60S ribosomal protein L36a-like	RPL36AL	>sp|Q969Q0|RL36L_HUMAN 60S ribosomal protein L36a-like OS=Homo sapiens GN=RPL36AL PE=1 SV=3	1	4	5.43e-08	1.21	0.96	-0.275007	-0.0588937
P62266;D6RD47;D6RDJ2;D6RIX0;D6R9I7	40S ribosomal protein S23	RPS23	>sp|P62266|RS23_HUMAN 40S ribosomal protein S23 OS=Homo sapiens GN=RPS23 PE=1 SV=3;>tr|D6RD47|D6RD47_HUMAN 40S ribosomal protein S23 OS=Homo sapiens GN=RPS23 PE=1 SV=1;>tr|D6RDJ2|D6RDJ2_HUMAN 40S ribosomal protein S23 OS=Homo sapiens GN=RPS23 PE=1 SV=1;>tr	5	6	5.77e-17	1.33	0.96	-0.411426	-0.0588937
O43491-4;E9PHY5;O43491;E9PK52;O43491-3;Q6R5J7;O43491-2;E9PII3;Q6ZSX4;E9PMV8;H0Y5B0;E9PJP4;E9PPC9;E9PQN0;E9PRG1;E9PIG0;E9PQD2;E9PMG5;E9PN54	Band 4.1-like protein 2	EPB41L2	>sp|O43491-4|E41L2_HUMAN Isoform 4 of Band 4.1-like protein 2 OS=Homo sapiens GN=EPB41L2;>tr|E9PHY5|E9PHY5_HUMAN Band 4.1-like protein 2 OS=Homo sapiens GN=EPB41L2 PE=1 SV=1;>sp|O43491|E41L2_HUMAN Band 4.1-like protein 2 OS=Homo sapiens GN=EPB41L2 PE=1 SV=	19	7	2e-18	0.9	0.95	0.152003	-0.0740006		+
P17066;P48741	Heat shock 70 kDa protein 6;Putative heat shock 70 kDa protein 7	HSPA6;HSPA7	>sp|P17066|HSP76_HUMAN Heat shock 70 kDa protein 6 OS=Homo sapiens GN=HSPA6 PE=1 SV=2;>sp|P48741|HSP77_HUMAN Putative heat shock 70 kDa protein 7 OS=Homo sapiens GN=HSPA7 PE=5 SV=2	2	5	1.02e-40	0.94	0.95	0.0892673	-0.0740006
P62263;H0YB22;E5RH77	40S ribosomal protein S14	RPS14	>sp|P62263|RS14_HUMAN 40S ribosomal protein S14 OS=Homo sapiens GN=RPS14 PE=1 SV=3;>tr|H0YB22|H0YB22_HUMAN 40S ribosomal protein S14 (Fragment) OS=Homo sapiens GN=RPS14 PE=1 SV=1;>tr|E5RH77|E5RH77_HUMAN 40S ribosomal protein S14 OS=Homo sapiens GN=RPS14 PE	3	4	5.5e-14	1	0.94	0	-0.0892673		+
P63261;I3L3I0;I3L1U9;K7EM38;I3L3R2;J3KT65;I3L4N8	Actin, cytoplasmic 2;Actin, cytoplasmic 2, N-terminally processed	ACTG1	>sp|P63261|ACTG_HUMAN Actin, cytoplasmic 2 OS=Homo sapiens GN=ACTG1 PE=1 SV=1;>tr|I3L3I0|I3L3I0_HUMAN Actin, cytoplasmic 2, N-terminally processed (Fragment) OS=Homo sapiens GN=ACTG1 PE=1 SV=1;>tr|I3L1U9|I3L1U9_HUMAN Actin, cytoplasmic 2, N-terminally proc	7	22	1.04e-256	1.06	0.94	-0.0840643	-0.0892673		+
P62269;J3JS69	40S ribosomal protein S18	RPS18	>sp|P62269|RS18_HUMAN 40S ribosomal protein S18 OS=Homo sapiens GN=RPS18 PE=1 SV=3	2	6	2.25e-14	1.13	0.92	-0.176323	-0.120294		+
Q14204;H0YJ21	Cytoplasmic dynein 1 heavy chain 1	DYNC1H1	>sp|Q14204|DYHC1_HUMAN Cytoplasmic dynein 1 heavy chain 1 OS=Homo sapiens GN=DYNC1H1 PE=1 SV=5	2	52	2.89e-151	0.9	0.92	0.152003	-0.120294
O43707;O43707-2;O43707-3;F5GXS2;H7C144;K7EJH8;K7EP19;Q9H254-2;C9JRP8;M0QZQ3;Q9H254-4;Q9H254	Alpha-actinin-4	ACTN4	>sp|O43707|ACTN4_HUMAN Alpha-actinin-4 OS=Homo sapiens GN=ACTN4 PE=1 SV=2;>sp|O43707-2|ACTN4_HUMAN Isoform ACTN4ISO of Alpha-actinin-4 OS=Homo sapiens GN=ACTN4	12	61	0	1.05	0.91	-0.0703893	-0.136062		+
Q04637-6;Q04637-7;Q04637-5;E7EX73;Q04637-4;E9PGM1;Q04637-3;E7EUU4;Q04637;Q04637-8;Q04637-9;H7C044;C9J6B6;C9J2Z7;C9K073;C9JF13	Eukaryotic translation initiation factor 4 gamma 1	EIF4G1	>sp|Q04637-6|IF4G1_HUMAN Isoform E of Eukaryotic translation initiation factor 4 gamma 1 OS=Homo sapiens GN=EIF4G1;>sp|Q04637-7|IF4G1_HUMAN Isoform 7 of Eukaryotic translation initiation factor 4 gamma 1 OS=Homo sapiens GN=EIF4G1;>sp|Q04637-5|IF4G1_HUMAN I	16	3	8.71e-11	0.93	0.91	0.104697	-0.136062
O15231-3;O15231;O15231-6;H7BZT5;O15231-4;O15231-7;O15231-8;H0Y704;O15231-2;J3KNL4;O15231-5;O15231-9	Zinc finger protein 185	ZNF185	>sp|O15231-3|ZN185_HUMAN Isoform 3 of Zinc finger protein 185 OS=Homo sapiens GN=ZNF185;>sp|O15231|ZN185_HUMAN Zinc finger protein 185 OS=Homo sapiens GN=ZNF185 PE=1 SV=3;>sp|O15231-6|ZN185_HUMAN Isoform 6 of Zinc finger protein 185 OS=Homo sapiens GN=ZNF1	12	7	8.68e-23	1.02	0.91	-0.0285692	-0.136062		+
Q8IZ83-3;Q8IZ83;F8WBH3;F5H4B6;Q8IZ83-2	Aldehyde dehydrogenase family 16 member A1	ALDH16A1	>sp|Q8IZ83-3|A16A1_HUMAN Isoform 3 of Aldehyde dehydrogenase family 16 member A1 OS=Homo sapiens GN=ALDH16A1;>sp|Q8IZ83|A16A1_HUMAN Aldehyde dehydrogenase family 16 member A1 OS=Homo sapiens GN=ALDH16A1 PE=1 SV=2;>tr|F8WBH3|F8WBH3_HUMAN Aldehyde dehydrogen	5	3	1.2e-11	0.78	0.9	0.358454	-0.152003
B4E3S0;Q9ULV4;Q9ULV4-2;Q9ULV4-3;H0YHL7;F8VV53;F8W1H8;F8VUX3;F8VSA4;F8VRE9;F8VTT6;F8VVB7	Coronin;Coronin-1C	CORO1C	>tr|B4E3S0|B4E3S0_HUMAN Coronin OS=Homo sapiens GN=CORO1C PE=1 SV=1;>sp|Q9ULV4|COR1C_HUMAN Coronin-1C OS=Homo sapiens GN=CORO1C PE=1 SV=1;>sp|Q9ULV4-2|COR1C_HUMAN Isoform 2 of Coronin-1C OS=Homo sapiens GN=CORO1C;>sp|Q9ULV4-3|COR1C_HUMAN Isoform 3 of Coron	12	6	9.49e-43	0.88	0.9	0.184425	-0.152003		+
O75369-2;O75369-9;O75369;O75369-8;O75369-6;O75369-3;E7EN95;O75369-7;O75369-5;O75369-4;H7C5L4;Q8WXT3	Filamin-B	FLNB	>sp|O75369-2|FLNB_HUMAN Isoform 2 of Filamin-B OS=Homo sapiens GN=FLNB;>sp|O75369-9|FLNB_HUMAN Isoform 9 of Filamin-B OS=Homo sapiens GN=FLNB;>sp|O75369|FLNB_HUMAN Filamin-B OS=Homo sapiens GN=FLNB PE=1 SV=2;>sp|O75369-8|FLNB_HUMAN Isoform 8 of Filamin-B O	12	100	0	1.08	0.9	-0.111031	-0.152003		+
P62750;H7BY10;K7EJV9;K7ERT8;A8MUS3;K7EMA7	60S ribosomal protein L23a	RPL23A	>sp|P62750|RL23A_HUMAN 60S ribosomal protein L23a OS=Homo sapiens GN=RPL23A PE=1 SV=1;>tr|H7BY10|H7BY10_HUMAN 60S ribosomal protein L23a (Fragment) OS=Homo sapiens GN=RPL23A PE=1 SV=1;>tr|K7EJV9|K7EJV9_HUMAN 60S ribosomal protein L23a (Fragment) OS=Homo sa	6	12	1.1e-38	1.24	0.89	-0.31034	-0.168123
Q9NR12;Q9NR12-2;Q9NR12-3;D6RF83;Q9NR12-5;H7BYK4;Q9NR12-6;Q9NR12-4;D6RH06;D6RAN1;H0Y8W6	PDZ and LIM domain protein 7	PDLIM7	>sp|Q9NR12|PDLI7_HUMAN PDZ and LIM domain protein 7 OS=Homo sapiens GN=PDLIM7 PE=1 SV=1;>sp|Q9NR12-2|PDLI7_HUMAN Isoform 2 of PDZ and LIM domain protein 7 OS=Homo sapiens GN=PDLIM7;>sp|Q9NR12-3|PDLI7_HUMAN Isoform 3 of PDZ and LIM domain protein 7 OS=Homo	11	7	1.07e-24	0.9	0.89	0.152003	-0.168123		+
K7EJT8;P63010;P63010-2;P63010-3	AP-2 complex subunit beta	AP2B1	>tr|K7EJT8|K7EJT8_HUMAN AP-2 complex subunit beta OS=Homo sapiens GN=AP2B1 PE=1 SV=1;>sp|P63010|AP2B1_HUMAN AP-2 complex subunit beta OS=Homo sapiens GN=AP2B1 PE=1 SV=1;>sp|P63010-2|AP2B1_HUMAN Isoform 2 of AP-2 complex subunit beta OS=Homo sapiens GN=AP2B	4	20	1.08e-87	1.16	0.85	-0.214125	-0.234465
Q02952-3;Q02952-2;Q02952	A-kinase anchor protein 12	AKAP12	>sp|Q02952-3|AKA12_HUMAN Isoform 3 of A-kinase anchor protein 12 OS=Homo sapiens GN=AKAP12;>sp|Q02952-2|AKA12_HUMAN Isoform 2 of A-kinase anchor protein 12 OS=Homo sapiens GN=AKAP12;>sp|Q02952|AKA12_HUMAN A-kinase anchor protein 12 OS=Homo sapiens GN=AKAP1	3	12	4.14e-63	0.86	0.84	0.217591	-0.251539		+
F5H6E2;O00159-3;O00159;O00159-2;I3L204;I3L501;I3L4D4;I3L3Y6;I3L168;I3L3F5	Unconventional myosin-Ic	MYO1C	>tr|F5H6E2|F5H6E2_HUMAN Unconventional myosin-Ic OS=Homo sapiens GN=MYO1C PE=1 SV=1;>sp|O00159-3|MYO1C_HUMAN Isoform 3 of Unconventional myosin-Ic OS=Homo sapiens GN=MYO1C;>sp|O00159|MYO1C_HUMAN Unconventional myosin-Ic OS=Homo sapiens GN=MYO1C PE=1 SV=4;>	10	26	1.88e-143	1.03	0.84	-0.0426443	-0.251539
P06733;P06733-2;K7EM90;F5H1C3;E5RI09;E5RG95;K7EPM1;K7EKN2;F5H0C8;B7Z2X9;P09104	Alpha-enolase;Enolase	ENO1	>sp|P06733|ENOA_HUMAN Alpha-enolase OS=Homo sapiens GN=ENO1 PE=1 SV=2;>sp|P06733-2|ENOA_HUMAN Isoform MBP-1 of Alpha-enolase OS=Homo sapiens GN=ENO1;>tr|K7EM90|K7EM90_HUMAN Enolase (Fragment) OS=Homo sapiens GN=ENO1 PE=1 SV=1	11	10	5.06e-128	0.89	0.84	0.168123	-0.251539
Q9NZM1-2;Q9NZM1-6;Q9NZM1-3;C9JCN0;Q9NZM1;F8W8J4;Q9NZM1-5;H0YD14;Q9NZM1-8;Q9NZM1-7;Q9NZM1-4;O75923-15;O75923-3;O75923-9;O75923;O75923-14;O75923-6;O75923-12;O75923-5;O75923-11;O75923-4;O75923-10;O75923-2;O75923-8;O75923-7;O75923-13	Myoferlin	MYOF	>sp|Q9NZM1-2|MYOF_HUMAN Isoform 2 of Myoferlin OS=Homo sapiens GN=MYOF;>sp|Q9NZM1-6|MYOF_HUMAN Isoform 6 of Myoferlin OS=Homo sapiens GN=MYOF;>sp|Q9NZM1-3|MYOF_HUMAN Isoform 3 of Myoferlin OS=Homo sapiens GN=MYOF;>tr|C9JCN0|C9JCN0_HUMAN Myoferlin OS=Homo s	26	13	2.09e-65	1.02	0.83	-0.0285692	-0.268817
O43795-2;E9PDF6;O43795;E7EPB4;H7C2Y7;E7EQD9;Q9UBC5;C9JYW1;G3V342;F5GWY8	Unconventional myosin-Ib	MYO1B	>sp|O43795-2|MYO1B_HUMAN Isoform 2 of Unconventional myosin-Ib OS=Homo sapiens GN=MYO1B;>tr|E9PDF6|E9PDF6_HUMAN Unconventional myosin-Ib OS=Homo sapiens GN=MYO1B PE=1 SV=1;>sp|O43795|MYO1B_HUMAN Unconventional myosin-Ib OS=Homo sapiens GN=MYO1B PE=1 SV=3;>	10	8	1.85e-90	1.02	0.83	-0.0285692	-0.268817
O94973;O94973-2;O94973-3;E9PR62;E9PQP4;H0YDE9;H0YEG0;M0R2D9;E9PPZ3;E9PS94;E9PPY8	AP-2 complex subunit alpha-2	AP2A2	>sp|O94973|AP2A2_HUMAN AP-2 complex subunit alpha-2 OS=Homo sapiens GN=AP2A2 PE=1 SV=2;>sp|O94973-2|AP2A2_HUMAN Isoform 2 of AP-2 complex subunit alpha-2 OS=Homo sapiens GN=AP2A2;>sp|O94973-3|AP2A2_HUMAN Isoform 3 of AP-2 complex subunit alpha-2 OS=Homo sa	11	11	1.67e-39	0.8	0.82	0.321928	-0.286304
Q96HC4;Q96HC4-7;Q96HC4-4;Q96HC4-6;F5H7Y0;H0Y8Y3;Q96HC4-3;F5H0X8;Q96HC4-2;D3YTJ1;H0YBI4;H0Y929;D6RAA1;D6RGG6;Q96HC4-5	PDZ and LIM domain protein 5	PDLIM5	>sp|Q96HC4|PDLI5_HUMAN PDZ and LIM domain protein 5 OS=Homo sapiens GN=PDLIM5 PE=1 SV=5;>sp|Q96HC4-7|PDLI5_HUMAN Isoform 7 of PDZ and LIM domain protein 5 OS=Homo sapiens GN=PDLIM5;>sp|Q96HC4-4|PDLI5_HUMAN Isoform 4 of PDZ and LIM domain protein 5 OS=Homo	15	14	2.33e-58	1.14	0.83	-0.189034	-0.268817
P60842;J3KT12;P60842-2;J3KTB5;J3QL43;E7EQG2;Q14240;Q14240-2;J3QKZ9;J3QLN6;J3KS25;J3QR64;J3QS69;J3KSN7;B4E102;J3KSZ0;Q9NZE6;J3KT04;J3KS93;E7EMV8;J3QL52;J3QQP0;E9PBH4;F8WE11;J3KTN0;I3L3H2;P38919	Eukaryotic initiation factor 4A-I;Eukaryotic initiation factor 4A-II	EIF4A1;EIF4A2	>sp|P60842|IF4A1_HUMAN Eukaryotic initiation factor 4A-I OS=Homo sapiens GN=EIF4A1 PE=1 SV=1;>tr|J3KT12|J3KT12_HUMAN Eukaryotic initiation factor 4A-I OS=Homo sapiens GN=EIF4A1 PE=1 SV=1;>sp|P60842-2|IF4A1_HUMAN Isoform 2 of Eukaryotic initiation factor 4A	27	10	9.64e-50	0.88	0.81	0.184425	-0.304006
P04406;P04406-2;E7EUT5;O14556	Glyceraldehyde-3-phosphate dehydrogenase	GAPDH	>sp|P04406|G3P_HUMAN Glyceraldehyde-3-phosphate dehydrogenase OS=Homo sapiens GN=GAPDH PE=1 SV=3;>sp|P04406-2|G3P_HUMAN Isoform 2 of Glyceraldehyde-3-phosphate dehydrogenase OS=Homo sapiens GN=GAPDH;>tr|E7EUT5|E7EUT5_HUMAN Glyceraldehyde-3-phosphate dehydr	4	10	4.17e-50	0.87	0.77	0.200913	-0.37707
Q14847;Q14847-2;C9J9W2;Q14847-3;F6S2S5;K7ESD6;J3KSN1	LIM and SH3 domain protein 1	LASP1	>sp|Q14847|LASP1_HUMAN LIM and SH3 domain protein 1 OS=Homo sapiens GN=LASP1 PE=1 SV=2;>sp|Q14847-2|LASP1_HUMAN Isoform 2 of LIM and SH3 domain protein 1 OS=Homo sapiens GN=LASP1;>tr|C9J9W2|C9J9W2_HUMAN LIM and SH3 domain protein 1 (Fragment) OS=Homo sapie	7	11	1.55e-52	1.19	0.75	-0.250962	-0.415037		+
P04083;Q5T3N1;Q5T3N0	Annexin A1	ANXA1	>sp|P04083|ANXA1_HUMAN Annexin A1 OS=Homo sapiens GN=ANXA1 PE=1 SV=2;>tr|Q5T3N1|Q5T3N1_HUMAN Annexin (Fragment) OS=Homo sapiens GN=ANXA1 PE=1 SV=1	3	8	1.18e-52	1.07	0.75	-0.0976108	-0.415037		+
O95782-2;O95782	AP-2 complex subunit alpha-1	AP2A1	>sp|O95782-2|AP2A1_HUMAN Isoform B of AP-2 complex subunit alpha-1 OS=Homo sapiens GN=AP2A1;>sp|O95782|AP2A1_HUMAN AP-2 complex subunit alpha-1 OS=Homo sapiens GN=AP2A1 PE=1 SV=3	2	18	3.05e-99	1.12	0.74	-0.163499	-0.434403
P35221;P35221-2;F8W845;G3XAM7;P35221-3;E5RIB1;E5RG03;P26232-4;P26232-6;E5RFM3;E5RJL0;E5RIE0;E5RHV7;E5RGY6;E5RJ41;E5RJZ2;E5RGG4;E5RJ43;E5RGS1;E5RIT8;E5RGU3;E5RHJ5;E5RFG3;E5RFK9;E5RFM5;E5RJP7;E5RGD2;H0YBB8;E5RGY7	Catenin alpha-1	CTNNA1	>sp|P35221|CTNA1_HUMAN Catenin alpha-1 OS=Homo sapiens GN=CTNNA1 PE=1 SV=1;>sp|P35221-2|CTNA1_HUMAN Isoform 2 of Catenin alpha-1 OS=Homo sapiens GN=CTNNA1;>tr|F8W845|F8W845_HUMAN Catenin alpha-1 OS=Homo sapiens GN=CTNNA1 PE=1 SV=1;>tr|G3XAM7|G3XAM7_HUMAN C	29	16	9.61e-73	0.83	0.73	0.268817	-0.454032		+
H0YD13;H0Y2P0;P16070-18;P16070-12;P16070-14;P16070-13;P16070-11;P16070-10;P16070-16;P16070-8;P16070-17;P16070-6;P16070-4;P16070-3;P16070-7;E7EPC6;P16070-5;P16070;H0YE40;H0YDX6;H0YD17;J3KN83;H0YDW7;H0YCV9;P16070-15;H0Y5E4;P16070-9	CD44 antigen	CD44	>tr|H0YD13|H0YD13_HUMAN CD44 antigen OS=Homo sapiens GN=CD44 PE=1 SV=2;>tr|H0Y2P0|H0Y2P0_HUMAN CD44 antigen (Fragment) OS=Homo sapiens GN=CD44 PE=1 SV=1;>sp|P16070-18|CD44_HUMAN Isoform 18 of CD44 antigen OS=Homo sapiens GN=CD44;>sp|P16070-12|CD44_HUMAN Is	27	4	9.33e-18	1.61	0.72	-0.687061	-0.473931	+	+
F8VQE1;Q9UHB6-2;Q9UHB6-5;Q9UHB6;Q9UHB6-4;F8VS07;Q9UHB6-3;F8VRN8	LIM domain and actin-binding protein 1	LIMA1	>tr|F8VQE1|F8VQE1_HUMAN LIM domain and actin-binding protein 1 OS=Homo sapiens GN=LIMA1 PE=1 SV=1;>sp|Q9UHB6-2|LIMA1_HUMAN Isoform Alpha of LIM domain and actin-binding protein 1 OS=Homo sapiens GN=LIMA1;>sp|Q9UHB6-5|LIMA1_HUMAN Isoform 5 of LIM domain and	8	12	6.61e-93	1.18	0.72	-0.238787	-0.473931		+
E9PGF6;E9PFQ4;Q86SQ0-2;Q86SQ0-3;Q86SQ0;G5E9V3	Pleckstrin homology-like domain family B member 2	PHLDB2	>tr|E9PGF6|E9PGF6_HUMAN Uncharacterized protein OS=Homo sapiens GN=PHLDB2 PE=1 SV=1;>tr|E9PFQ4|E9PFQ4_HUMAN Pleckstrin homology-like domain family B member 2 (Fragment) OS=Homo sapiens GN=PHLDB2 PE=1 SV=1;>sp|Q86SQ0-2|PHLB2_HUMAN Isoform 2 of Pleckstrin ho	6	4	3.36e-11	0.84	0.69	0.251539	-0.535332
P46940;H0YLE8;H0YKA5	Ras GTPase-activating-like protein IQGAP1	IQGAP1	>sp|P46940|IQGA1_HUMAN Ras GTPase-activating-like protein IQGAP1 OS=Homo sapiens GN=IQGAP1 PE=1 SV=1;>tr|H0YLE8|H0YLE8_HUMAN Ras GTPase-activating-like protein IQGAP1 OS=Homo sapiens GN=IQGAP1 PE=1 SV=1	3	29	2.96e-230	0.94	0.66	0.0892673	-0.599462		+
Q07157-2;G5E9E7;Q07157;G3V1L9;H0YKB1;H0YLT6	Tight junction protein ZO-1	TJP1	>sp|Q07157-2|ZO1_HUMAN Isoform Short of Tight junction protein ZO-1 OS=Homo sapiens GN=TJP1;>tr|G5E9E7|G5E9E7_HUMAN Tight junction protein 1 (Zona occludens 1), isoform CRA_e OS=Homo sapiens GN=TJP1 PE=1 SV=1;>sp|Q07157|ZO1_HUMAN Tight junction protein ZO-	6	14	1.46e-54	0.94	0.65	0.0892673	-0.621488
P18124;A8MUD9;C9JZ88;C9JIJ5	60S ribosomal protein L7	RPL7	>sp|P18124|RL7_HUMAN 60S ribosomal protein L7 OS=Homo sapiens GN=RPL7 PE=1 SV=1;>tr|A8MUD9|A8MUD9_HUMAN 60S ribosomal protein L7 OS=Homo sapiens GN=RPL7 PE=1 SV=1	4	7	3.2e-42	1.48	0.65	-0.565597	-0.621488	+	+
Q562R1	Beta-actin-like protein 2	ACTBL2	>sp|Q562R1|ACTBL_HUMAN Beta-actin-like protein 2 OS=Homo sapiens GN=ACTBL2 PE=1 SV=2	1	6	5.72e-43	1.05	0.63	-0.0703893	-0.666576
B7Z6M1;F8W8D8;B4DGB4;P13797;H7C4N2;U3KQI3;B4DI60	Plastin-3	PLS3	>tr|B7Z6M1|B7Z6M1_HUMAN Plastin-3 OS=Homo sapiens GN=PLS3 PE=1 SV=1;>tr|F8W8D8|F8W8D8_HUMAN Plastin-3 OS=Homo sapiens GN=PLS3 PE=1 SV=1;>tr|B4DGB4|B4DGB4_HUMAN Plastin-3 OS=Homo sapiens GN=PLS3 PE=1 SV=1;>sp|P13797|PLST_HUMAN Plastin-3 OS=Homo sapiens GN=P	7	10	1.06e-48	1.04	0.63	-0.0565835	-0.666576
Q63ZY3-3;Q63ZY3;Q63ZY3-2;K7ERU2;K7EIU4;K7ES05	KN motif and ankyrin repeat domain-containing protein 2	KANK2	>sp|Q63ZY3-3|KANK2_HUMAN Isoform 3 of KN motif and ankyrin repeat domain-containing protein 2 OS=Homo sapiens GN=KANK2;>sp|Q63ZY3|KANK2_HUMAN KN motif and ankyrin repeat domain-containing protein 2 OS=Homo sapiens GN=KANK2 PE=1 SV=1;>sp|Q63ZY3-2|KANK2_HUMA	6	6	1.02e-22	0.88	0.62	0.184425	-0.68966
Q00839-2;Q00839;Q5RI18	Heterogeneous nuclear ribonucleoprotein U	HNRNPU	>sp|Q00839-2|HNRPU_HUMAN Isoform Short of Heterogeneous nuclear ribonucleoprotein U OS=Homo sapiens GN=HNRNPU;>sp|Q00839|HNRPU_HUMAN Heterogeneous nuclear ribonucleoprotein U OS=Homo sapiens GN=HNRNPU PE=1 SV=6	3	7	1.28e-63	0.96	0.62	0.0588937	-0.68966
J3QS39;J3QTR3;F5H6Q2;P62987;F5GYU3;F5H2Z3;F5H265;B4DV12;F5H388;P62979;F5H747;F5GXK7;J3QKN0;P0CG47;Q96C32;F5H041;P0CG48;M0R1V7;M0R1M6;M0R2S1;J3QLP7;J3QRK5;J3QSA3;K7EMA8;F5GZ39;J3KSM4	Ubiquitin-60S ribosomal protein L40;Ubiquitin;60S ribosomal protein L40;Ubiquitin-40S ribosomal protein S27a;Ubiquitin;40S ribosomal protein S27a;Polyubiquitin-B;Ubiquitin;Polyubiquitin-C;Ubiquitin	UBB;RPS27A;UBC;UBA52;UBBP4	>tr|J3QS39|J3QS39_HUMAN Ubiquitin (Fragment) OS=Homo sapiens GN=UBB PE=2 SV=1;>tr|J3QTR3|J3QTR3_HUMAN Ubiquitin (Fragment) OS=Homo sapiens GN=RPS27A PE=1 SV=1;>tr|F5H6Q2|F5H6Q2_HUMAN Polyubiquitin-C (Fragment) OS=Homo sapiens GN=UBC PE=2 SV=2;>sp|P62987|RL	26	4	7.23e-31	0.83	0.62	0.268817	-0.68966
P08107-2;P08107;E7EP94;V9GZ37	Heat shock 70 kDa protein 1A/1B	HSPA1A	>sp|P08107-2|HSP71_HUMAN Isoform 2 of Heat shock 70 kDa protein 1A/1B OS=Homo sapiens GN=HSPA1A;>sp|P08107|HSP71_HUMAN Heat shock 70 kDa protein 1A/1B OS=Homo sapiens GN=HSPA1A PE=1 SV=5;>tr|E7EP94|E7EP94_HUMAN Heat shock 70 kDa protein 1A/1B OS=Homo sapie	4	7	1.02e-39	0.79	0.61	0.340075	-0.713119		+
P16401	Histone H1.5	HIST1H1B	>sp|P16401|H15_HUMAN Histone H1.5 OS=Homo sapiens GN=HIST1H1B PE=1 SV=3	1	8	3.08e-26	1	0.6	0	-0.736966
Q5JR95;P62241	40S ribosomal protein S8	RPS8	>tr|Q5JR95|Q5JR95_HUMAN 40S ribosomal protein S8 OS=Homo sapiens GN=RPS8 PE=1 SV=1;>sp|P62241|RS8_HUMAN 40S ribosomal protein S8 OS=Homo sapiens GN=RPS8 PE=1 SV=2	2	8	4.3e-104	0.82	0.6	0.286304	-0.736966		+
P62081;B5MCP9	40S ribosomal protein S7	RPS7	>sp|P62081|RS7_HUMAN 40S ribosomal protein S7 OS=Homo sapiens GN=RPS7 PE=1 SV=1;>tr|B5MCP9|B5MCP9_HUMAN 40S ribosomal protein S7 OS=Homo sapiens GN=RPS7 PE=1 SV=1	2	8	2.54e-22	1.61	0.57	-0.687061	-0.810966	+	+
Q15404-2;Q15404	Ras suppressor protein 1	RSU1	>sp|Q15404-2|RSU1_HUMAN Isoform 2 of Ras suppressor protein 1 OS=Homo sapiens GN=RSU1;>sp|Q15404|RSU1_HUMAN Ras suppressor protein 1 OS=Homo sapiens GN=RSU1 PE=1 SV=3	2	4	2.18e-16	1.37	0.57	-0.454176	-0.810966	+	+
O00299	Chloride intracellular channel protein 1	CLIC1	>sp|O00299|CLIC1_HUMAN Chloride intracellular channel protein 1 OS=Homo sapiens GN=CLIC1 PE=1 SV=4	1	7	2.55e-28	0.88	0.57	0.184425	-0.810966
P18206-2;P18206;Q5JQ13;P18206-3;B4DTM7	Vinculin	VCL	>sp|P18206-2|VINC_HUMAN Isoform 1 of Vinculin OS=Homo sapiens GN=VCL;>sp|P18206|VINC_HUMAN Vinculin OS=Homo sapiens GN=VCL PE=1 SV=4;>tr|Q5JQ13|Q5JQ13_HUMAN Vinculin (Fragment) OS=Homo sapiens GN=VCL PE=1 SV=1	5	43	3.4e-299	1.27	0.55	-0.344828	-0.862496		+
E9PPU1;E9PL09;P23396;P23396-2;H0YEU2;E9PQ96;E9PJH4;F2Z2S8;H0YF32;E9PK82;H0YCJ7;H0YES8;E9PQX2;E9PSF4	40S ribosomal protein S3	RPS3	>tr|E9PPU1|E9PPU1_HUMAN 40S ribosomal protein S3 OS=Homo sapiens GN=RPS3 PE=1 SV=1;>tr|E9PL09|E9PL09_HUMAN 40S ribosomal protein S3 OS=Homo sapiens GN=RPS3 PE=1 SV=1;>sp|P23396|RS3_HUMAN 40S ribosomal protein S3 OS=Homo sapiens GN=RPS3 PE=1 SV=2;>sp|P23396	14	5	2.03e-21	0.94	0.53	0.0892673	-0.915936		+
E9PLL6;P46776;E9PJD9;E9PLX7	60S ribosomal protein L27a	RPL27A	>tr|E9PLL6|E9PLL6_HUMAN 60S ribosomal protein L27a OS=Homo sapiens GN=RPL27A PE=1 SV=1;>sp|P46776|RL27A_HUMAN 60S ribosomal protein L27a OS=Homo sapiens GN=RPL27A PE=1 SV=2;>tr|E9PJD9|E9PJD9_HUMAN 60S ribosomal protein L27a OS=Homo sapiens GN=RPL27A PE=1 S	4	4	1.22e-20	1.03	0.53	-0.0426443	-0.915936
P26373;J3QSB4;P26373-2;H3BTH3	60S ribosomal protein L13	RPL13	>sp|P26373|RL13_HUMAN 60S ribosomal protein L13 OS=Homo sapiens GN=RPL13 PE=1 SV=4;>tr|J3QSB4|J3QSB4_HUMAN 60S ribosomal protein L13 (Fragment) OS=Homo sapiens GN=RPL13 PE=1 SV=1;>sp|P26373-2|RL13_HUMAN Isoform 2 of 60S ribosomal protein L13 OS=Homo sapien	4	6	3.73e-22	0.78	0.52	0.358454	-0.943416
Q15942;H0Y2Y8;B4DQX7;B4DQR8;C9IZ41;H7C3D3;H7C3R3;C9JJK5	Zyxin	ZYX	>sp|Q15942|ZYX_HUMAN Zyxin OS=Homo sapiens GN=ZYX PE=1 SV=1;>tr|H0Y2Y8|H0Y2Y8_HUMAN Zyxin (Fragment) OS=Homo sapiens GN=ZYX PE=1 SV=1;>tr|B4DQX7|B4DQX7_HUMAN Zyxin OS=Homo sapiens GN=ZYX PE=1 SV=1;>tr|B4DQR8|B4DQR8_HUMAN Zyxin OS=Homo sapiens GN=ZYX PE=1 S	8	17	3.67e-145	1.23	0.49	-0.298658	-1.02915		+
P67809;H0Y449;C9J5V9;Q9Y2T7	Nuclease-sensitive element-binding protein 1	YBX1	>sp|P67809|YBOX1_HUMAN Nuclease-sensitive element-binding protein 1 OS=Homo sapiens GN=YBX1 PE=1 SV=3;>tr|H0Y449|H0Y449_HUMAN Nuclease-sensitive element-binding protein 1 (Fragment) OS=Homo sapiens GN=YBX1 PE=1 SV=1;>tr|C9J5V9|C9J5V9_HUMAN Nuclease-sensiti	4	8	1.81e-113	1.13	0.49	-0.176323	-1.02915
P62701;A6NH36	40S ribosomal protein S4, X isoform	RPS4X	>sp|P62701|RS4X_HUMAN 40S ribosomal protein S4, X isoform OS=Homo sapiens GN=RPS4X PE=1 SV=2	2	12	7.63e-60	0.9	0.48	0.152003	-1.05889		+
Q93052;C9JUT4;C9JIY7;C9JT42;C9J3U9;C9J1K7;C9J5C8;C9J4E3;C9J2R5;C9JXK9;C9JE51	Lipoma-preferred partner	LPP	>sp|Q93052|LPP_HUMAN Lipoma-preferred partner OS=Homo sapiens GN=LPP PE=1 SV=1;>tr|C9JUT4|C9JUT4_HUMAN LIM domain containing preferred translocation partner in lipoma, isoform CRA_e OS=Homo sapiens GN=LPP PE=1 SV=1;>tr|C9JIY7|C9JIY7_HUMAN Lipoma-preferred	11	14	2.23e-43	1.3	0.48	-0.378512	-1.05889		+
Q8N8S7-3;Q8N8S7-2;Q8N8S7	Protein enabled homolog	ENAH	>sp|Q8N8S7-3|ENAH_HUMAN Isoform 3 of Protein enabled homolog OS=Homo sapiens GN=ENAH;>sp|Q8N8S7-2|ENAH_HUMAN Isoform 2 of Protein enabled homolog OS=Homo sapiens GN=ENAH;>sp|Q8N8S7|ENAH_HUMAN Protein enabled homolog OS=Homo sapiens GN=ENAH PE=1 SV=2	3	9	4.06e-25	1.35	0.48	-0.432959	-1.05889	+	+
P47914	60S ribosomal protein L29	RPL29	>sp|P47914|RL29_HUMAN 60S ribosomal protein L29 OS=Homo sapiens GN=RPL29 PE=1 SV=2	1	2	2.15e-08	0.79	0.47	0.340075	-1.08927
E7EWE8;Q8WUP2-3;Q8WUP2;Q8WUP2-2;D6RAI6;E7EPI5;E7EN81;D6R9I4;D6RA19	Filamin-binding LIM protein 1	FBLIM1	>tr|E7EWE8|E7EWE8_HUMAN Filamin-binding LIM protein 1 (Fragment) OS=Homo sapiens GN=FBLIM1 PE=2 SV=1;>sp|Q8WUP2-3|FBLI1_HUMAN Isoform 3 of Filamin-binding LIM protein 1 OS=Homo sapiens GN=FBLIM1;>sp|Q8WUP2|FBLI1_HUMAN Filamin-binding LIM protein 1 OS=Homo	9	4	2.52e-09	4.63	0.47	-2.21101	-1.08927	+	+
C9JXB8;C9JNW5;P83731	60S ribosomal protein L24	RPL24	>tr|C9JXB8|C9JXB8_HUMAN 60S ribosomal protein L24 OS=Homo sapiens GN=RPL24 PE=1 SV=1;>tr|C9JNW5|C9JNW5_HUMAN 60S ribosomal protein L24 OS=Homo sapiens GN=RPL24 PE=1 SV=1;>sp|P83731|RL24_HUMAN 60S ribosomal protein L24 OS=Homo sapiens GN=RPL24 PE=1 SV=1	3	3	8.89e-17	1.02	0.46	-0.0285692	-1.12029
Q96AC1-2;H0YJ34;Q96AC1;Q96AC1-3;H0YJB6;G3V3J0;G3V5R2;G3V281;G3V1L6;Q9BQL6-4;Q9BQL6-2;Q9BQL6	Fermitin family homolog 2	FERMT2	>sp|Q96AC1-2|FERM2_HUMAN Isoform 2 of Fermitin family homolog 2 OS=Homo sapiens GN=FERMT2;>tr|H0YJ34|H0YJ34_HUMAN Fermitin family homolog 2 (Fragment) OS=Homo sapiens GN=FERMT2 PE=1 SV=1;>sp|Q96AC1|FERM2_HUMAN Fermitin family homolog 2 OS=Homo sapiens GN=F	12	9	1.13e-55	1.36	0.46	-0.443607	-1.12029	+	+
E9PS97;B7Z952;Q9NVD7;J3KNQ4;F5H1R9;Q9NVD7-2	Alpha-parvin	PARVA	>tr|E9PS97|E9PS97_HUMAN Alpha-parvin (Fragment) OS=Homo sapiens GN=PARVA PE=1 SV=1;>tr|B7Z952|B7Z952_HUMAN Alpha-parvin OS=Homo sapiens GN=PARVA PE=1 SV=1;>sp|Q9NVD7|PARVA_HUMAN Alpha-parvin OS=Homo sapiens GN=PARVA PE=1 SV=1;>tr|J3KNQ4|J3KNQ4_HUMAN Alpha-	6	3	2.13e-69	1.43	0.44	-0.516015	-1.18442	+	+
P16403	Histone H1.2	HIST1H1C	>sp|P16403|H12_HUMAN Histone H1.2 OS=Homo sapiens GN=HIST1H1C PE=1 SV=2	1	8	2.01e-32	0.93	0.4	0.104697	-1.32193
Q13492-3;Q13492-2;Q13492-5;Q13492;Q13492-4;E5RFU0;E5RHK9;E9PI56;E9PKP6;E5RFC6;E5RK51;E5RIJ5;E9PLJ8;E5RGY9;O60641-3;O60641-4;E9PDG8;O60641;F5GWN7;E9PJT1;E9PK13;H0YCY1	Phosphatidylinositol-binding clathrin assembly protein	PICALM	>sp|Q13492-3|PICAL_HUMAN Isoform 3 of Phosphatidylinositol-binding clathrin assembly protein OS=Homo sapiens GN=PICALM;>sp|Q13492-2|PICAL_HUMAN Isoform 2 of Phosphatidylinositol-binding clathrin assembly protein OS=Homo sapiens GN=PICALM;>sp|Q13492-5|PICAL	22	5	1.32e-42	0.94	0.38	0.0892673	-1.39593
P61247;F5H4F9;E9PFI5;H0Y9Y4;D6RG13;D6RAT0;D6R9B6;H0Y8L7;D6RB09;D6RI02;D6RED7;D6RAS7;D6RGE0	40S ribosomal protein S3a	RPS3A	>sp|P61247|RS3A_HUMAN 40S ribosomal protein S3a OS=Homo sapiens GN=RPS3A PE=1 SV=2;>tr|F5H4F9|F5H4F9_HUMAN 40S ribosomal protein S3a OS=Homo sapiens GN=RPS3A PE=1 SV=1;>tr|E9PFI5|E9PFI5_HUMAN 40S ribosomal protein S3a OS=Homo sapiens GN=RPS3A PE=1 SV=1;>tr	13	7	5.55e-16	1.15	0.38	-0.201634	-1.39593		+
E9PGF5;E9PF55;Q9HBL0;Q59G71;E7ERH1;Q6IPI5;E7EMG1;C9JFT7;C9JI43;C9J8K5;Q68CZ2-2;E7ERH3;Q63HR2-5;Q63HR2-2;F8VV64;C9JVR1;Q63HR2-6;Q63HR2;Q63HR2-4;Q68CZ2	Tensin-1	TNS1	>tr|E9PGF5|E9PGF5_HUMAN Tensin-1 OS=Homo sapiens GN=TNS1 PE=1 SV=1;>tr|E9PF55|E9PF55_HUMAN Tensin-1 OS=Homo sapiens GN=TNS1 PE=1 SV=1;>sp|Q9HBL0|TENS1_HUMAN Tensin-1 OS=Homo sapiens GN=TNS1 PE=1 SV=2;>tr|Q59G71|Q59G71_HUMAN Tensin variant (Fragment) OS=Hom	20	14	6.86e-52	1.22	0.37	-0.286881	-1.4344		+
P62753;A2A3R7;A2A3R5	40S ribosomal protein S6	RPS6	>sp|P62753|RS6_HUMAN 40S ribosomal protein S6 OS=Homo sapiens GN=RPS6 PE=1 SV=1;>tr|A2A3R7|A2A3R7_HUMAN 40S ribosomal protein S6 OS=Homo sapiens GN=RPS6 PE=1 SV=1;>tr|A2A3R5|A2A3R5_HUMAN 40S ribosomal protein S6 OS=Homo sapiens GN=RPS6 PE=1 SV=1	3	3	3.57e-12	1.05	0.36	-0.0703893	-1.47393
Q9Y490;Q5TCU6	Talin-1	TLN1	>sp|Q9Y490|TLN1_HUMAN Talin-1 OS=Homo sapiens GN=TLN1 PE=1 SV=3;>tr|Q5TCU6|Q5TCU6_HUMAN Talin-1 OS=Homo sapiens GN=TLN1 PE=1 SV=1	2	70	0	1.11	0.36	-0.15056	-1.47393		+
P05556;P05556-2;P05556-5;P05556-4;P05556-3;C9JPK5;E7ERX5;Q5T3E6;E9PLR6;E7EUI6;E7EQW5	Integrin beta-1	ITGB1	>sp|P05556|ITB1_HUMAN Integrin beta-1 OS=Homo sapiens GN=ITGB1 PE=1 SV=2;>sp|P05556-2|ITB1_HUMAN Isoform 2 of Integrin beta-1 OS=Homo sapiens GN=ITGB1;>sp|P05556-5|ITB1_HUMAN Isoform 5 of Integrin beta-1 OS=Homo sapiens GN=ITGB1;>sp|P05556-4|ITB1_HUMAN Iso	11	4	2.16e-21	1.51	0.36	-0.594549	-1.47393	+	+
P06756-3;P06756;P06756-2	Integrin alpha-V;Integrin alpha-V heavy chain;Integrin alpha-V light chain	ITGAV	>sp|P06756-3|ITAV_HUMAN Isoform 3 of Integrin alpha-V OS=Homo sapiens GN=ITGAV;>sp|P06756|ITAV_HUMAN Integrin alpha-V OS=Homo sapiens GN=ITGAV PE=1 SV=2;>sp|P06756-2|ITAV_HUMAN Isoform 2 of Integrin alpha-V OS=Homo sapiens GN=ITGAV	3	7	2.9e-38	1.45	0.32	-0.536053	-1.64386	+	+
P50552;K7ENR7;K7ENL7;K7EQD0;K7EIG8	Vasodilator-stimulated phosphoprotein	VASP	>sp|P50552|VASP_HUMAN Vasodilator-stimulated phosphoprotein OS=Homo sapiens GN=VASP PE=1 SV=3	5	8	8.26e-24	1.05	0.28	-0.0703893	-1.8365		+
Q5SSJ5;X6RGJ2;Q5SSJ5-2;B0QZK4;Q5SSJ5-3;Q5SWC8;B0QZK9;B0QZK8;Q5SSJ5-5	Heterochromatin protein 1-binding protein 3	HP1BP3	>sp|Q5SSJ5|HP1B3_HUMAN Heterochromatin protein 1-binding protein 3 OS=Homo sapiens GN=HP1BP3 PE=1 SV=1;>tr|X6RGJ2|X6RGJ2_HUMAN Heterochromatin protein 1-binding protein 3 (Fragment) OS=Homo sapiens GN=HP1BP3 PE=4 SV=1;>sp|Q5SSJ5-2|HP1B3_HUMAN Isoform 2 of	9	9	6.08e-28	0.84	0.23	0.251539	-2.12029
Q92522	Histone H1x	H1FX	>sp|Q92522|H1X_HUMAN Histone H1x OS=Homo sapiens GN=H1FX PE=1 SV=1	1	4	3.92e-30	0.96	0.21	0.0588937	-2.25154
H0Y6E7;H3BT71;P38159;P38159-2;Q96E39;H3BR27;P38159-3;H3BNC1;B3KRG5;H3BUY5;O75526;Q8N7X1	RNA-binding motif protein, X chromosome;RNA-binding motif protein, X chromosome, N-terminally processed;RNA binding motif protein, X-linked-like-1	RBMX;RBMXL1	>tr|H0Y6E7|H0Y6E7_HUMAN RNA-binding motif protein, X chromosome, N-terminally processed (Fragment) OS=Homo sapiens GN=RBMX PE=1 SV=2;>tr|H3BT71|H3BT71_HUMAN RNA-binding motif protein, X chromosome, N-terminally processed OS=Homo sapiens GN=RBMX PE=1 SV=1;>	12	8	8.58e-44	0.99	0.21	0.0144996	-2.25154
P08648	Integrin alpha-5;Integrin alpha-5 heavy chain;Integrin alpha-5 light chain	ITGA5	>sp|P08648|ITA5_HUMAN Integrin alpha-5 OS=Homo sapiens GN=ITGA5 PE=1 SV=2	1	4	1.62e-20	1.53	0.2	-0.613532	-2.32193	+	+
Q86V81;E9PB61	THO complex subunit 4	ALYREF	>sp|Q86V81|THOC4_HUMAN THO complex subunit 4 OS=Homo sapiens GN=ALYREF PE=1 SV=3;>tr|E9PB61|E9PB61_HUMAN THO complex subunit 4 OS=Homo sapiens GN=ALYREF PE=1 SV=1	2	5	1.04e-70	1.54	0.12	-0.62293	-3.05889	+
