# Supplementary material for: The WD40-domain containing protein CORO2B is specifically enriched in glomerular podocytes and regulates the ventral actin cytoskeleton
Source: Sci Rep. 2017 Nov 21;7:15910. doi: 10.1038/s41598-017-15844-1 (PMC5698439; doi:10.1038/s41598-017-15844-1)
Supplement: Supplementary file 3 — Dataset 2 [file 41598_2017_15844_MOESM3_ESM.xlsx]

## Sheet: GO-Term
Gene	log2 (KO/cntrl) rep1	log2 (KO/cntrl) rep2	actin cytoskeleton [GO:0015629]	actin filament [GO:0005884]	actin cytoskeleton organization [GO:0030036]	actin binding [GO:0003779]	Actin cytoskeleton associated protein ([GO:0015629] + [GO:0005884] + [GO:0030036] + [GO:0030036])	focal adhesion [GO:0005925]	consensus integrin adhesome (Nat Cell Biol. 2015 Dec; Horton ER et al.; PMID: 26479319)
Il20ra	-1.42574	9.5267
Herc2	-0.433707	6.70581
Gm15800	4.45634	0.474286
Tap1	1.38514	3.48938
Sipa1l1	4.63196	-0.0514377
Ilkap	4.6667	-0.471625
Il1rn	2.08511	1.91554
Ceacam20	4.26825	-0.417095
Wdr7	7.02404	-3.26385
Slfn9	5.6796	-1.99009
Diexf	-0.0473726	3.6966
Actbl2	-1.9705	5.44542
Cox7a2	0.0257631	3.21356
Nt5c3a	3.20773	0.000876942
Ppap2b	3.69888	-0.505213
Skp1	-0.000404762	3.11852
Anxa8	-0.152254	3.21818
Hist1h1a	0.752802	2.21668
Ppwd1	0.933097	2.0054
Col2a1	1.0365	1.7305
Smarca2	1.30941	1.42654
Tex10	0.287829	2.41807
Tprgl	2.28652	0.410848
Creg1	1.1733	1.49073
Mettl9	2.0107	0.602001
Csgalnact2	0.477746	2.10977
Sfrp2	1.245	1.27187
Mest	1.57426	0.937591
Rplp2	2.59967	-0.0951519						+
Ptpn21	2.31261	0.112666
Glb1l	0.481764	1.90548
Mbd2	2.60779	-0.353577
Helz	-0.692039	2.88677
Lcp1	1.10345	1.09128	+	+			+	+
Nov	1.43158	0.752353
Gm29096	0.248014	1.93229
Csad	2.13402	0.0400642
Chkb	0.112043	2.05742
Postn	1.37599	0.776633
Serpinb1a	1.21668	0.857376
Cdk7	1.9039	0.166854
Galnt13	0.798712	1.26121
Slc8a1	1.35003	0.708639
Gla	0.380659	1.66922
H2-K1	1.58078	0.461533
Sardh	1.26942	0.770077
Alg5	1.92193	0.0902109
Tagln3	0.810919	1.1873
Cirh1a	-0.364459	2.34857
Penk	0.986708	0.990762
Taok2	1.11729	0.842057			+		+
Gbp2	0.773256	1.1494	+				+
Pald1	1.71949	0.199559
Oplah	0.948907	0.969393
Adam15	0.601907	1.16007
Igf2r	0.396592	1.35676						+
Thtpa	1.15378	0.583046
Tsc2	-0.196107	1.92407
Lama4	0.304688	1.39553
Erbb2	0.778982	0.915779
Arl2bp	0.125946	1.55313
Anpep	0.945516	0.727774
Athl1	0.476068	1.15832
Smc2	-0.268096	1.89519
Cyp4v2	0.957028	0.656233
Cpm	0.816056	0.766078
Gm9774	0.538163	1.03178
Casp6	1.01278	0.556879
	1.21755	0.350881
Dcun1d5	1.70533	-0.144438
Tap2	1.0279	0.529911
Lmcd1	0.571645	0.972246
Abi3bp	1.03863	0.498388
Gstm5	0.941145	0.593047
Trim12c	0.625506	0.904482
H2-D1	0.84121	0.688391
Hsdl2	0.742977	0.772696
Col3a1	1.06788	0.444134
Commd5	0.475956	1.0339
Pde8a	1.0415	0.466262
Tapbp	0.752432	0.749902
Mipep	0.531825	0.963214
Arid1b	0.0548403	1.43986
Slc35b2	0.211242	1.27421
Scrn3	0.050954	1.43055
40786	1.06624	0.410369
Plin4	0.592441	0.856979
Uhrf1	1.55802	-0.110415
Kif3b	1.21306	0.233243
Fbxo2	0.867298	0.577382
Ift20	0.424811	1.01916
Ptpmt1	-0.000809637	1.44343
Kctd12	0.817735	0.623474
Adamts1	1.05483	0.371127
Bst2	0.694266	0.726763
Pip5k1a	1.14085	0.268486
Adprhl2	1.35399	0.0446427
Fabp4	0.316985	1.07793
Aldh1l1	0.669133	0.718239
Fat4	0.749287	0.633445
Wdr81	0.115351	1.2632
Psmb10	0.780433	0.595766
Eml2	1.08251	0.288882
Ap2a1	0.158386	1.20845
Stat1	0.685872	0.657122
Stxbp2	1.05273	0.28982
Rfc5	1.22609	0.111735
Abat	0.813402	0.518003
Spg7	1.12295	0.203717
Lgals3bp	0.74465	0.579088
Fzd1	2.41851	-1.10917						+
Grpel1	1.2425	0.0549651
Lrba	-0.263529	1.55962
Coq9	-0.932003	2.22522
Baiap2l1	0.261191	1.03197	+			+	+
Mettl13	1.08118	0.210349
Ppp2ca	0.901781	0.387663
Dhrs7	0.102998	1.18438
Ttc13	-0.0272622	1.31274
Aldh1l2	0.555425	0.725624
Gkap1	-0.28228	1.55497
Tmem2	-0.180411	1.45309
Fcgrt	0.605287	0.665515
Adgrg2	0.705955	0.559691
Cd2bp2	-0.0227327	1.27679
Mtfr1l	1.36189	-0.13192
Pafah2	0.747712	0.469379
Cyfip2	1.37299	-0.162454
Sumo1	0.226888	0.983253
Mettl3	1.70648	-0.499687
Cda	0.957589	0.244401
Dclk1	0.642557	0.553153
Nfib	0.652296	0.532785
Rps20	1.35722	-0.172629
Mnda	0.709862	0.474134
Ttyh3	1.37034	-0.187415
Lig3	1.05025	0.125724
Hist1h1b	-0.342918	1.51751
Copz1	0.911248	0.255982
Gas2	0.647336	0.51384
Aldh5a1	0.390549	0.769036
Stat2	0.539021	0.618034
Mcc	0.177781	0.975752
Mecp2	0.839732	0.308349
Irgm1	0.550863	0.593685
Svep1	0.613043	0.530816
Isy1	0.164788	0.978649
Ogfod1	0.472707	0.667254
Nmral1	0.494305	0.643241
Rapgef2	0.661477	0.46769
As3mt	-0.622021	1.74606
H2-Ke6	0.771524	0.352079
Ppcs	0.321477	0.800374
Sec61a1	0.430828	0.685367
Thbd	0.692148	0.418967
Slc6a6	-0.0691221	1.17894
Ror2	0.561133	0.548154
C1galt1	0.50849	0.599841
Atp5b	0.896774	0.2114
Erap1	0.634458	0.469184
Kif23	1.06289	0.0394366						+
Gm5218	-0.171251	1.27334
Rpl27a	-0.452115	1.54996
B2m	0.644749	0.452186						+
Usmg5	0.52708	0.567465
Ephb3	0.780976	0.310561
Eya4	0.219955	0.86991
Irak4	1.03118	0.056283
Phf10	1.23087	-0.14868
Igfbp4	0.571854	0.507639
Fah	0.789917	0.288806
Leprel2	0.358977	0.718806
Atp5c1	0.347156	0.729902
Cirbp	0.525135	0.54852
Pcp4l1	0.30166	0.770237
Pygb	0.156432	0.911179
Impad1	0.86294	0.204222
Gamt	0.578853	0.483034
Pcx	0.359705	0.701824
Dtymk	0.368654	0.68343
Ifi204	0.608864	0.441602
Nol3	0.682482	0.366498
Txndc12	0.726232	0.320457
Vwa9	0.62278	0.423789
Psmd1	0.902364	0.139609
Tmed1	0.366603	0.671861
Znf830	-0.13903	1.17159
Elovl1	-0.0850988	1.11451
Pdp1	0.756492	0.272849
Stat5b	0.027612	1.00116
Npr2	0.325954	0.702664
Rab8b	-0.342583	1.37111
Pcbp4	-0.207044	1.23139
Rpl36	0.148309	0.87573
Vps37c	0.116788	0.906094
Gtf3c1	0.393158	0.624415
Pvrl3	0.527728	0.48518
Usp46	0.629738	0.380838
Tgfbr2	0.591924	0.415037
Fam92a	0.291267	0.713405
Pdlim4	0.453284	0.549688
Ocrl	0.555531	0.446649
Itga1	0.280158	0.719115						+
Pdpr	0.727737	0.267581
Nup188	0.541269	0.453214
Npc2	-0.184173	1.17852
Sco2	1.03483	-0.0441987
Trnt1	-0.037514	1.02664
Pag1	0.537949	0.450452
Tsen54	-1.26146	2.24958
Rhoj	0.637563	0.346973			+		+
Tcf4	0.0918247	0.890629
Tgfb2	0.718023	0.260813
Steap3	0.53161	0.446351
Snrpg	0.0772625	0.898691
Tusc3	0.558282	0.416959
Fut11	0.601804	0.372809
Add3	0.648528	0.323941				+	+
Rpe	1.03331	-0.0678555
Marcks	0.369136	0.595742						+
Emb	0.214331	0.748429
Nfix	0.632753	0.323706
Eci2	0.366603	0.584689
Tmed10	0.758978	0.186673
Rnd3	0.536018	0.405074						+
Actn1	1.25403	-0.317601		+			+	+	+
Copz2	0.943251	-0.00729239
Idh2	0.24105	0.694357
Sdhaf1	0.300902	0.633809
Tbcd	0.135613	0.797814
Knop1	-2.83682	3.76992
Nynrin	0.128226	0.804442
Sod3	0.210435	0.718857
Nucks1	0.886959	0.0407082
Cdc123	1.03878	-0.111198
Cgnl1	-0.186616	1.11278	+				+
Gstm1	0.130219	0.793846
Lsm14b	1.45924	-0.536742
Prr14	0.321477	0.599271
Paox	0.135046	0.785483
Hexb	0.509693	0.409309
Rab5b	-0.0378655	0.954147
Hmox2	0.709291	0.205449
Dtd1	0.443817	0.466045
Dhx16	0.761	0.145277
Ly6c1	0.760816	0.143806
Nova2	0.12166	0.781603
Myo7a	0.54052	0.362487
	0.120086	0.781737
Ghdc	0.437165	0.461835
Rbx1	0.198955	0.699076
Timm8a1	0.98246	-0.0846348
Mfn2	0.982854	-0.0859186
Twsg1	0.121517	0.769143
Phactr4	0.109029	0.778055			+	+	+
Ppfibp1	0.42063	0.46624						+
Rbp1	0.386387	0.499981
Trex1	0.866786	0.0189569
Sharpin	0.156712	0.728552
Mme	0.505861	0.379086
Mic1	-0.27731	1.15902
Mapk9	0.379224	0.502219
Prpf31	0.530425	0.350801
Npc1	0.279389	0.599532
Mtco1	-0.418731	1.29723
Myd88	0.689834	0.18817
Pfkm	0.0466051	0.830875
Stk25	0.172128	0.703429
Ndufab1	0.612025	0.262803
Isoc1	0.275665	0.59456
Eif2b1	0.477411	0.392628
Soga1	-0.259816	1.12913
Mettl14	0.0594185	0.809591
Pcbp3	0.126374	0.742576
Reck	0.522753	0.345301
Dnase2a	0.319981	0.547216
Ube2q1	0.461334	0.40526
Stk11	0.950277	-0.0843248
Rnf121	0.464383	0.393902
Med13	0.520802	0.335944
Dhrs9	0.0554096	0.798385
Rhobtb3	0.63215	0.221605
Nagk	0.35387	0.499317
Gstk1	0.173371	0.676357
Anxa5	0.120802	0.726919						+
Polr3c	0.91191	-0.0692886
Nudt16	0.392803	0.447162
Eci1	0.513732	0.325117
	0.131498	0.703888
Tor4a	0.47181	0.362065
Stard5	0.276822	0.55127
Comp	0.545221	0.281937
Slc44a2	0.611821	0.214957
Ctsk	0.131925	0.69456
Odr4	0.486772	0.33399
Timmdc1	1.07713	-0.258105
Gmds	0.325581	0.492209
Creld1	0.512096	0.304864
Kif20a	0.846067	-0.0316796
Bfar	0.361039	0.451822
Dpp7	0.486438	0.325608
Ctcf	0.529023	0.281595
Upf3b	0.220624	0.58925
Atp1b1	0.0999082	0.709304
Slc25a11	0.100663	0.708306
Fmr1	0.521669	0.285692
Fer	0.402963	0.403996	+				+
Pycr1	0.448958	0.353339
Pfdn1	0.793064	0.00890376			+		+
N4bp1	0.0067087	0.792842
Gm20441	0.485438	0.313184
Ccdc8	0.244207	0.552854
Khdrbs1	0.514931	0.280853
Crlf1	0.233788	0.561076
Fuca1	0.523944	0.269826
Tnfrsf1a	0.517434	0.274628
Herc1	0.704618	0.084224
Serpine2	0.288339	0.500291
Ebf3	0.336347	0.451758
Magohb	-0.0239349	0.80529
Acsf2	0.508052	0.26615
Ube2n	0.259242	0.514891
Ptgis	0.227686	0.545935
Ssbp3	0.744371	0.028793
Tspan9	0.631347	0.141041						+
Gm20503	0.159502	0.612327
Sssca1	0.309217	0.462546
Fam107b	0.473044	0.296976
Ints2	0.0708451	0.697959
Haus4	-0.359079	1.12762
Tsn	0.463367	0.302873
Slco2a1	0.431174	0.334898
Hist1h1e	0.284765	0.480454
Ppic	0.356791	0.408249
Med1	-0.0182331	0.78128
Rab9a	0.31786	0.444475
Pdcd5	0.467088	0.294862
Selm	0.562925	0.198121
Poll	-0.0394324	0.800456
Serpinb9	0.396828	0.362749
Plbd2	0.562082	0.196936
Etfa	0.372506	0.382368
Cav1	0.231934	0.522584						+
Nudt4	-0.0100906	0.764402
Wdr37	0.03112	0.721978
Akt2	-0.160529	0.91218
Pon3	0.349112	0.400789
Gda	0.814376	-0.0667498
Dnajb2	0.0371246	0.707871
Rpl23a	0.431982	0.309901							+
Abhd14b	0.398482	0.341071
Rbbp9	0.523619	0.214939
Pycrl	0.844941	-0.108035
Sil1	0.11377	0.620559
Setd2	0.611923	0.122142
Tifa	1.35582	-0.622114
B3galtl	0.430366	0.301078
Ddx58	0.197462	0.532468	+				+
Cbr2	0.396237	0.333595
Znf703	-0.429047	1.15783
St5	0.369618	0.356362
Csrp2	0.281568	0.444113						+
Fkbp9	0.302418	0.418465
Mfsd10	0.711003	0.00945518
Tacc1	0.292157	0.427764
Zcchc5	-0.101956	0.821826
Agk	0.262619	0.456132
Scrn2	0.674214	0.0444489
Mff	0.0761113	0.642361
Tspan31	0.182041	0.535959
Tax1bp3	0.516782	0.201214	+				+
Echdc2	0.116501	0.599603
Agpat1	0.327195	0.38879
Col6a1	0.308338	0.404535
Sdf4	0.431289	0.281576
Numbl	0.0961269	0.616641
Bcl7c	0.348746	0.363272
Tmem263	0.39043	0.320457
Pelo	0.485994	0.218997
Ckb	-0.26834	0.970435
Pik3c3	0.838079	-0.136769
Capn6	0.734489	-0.033868
Ilvbl	0.302165	0.397981
Tor1aip1	0.508271	0.191366
Mmp2	0.29774	0.40083
Zmpste24	0.101099	0.59456
Pgrmc1	0.696573	-0.000985923
Man2b1	-0.0539665	0.749507
Stx16	0.323841	0.37052						+
Pitpnm1	0.0592541	0.634441
Ctsh	0.720292	-0.0277997
P4ha2	0.519716	0.172171
Wac	0.377308	0.313359
Atp5i	0.167701	0.522786
Iah1	0.000575811	0.689905
Gusb	0.196648	0.493773
Pten	0.567659	0.122568
Ndrg1	0.164927	0.524474
Arf5	0.324836	0.362004
Atp5l	0.0384438	0.646742
Iscu	-0.0279762	0.706823
Nelfa	0.0995886	0.578925
Cul7	0.184372	0.493839
D10Jhu81e	-0.0133075	0.690309
Vamp2	0.620048	0.0557459
Limd1	0.423767	0.252006						+	+
Tpst1	0.138727	0.535301
Mgp	0.177919	0.495891
Fndc3a	0.474725	0.197906
Lancl1	0.126659	0.545752
Znf22	0.503997	0.166977
Asph	0.485771	0.184661
Ovca2	-0.175815	0.844726
Spats2l	0.301281	0.367407
Rock1	0.454648	0.213359			+		+
Decr1	0.341639	0.326098
Sumf2	0.941388	-0.273729
Rmdn1	0.675677	-0.00945583
Suox	0.50202	0.164062
Slc12a2	0.149853	0.515338
Cdc27	0.745857	-0.0816496
Tbc1d2b	0.276179	0.385841
Cacna2d1	0.47181	0.189705
Isoc2a	0.136605	0.524902
Ldhb	0.391973	0.269316
Calu	0.236697	0.423411
Akr7a2	0.461334	0.198014
Paip2	0.859084	-0.200961
Fscn1	0.314734	0.342103	+		+	+	+
Tmed2	0.216075	0.439902
Clybl	-0.160268	0.816164
Myo6	0.34127	0.31332
Pcbd2	0.636963	0.0169438
Macrod1	0.289485	0.363917
Vwa5a	0.407195	0.2434
Ergic2	0.549481	0.100513
Tmem205	0.590271	0.057488
Wdr91	-0.0431966	0.690436
Tex264	0.00175784	0.644782
Sel1l	0.456918	0.189491
Mcat	0.531395	0.114055
Ankrd46	0.174613	0.469184
Fdx1l	-0.10505	0.748087
Bcap31	0.556589	0.0848713
Prc1	-0.0138889	0.653916
Psme2	0.0918831	0.544702
Lrrc16a	0.0638034	0.57195
Habp4	0.0682048	0.567024
Slc39a10	-0.362837	0.997966
Armt1	0.0741018	0.56043
Hexa	0.485771	0.148622
Mid1	0.0506534	0.582647
Crtap	0.326947	0.305986
Immt	0.423883	0.206677
Ppt1	0.266248	0.364139
Hist1h3b	0.0816672	0.547307
Ampd3	0.0067242	0.620896
Chtop	0.554047	0.073279
Prkcdbp	0.25194	0.374188
Msi2	0.425622	0.200458
Aqp1	0.349357	0.27622
Gm29609	0.00735928	0.61789
Naglu	0.319357	0.305135
Naaa	0.590684	0.0331756
Timp3	0.397537	0.22612
Dcun1d3	1.47495	-0.852939
Sgcb	0.643853	-0.0229236
Cmpk1	0.022334	0.597352
Adgrl3	0.542231	0.0764448
Trps1	0.206798	0.410265
Ubr1	0.757689	-0.14146
Ndufa2	0.543406	0.0710572
Gba	0.345319	0.268618
Pld3	0.324214	0.289475
Nras	0.24539	0.367669
Gpx7	0.328311	0.283042
Fbl	0.0673137	0.543651
Fam20b	0.51013	0.100832
Icam1	0.481207	0.128528						+
Gm20604	0.520585	0.0889449
Dcaf8	0.215404	0.393841
Ifitm2	0.381854	0.224766
Ufl1	0.474053	0.132315
Ppp2r5e	0.195561	0.409766
Gtf2e2	0.134196	0.471071
Mpzl1	0.599957	0.00476696						+
Osbpl5	0.156991	0.447162
Prkar1a	0.0143114	0.587862
Aldh9a1	0.163955	0.437229
Ebpl	-0.39414	0.99344
Map1lc3a	0.509256	0.0880461
Ppil1	-0.319051	0.915897
Arsb	0.412701	0.18402
Cdc42bpg	-0.416652	1.01318
Phldb2	0.591718	0.00443716						+
Dync1li2	0.12166	0.47433
Smek2	0.540306	0.0556483
Zc3hav1	0.211511	0.384389
Scarf2	0.227686	0.367831						+
Nudt9	0.145357	0.449982
Itga11	0.792525	-0.197962						+
Arpc5l	0.213526	0.380369						+
Ppp2r5c	0.466187	0.127399
Coro1b	0.173509	0.41836	+	+	+		+	+
Mea1	0.833457	-0.241781
Zmat2	0.388053	0.202708
Dhodh	0.142962	0.447162
Snx27	0.532148	0.0566574
Mettl2	0.784143	-0.195366
Polr2g	0.184646	0.403706
Tmem160	-0.035343	0.623523
Tmlhe	0.348501	0.239532
Dguok	0.0174674	0.56721
Stom	0.643554	-0.0594972
Sntb2	0.670601	-0.0866264				+	+	+
Ift22	0.0468462	0.536935
38230	0.561977	0.0216559
Sap30l	0.626011	-0.0437583
Man2b2	0.472146	0.110011
Dlk1	0.0377162	0.543948
Fndc3b	0.441527	0.139868
Sos1	0.443474	0.136973
Apoa1bp	0.188612	0.39158
Map2	0.123948	0.455359
Cic	0.502349	0.0766759
Mrrf	0.482433	0.0954533
Fuca2	0.679958	-0.103234
Gemin2	-0.330006	0.906593
Xrcc5	0.348501	0.224693
Haus1	-0.291071	0.863032
Cpt1a	0.633756	-0.0636375
Mmab	0.44519	0.124905
C330007P06Rik	0.319108	0.250254
Scarb2	0.695036	-0.125907						+
Plod1	0.280927	0.288175
Rasa2	0.573842	-0.00532848
Aldh6a1	0.380898	0.187404
Cdc42ep2	0.43636	0.131784			+		+
Dym	0.459184	0.108812
Tpm3-rs7	-0.230666	0.798657
Ddi2	0.437509	0.129915
Pcolce	0.260022	0.304651
Syne3	0.264953	0.299555
Ermp1	0.415388	0.147945
Aars2	0.426665	0.136302
Elp3	0.496624	0.0653619
Ints1	0.701463	-0.141886
Hnrnpab	0.580519	-0.023432
Cln6	0.503887	0.0526901
Pdlim2	0.256899	0.299594
Palmd	-0.200572	0.756367
Bre	0.254291	0.299748
Ivd	0.221158	0.331978
Ndufv1	0.373948	0.179067
Iqsec1	-0.132804	0.685744			+		+
Rprd1a	0.281824	0.26926
Gm10250	0.458278	0.0927296
Jmy	0.431982	0.118687				+	+
Ech1	0.219153	0.331427
Myl12b	0.424695	0.125861
Htt	0.249586	0.300326
Whsc1l1	0.312104	0.236799
Dnajc8	0.117792	0.428227
Fam98b	0.103578	0.44022
Slc26a11	0.835639	-0.292768
Snx33	0.258331	0.282413
Palm2	0.232596	0.307535
Tmem11	0.21057	0.329025
Plekhh2	0.0477048	0.491438				+	+
Acadm	0.152657	0.385841
Ggcx	0.351554	0.186049
Rpap1	0.252071	0.285062
Myo1b	0.100837	0.43437		+			+
Mesdc2	0.0743383	0.460412
Dcxr	0.208685	0.325549
Gnpda2	0.176267	0.357665
Edil3	0.118796	0.413577
Grn	0.363581	0.168577
Ssfa2	0.503118	0.0287292
Ankrd13a	0.2966	0.235195
Acot2	0.365637	0.166151
Mrpl19	-0.0718517	0.60319
Sgcd	0.278491	0.252565
Dnm1	0.332026	0.198247
Rmdn3	0.628429	-0.0982556
Rpa1	0.362855	0.166907
Trmt2a	0.392684	0.137042
Katnb1	0.0255184	0.503483
Fth1	0.566083	-0.0373198
Ndst1	0.904195	-0.375705
Pdxk	0.5018	0.0266386
Ubp1	0.595637	-0.06993
Fam171a2	0.0743827	0.451201
Smarca4	0.0134789	0.511517
Minpp1	0.111755	0.412785
Sufu	0.683064	-0.158532
Atox1	0.789556	-0.265417
Bloc1s5	-0.016941	0.539755
Rsrc1	-0.0762758	0.598536
Rps9	-0.432614	0.953723						+
Sh3bgrl3	0.0596425	0.461339
Sun1	0.398955	0.121733
Hoxd13	0.215538	0.305135
Tbl2	0.217414	0.303124
Raver1	0.149994	0.370318
Pgm1	0.0179133	0.501975
Slc35e1	0.396119	0.121239
Tln2	0.379224	0.137851						+
Supt6h	0.316485	0.198606
Ptpra	0.418419	0.0937483
Pccb	0.352286	0.159597
Sdad1	0.742233	-0.230617			+		+
Thoc6	0.419816	0.0909444
Smarcc2	0.148309	0.361642
Reep3	0.121946	0.386312
Ndufa12	0.531071	-0.023016
Fgd1	0.255856	0.25167			+		+
Wdr6	-0.228221	0.735286
Smdt1	0.570387	-0.0639819
Itpr1	0.010855	0.495096
Ppib	0.109736	0.396167						+	+
Aplp2	0.022901	0.481546
Limch1	0.154196	0.348646				+	+
Ube4a	0.078914	0.423873
	0.220089	0.280054
Trip6	0.187245	0.311493						+	+
Erbb2ip	0.0953549	0.403313
Naga	0.0572958	0.441177
Ada	0.14592	0.352519
Slc6a9	0.341025	0.157255
Ipo5	-0.118083	0.615777
Ik	-0.0553083	0.551913
Pla2g15	0.507943	-0.0114763
Tubal3	0.237226	0.258901
Tbc1d9b	0.516238	-0.020487
Cask	0.131214	0.363575						+
Cbr4	0.0503979	0.442878
Fam120c	0.0957337	0.396703
Glrx	0.265989	0.224986
Scpep1	0.0587013	0.43215
Leprel4	0.420165	0.0703173
Aga	0.378266	0.111634
Sdf2	0.483547	0.00596117
Arl6ip1	0.247227	0.241288
Mrps25	0.807099	-0.318731
Prpf39	0.104997	0.38247
Tor3a	0.494968	-0.00751043
Pak1	0.081932	0.404556			+		+	+
Hp1bp3	0.13093	0.35546							+
Fkbp2	0.392566	0.0932305
Rab2b	0.373228	0.111329
Apmap	0.26249	0.221751
Tbc1d22a	0.350822	0.133071
Gnb2	0.272704	0.211092						+
Cgref1	0.483435	-0.00107979
Cul2	0.0626563	0.419386
Eml3	0.146342	0.334523
Prrx2	0.431289	0.0487336
Vps53	0.515802	-0.0359309
Cab39	0.103665	0.376137
Txnl4a	-0.175358	0.654532
Atp10d	0.260152	0.217576
Eif2ak2	0.324214	0.15335
Col11a1	0.405315	0.0712381
Eif3g	0.0326577	0.443474
Mapre1	0.160059	0.314936
	-0.176483	0.651234
Smg9	2.12958	-1.65569
Nipsnap1	0.368171	0.105557
Nt5dc2	0.580311	-0.10805
Morc3	0.490543	-0.0184637
Mccc2	0.410829	0.0591507
Acp2	0.371544	0.0984168
Bad	0.0683978	0.401492
Gpnmb	0.61944	-0.14981
Copg2	0.337826	0.131561
Tor1aip2	0.203423	0.263535
Ap3b1	0.199633	0.266357
Tpm1	0.889818	-0.424462
Yif1b	0.286553	0.178571
Otud6b	0.701655	-0.23714
Znf598	-0.108922	0.57337
Gyg	-0.0397524	0.503994
Tns2	0.0147274	0.449062						+
Pawr	0.260932	0.202006		+			+
Coasy	0.178057	0.284242
P2rx4	0.532686	-0.0706905
Mob3a	-0.0316629	0.493288
Vta1	0.225158	0.23643
Pcyox1	0.239469	0.221313
Nampt	0.168809	0.290107
Mov10	0.293682	0.164817
Synpo	0.211914	0.245514	+			+	+
Lypla2	0.165204	0.292022
Fdxr	0.198548	0.258321
Plcd3	0.109145	0.346615
Golga1	0.38448	0.0711229
Phyhd1	0.445533	0.0100226
Uchl1	0.380181	0.0747126
Ube2k	0.460203	-0.00690293
Ascc2	0.319233	0.133654
Rab35	0.141411	0.311318
Glod4	0.118939	0.331525
Stk39	0.384122	0.0661156
Add1	0.227154	0.222262						+
Entpd5	0.00116695	0.447973
Hdgfrp2	0.322224	0.126425
Sqrdl	0.380301	0.0674109
Inpp1	0.418536	0.0291444
Itgb5	0.293301	0.153838						+
Herpud1	0.423883	0.0231187
Ckap2	-0.133777	0.580562
Ezr	0.319108	0.127485	+	+		+	+	+
Prpf4	0.0689915	0.377418
Sh3d19	0.139716	0.306412
Ccdc90b	0.0271538	0.418967
Tcf20	0.155315	0.290547
Arxes2	0.127229	0.317957
Akap8l	0.249847	0.194838
Otub1	0.0892371	0.35544
Jund	0.102506	0.340893
Tm9sf4	0.187929	0.255365
Efhd2	0.0504581	0.392176
Bckdha	0.24026	0.201052
Prkaca	0.339057	0.10142
Tmem30a	0.321975	0.118449
Stt3a	-0.245961	0.686072
Cyb5r3	0.168255	0.271582
Ccdc58	-0.118607	0.557777
Eif3k	0.160755	0.278325
Aagab	-0.0056614	0.44439
Tssc1	0.26223	0.175969
Acadsb	0.113051	0.324745
Ssr1	0.342867	0.094166
Cr1l	0.191613	0.245402
Commd9	0.166453	0.268807
Evi5l	0.209897	0.225242
Kank1	0.268575	0.16587
Rabl6	0.207338	0.227036
Araf	0.377547	0.0565435
Ube2g2	-0.0632554	0.497304
Dab2	0.325954	0.107833						+
Erp44	0.164093	0.269071
Ola1	0.40508	0.0279788
Ngly1	-0.172969	0.605641
Trim33	-0.176589	0.6091
Fbxw8	0.142116	0.288901
Arpc5	-0.100704	0.53016						+
Rab6a	0.587477	-0.158111
Set	0.0262981	0.402071
Plin2	0.483101	-0.0557819
Lox	0.340041	0.086649
Fadd	0.147045	0.279294
S100a13	-0.283757	0.70892
Rhot2	-0.0993022	0.524069
Lemd2	0.247096	0.177614
Vapb	0.159362	0.265209
Cbr1	0.290504	0.13283
Loh12cr1	-0.0394164	0.461511
Timm23	0.300144	0.121154
Mapk3	0.209628	0.210603						+
Prpf18	0.401903	0.017847
Rngtt	0.0474187	0.372181
Tmem165	0.286553	0.132556
Kdsr	0.965263	-0.54685
Klc4	0.361766	0.0563807
Samd9l	0.470911	-0.0529476
Clcc1	0.27425	0.143633
Polr2e	0.174475	0.242455
Slc30a9	0.433366	-0.0171803
Ssr3	0.283743	0.13235
Ap2m1	0.189431	0.226633
Pkig	0.228218	0.187671
Plcd1	0.246833	0.168243
Lzts2	0.130645	0.284185
Maged1	0.146764	0.267619
Atp6v1g1	0.246046	0.167417
Lmo7	0.319732	0.0934142
Parp3	0.319482	0.0930635
Vasn	0.321601	0.090761
Gpt2	0.0699705	0.342381
Rai1	1.14648	-0.734208
Eri3	-0.0611265	0.473047
Znf512	0.197734	0.213504
Vps35	0.109333	0.301754
Aen	0.0546905	0.356282
Hs1bp3	0.0466955	0.362628
Gemin4	-0.276367	0.685467
Gypc	0.183275	0.225773
Krtcap2	0.443016	-0.0343419
Arl3	0.212855	0.195376
Nnt	0.127372	0.280587
Aida	0.465172	-0.057558
Rab43	0.150134	0.256674
Arsa	0.393158	0.0130367
Atp6ap1	-0.171408	0.577008
Ftl1	0.127942	0.277471
Sorcs2	0.334497	0.0708763
Itsn1	0.0464996	0.357846
Ano10	0.255074	0.149212
Cd9	0.210166	0.193889						+
Slc25a20	0.21902	0.184554
Pgm3	0.248145	0.155266
Cnpy2	0.176542	0.225828
Mt2	-0.183219	0.585417
Golgb1	0.354358	0.0477786
Snx12	0.213123	0.188456
Vapa	0.220223	0.181302
Pikfyve	0.0697925	0.331131
Lgalsl	0.639363	-0.238467
Rtf1	0.162425	0.237666
Dync2li1	0.172543	0.227293
Magt1	0.0841509	0.315325
Tab2	0.230342	0.168753
Commd6	0.289613	0.109302
Anp32a	0.145216	0.253199
Chmp2b	0.173647	0.224748
Tmx4	0.128084	0.270279
Smarcb1	0.264175	0.133122
Irs1	0.311352	0.0859011
Ethe1	0.294063	0.102428
Samhd1	0.205719	0.190241
Ergic3	0.0510892	0.344705
Pkn1	0.0471174	0.347989
Itm2a	0.0497815	0.345023
Grb2	0.307961	0.086167
Uqcrh	0.411882	-0.0177835
Sec22b	0.286043	0.10785
Epha4	0.440609	-0.0470047
Zgpat	-0.222616	0.616185
Ptms	-0.660771	1.05423
Fam63a	0.187655	0.205666
P4ha3	0.362371	0.0305349
Tmem214	0.0669274	0.325961
Lnpep	0.666291	-0.273988
Rnpep	0.363218	0.0287292
Ehmt2	0.559233	-0.16762
Ppp1r9b	0.372386	0.0186397			+	+	+
Efnb1	0.607332	-0.216539
Vti1a	0.480984	-0.0902192
Hnrnpul1	0.311853	0.078708
Mdc1	0.192976	0.19717						+
Oxsm	0.0932699	0.296399
Ddx39b	0.189022	0.200242
Wdr82	0.02457	0.364642
Prdx4	-0.00760042	0.396744
Slc27a3	0.168947	0.220127
Rpf1	0.436705	-0.0481407
Vcam1	0.363581	0.0242168
36038	0.0700446	0.31743
Tmem55b	0.0154668	0.371937
Col6a2	0.0517651	0.335411
Ltbp3	0.288466	0.0986514
Nenf	0.132209	0.254786
Hars2	0.158944	0.227898
Ykt6	0.168809	0.218031
Kdelc1	0.277207	0.109369
Tbl3	-0.19404	0.580328
Exosc2	0.129081	0.25716
Ddah2	0.2678	0.117855
Mrpl39	0.208551	0.176252
Trim25	0.249847	0.133861
Nup155	0.137454	0.245495
Gm20425	0.0485028	0.334424
Nucb1	0.284638	0.0974115
Nudt3	0.632652	-0.250756
Comtd1	0.182315	0.198498
Slc25a1	-0.136598	0.517107
Pgpep1	0.259112	0.121205
Vill	0.118079	0.262014
Maoa	0.160616	0.219197
Fkbp1a	0.157968	0.221659
Pofut2	0.164093	0.215375
Sod2	-0.00302289	0.382082
Stim1	0.395645	-0.0168709
Wls	-0.0139517	0.392319
Pcca	0.268575	0.109589
Plod3	0.13901	0.238774
H2afy2	0.100024	0.277206
Necap1	-0.00563014	0.382776
Stt3b	0.222492	0.154308
Twf2	0.241708	0.135063
Acss2	0.0243404	0.35168
Lin7c	0.225957	0.150011
Kcmf1	0.0353638	0.340298
Ndufa7	0.169224	0.205106
Edc4	0.0868795	0.286952
Mlec	0.231403	0.142336
P4hb	0.170193	0.203357						+	+
Lrrc1	0.260802	0.111871
Evi5	-0.230995	0.603642
Rdh11	0.108495	0.263799
Il6st	0.26236	0.108795
Scrib	0.397892	-0.0269241
Arhgef17	0.28272	0.0877133			+		+
Cdk5rap3	0.285532	0.0847219
Colec12	0.288339	0.0813391
Hspa2	0.20882	0.160699
Mob4	0.114777	0.25389
Srsf4	-0.0397044	0.408249
Tnrc6b	0.200175	0.167839
Eif2ak3	0.143526	0.22281
Ap3m1	0.115639	0.250254
Cdipt	0.113338	0.252229
Ppp1r21	0.232596	0.132144
Ctps2	0.14592	0.21845
Mycbp2	-0.232256	0.59586
Ntpcr	0.218886	0.143149
Ddx23	0.180394	0.181568
Lphn2	0.0866743	0.274685
Ndufa10	0.200852	0.160506
Arl1	0.143667	0.217685
Acp6	0.135471	0.225553
Lsm2	0.0701632	0.290145
Gbas	1.05243	-0.692194
Dscr3	0.132635	0.227421
Atrx	0.0405642	0.319343
Ash2l	0.379104	-0.0192672
Pebp1	0.217012	0.141784
Ppp2r5a	0.206124	0.152654
Rcn3	0.313482	0.0451272
Exog	0.23445	0.123506
Serpinh1	0.0784129	0.279294
Kiaa1468	0.299891	0.0572274
Fis1	0.117218	0.239883
Vps13c	0.242893	0.11419
Cmc1	0.201258	0.155563
Dctn5	-0.0452028	0.399942
Ubtf	-0.133043	0.487724
Mdp1	0.0127385	0.340259
Ltn1	0.0780443	0.274117
Nit2	0.0372005	0.314546
Pds5b	-0.00409956	0.354159
Sypl	-0.893556	1.24312
Rel	0.331531	0.0179262
Plin3	0.481541	-0.132634
Cdc42bpa	0.322846	0.025985
Cdkn2a	0.284765	0.063823
Rufy1	0.217816	0.130635
Serpinb8	0.380301	-0.0321083
Hsd17b4	0.365395	-0.017598
Rpl28	-0.152133	0.498985
Nbn	0.337087	0.00956549
Zc2hc1a	-0.014046	0.360094
Srsf10	-0.0641013	0.409829
Keap1	0.295459	0.0502079		+			+
Rap2a	0.190659	0.154761
Ddrgk1	0.166176	0.179173
Ptrf	0.119656	0.225663
Frg1	-0.0361567	0.381348
Pofut1	0.274636	0.0696929
Farp2	-0.00552076	0.349843
Cnih4	0.365999	-0.0222763
Blvrb	0.198819	0.144757
Vps33b	0.137312	0.20619
Fuk	-0.382385	0.725831
Lix1l	0.118653	0.222901
Cyp20a1	0.169224	0.172154
Dstn	-0.0576393	0.398084
Svil	0.269996	0.0701201	+				+	+
Aldh18a1	0.123519	0.215921
Pdf	0.334126	0.00519111
Srrm2	0.4932	-0.154177
Uchl5	0.196783	0.141283
Cercam	0.177506	0.160384
Ube3c	0.144794	0.192475
Eprs	0.205584	0.131441
Clpb	0.0705042	0.266206
Arpin	-0.136649	0.473264
Rqcd1	0.0810346	0.255403
Tarbp2	-0.203921	0.539823
Pbrm1	-0.00656803	0.342004
Slc1a4	0.24105	0.0931637
Fkbp3	-0.0265486	0.360757
Ddost	0.246833	0.087364
Git1	0.247358	0.0862335						+
H6pd	0.170885	0.16238
Lemd3	0.546287	-0.213032
P4ha1	0.151256	0.18187
Anp32e	-0.0338921	0.36668
Lamb2	0.421328	-0.089366
Purb	0.235376	0.0962563
Galk1	0.316235	0.0153449
Ubr3	-0.116411	0.447396
Ranbp3	-0.0266279	0.357344
Camk1	0.283615	0.0469697
Echdc1	0.098862	0.231606
Leo1	-0.0699388	0.400004
Eif4e	0.149011	0.180699
Elac2	0.277464	0.052057
Epm2aip1	0.226622	0.10142
Ccz1	0.244864	0.0815545
Ndrg3	0.319233	0.00692039
Saysd1	0.252202	0.0733284
Micu1	0.282976	0.0424967
Prdx2	-0.0722117	0.39763
Lrpprc	0.459184	-0.133918
Zcchc6	0.220757	0.104194
Ppp1r12c	0.295205	0.0292722
Smap2	0.383526	-0.059362
Mrc2	0.313232	0.0106217						+
Lancl2	0.17544	0.148379
Map4	0.190795	0.132762
Upf1	0.00873691	0.314546
Mzt2	0.391142	-0.0678854
Pqbp1	0.170885	0.152219
Camkk2	-0.118776	0.441623
Ptges3	0.118653	0.203934
Sf3b3	0.090027	0.232249
Hnrnph3	0.211511	0.110535
Ints3	0.351066	-0.0294419
Sec14l1	0.348379	-0.0270471
Scamp5	0.137171	0.184127
Vdac1	0.168532	0.152723
Anxa4	0.348379	-0.0272621
Adck1	0.464496	-0.143588
Myl6b	0.224226	0.0961894
Papss1	0.290122	0.0301991
Pdk3	0.174613	0.145485
Blvra	0.208955	0.110941
Mtor	0.151536	0.167751
Nek9	0.467763	-0.14868
Hist1h2br	-0.116648	0.435597
Rab11b	0.0956317	0.222938
Lmnb1	0.0954132	0.222719
Ecsit	-0.261905	0.579579
Nfatc4	0.273864	0.0432547
Colgalt1	0.208281	0.108677
Ube4b	0.472258	-0.155724
Jak1	0.377667	-0.0625735						+
Apoo	0.359462	-0.0452762
Iars2	0.0930948	0.22082
Myo9b	0.109044	0.204457		+		+	+
Ccdc88c	-4.83805	5.15099
Ubxn6	-0.00907206	0.321905
Dpm1	0.423883	-0.111053
Ubtd2	-0.0282778	0.34012
Ptk2b	0.21902	0.0927796						+
Dock5	0.331655	-0.0199159
Tfcp2	-0.243987	0.554762
Tcaf2	0.32185	-0.0114763
Chd4	0.266507	0.0435935
Hnrnpl	0.150415	0.159457
Ndufc2	-0.073849	0.382592
Tbc1d23	-0.114388	0.423096
Cog4	0.0110094	0.297649
Slc38a10	0.27425	0.0342813
Cd81	0.52816	-0.219635						+
Obsl1	0.0378829	0.26992
Tmem109	0.0429987	0.264513
Gramd4	-0.0471957	0.354559
Dnajc3	0.219688	0.0873973
Ank3	0.00793216	0.29892
Ss18	0.33684	-0.03004
Pafah1b3	0.160198	0.146593
Cpt2	0.204774	0.101991
Slc9a6	0.326078	-0.0193445
Taf6l	-0.185801	0.492341
Ugdh	-0.0958879	0.401595
Tceb1	0.184646	0.121001
Tbca	0.000249028	0.304864
Htatip2	0.0434065	0.261057
Ncaph	0.132067	0.172048
Hsd17b10	0.272704	0.0309507
Prim1	-0.548468	0.851856
Timp2	-0.197356	0.500468
Uqcr10	-0.560653	0.863459
Nhp2l1	0.48566	-0.182871
Tpbg	0.171438	0.131218
Dido1	0.299765	0.00274222
Gaa	0.283615	0.0184494
Ehd2	0.328559	-0.0267397
Hnrnpul2	0.283359	0.0174032
Eif1a	0.00522058	0.2949
Cd3eap	0.0219355	0.277775
Hspbap1	-0.152254	0.45195
Erh	0.169224	0.128939
Ikbkg	0.216477	0.0813557
Tmco1	0.176129	0.121648
Gsn	0.00104252	0.296572				+	+	+
Fam3a	0.445075	-0.148115
Ckap4	0.102143	0.194498
Sacm1l	0.0676851	0.226853
Spen	0.0218129	0.272641
Mtmr2	-0.024679	0.319129
Emc3	0.151816	0.14244
Lactb	-0.257711	0.55189
Smc1a	0.158805	0.13527
Anp32b	0.0930656	0.200998
Ganab	0.266507	0.0269257
Mcm3	0.318983	-0.0257405
Chid1	0.151676	0.141145
Phip	0.217146	0.0754548
Mepce	0.416904	-0.124328
Smarcd3	0.306325	-0.0139746
Ict1	-0.100003	0.392278
Ldlrap1	0.185193	0.107057
Tyms	-0.156117	0.448315
Senp7	0.263138	0.0288569
Flnc	0.299638	-0.00766616	+			+	+	+	+
Ogdhl	0.150274	0.141127
Tmem87a	0.260282	0.0308707
Pi4ka	0.140846	0.15022			+		+	+
Exoc6b	0.0127694	0.277851
Trove2	0.0836369	0.206894
Osbpl9	-0.0924485	0.382286
Ddah1	-0.143613	0.433334
Akap9	0.237358	0.0516351
Stk3	-0.072719	0.361622
Echs1	0.184646	0.104009
Slk	0.125375	0.163186
Gdi1	0.222626	0.0658862
Ccdc102a	0.151816	0.136663
Surf4	0.253769	0.0346822
Arl2	0.162564	0.125468						+
Mdh1	-0.182494	0.470181
Bax	0.363218	-0.0756012
Kifap3	0.115495	0.172083
Nedd1	0.268834	0.0182116
Vkorc1l1	0.0077309	0.279199
Cpsf6	0.122518	0.164115
Abhd12	0.326202	-0.0395758
Rbfox2	0.248145	0.0380858
Lamtor2	0.132635	0.152915
Prune	0.0651133	0.220309						+
Rnf114	0.300523	-0.0156635
Cog5	0.257941	0.0268938
Uba1	-0.00389665	0.288232
Ero1l	0.10136	0.182705
Tab1	0.0898662	0.194068
Gak	0.277336	0.00599261						+
Ablim1	0.200717	0.0823332	+			+	+
Lman2	0.254422	0.0285056
Vps26b	0.125661	0.157185
Aprt	0.17047	0.112057
Lgals9	0.263138	0.0189886
Camsap1	0.173095	0.10893
Rab4b	0.172957	0.108846
Dnajc10	0.246571	0.035035
Zbtb7a	0.016452	0.264852
Epb4.1l1	0.348624	-0.0675119				+	+
Glrx2	-1.37783	1.65767
Acadl	0.115208	0.164378
Hsph1	-0.0181227	0.297668
Rsf1	-0.121889	0.40143
Pbxip1	0.0599263	0.219124
Sumf1	0.293174	-0.0142226
Hspa1a	0.117792	0.161066						+
S100a11	-0.162008	0.440858
Abcd1	0.114633	0.164168
Hrsp12	0.510021	-0.232084
Stat5a	0.0588657	0.218997
Elp2	0.185467	0.0923123
Snx6	0.0401403	0.237131
Dhx15	0.29698	-0.019746
Mtnd3	0.396	-0.11886
Ggps1	0.00720441	0.26958
Uba2	0.134196	0.142025
Yipf4	0.324836	-0.0486857
Tnpo2	0.155175	0.120967
Eftud2	0.176956	0.0990203
Fbxl20	0.0951801	0.180486
Mad2l1	0.25194	0.023596
Mrps26	-0.055826	0.331033
Hdgfrp3	0.0797243	0.195251
Vps52	0.261191	0.0137003
Acbd5	0.410829	-0.136199
Gpsm1	0.0686204	0.205558
Adam10	0.179157	0.0948513						+
38595	0.147045	0.126869
Zfpl1	0.0145271	0.259145
Chaf1a	0.287574	-0.0143621
Vps51	0.192703	0.0804781
Arhgef7	0.431405	-0.158252						+	+
Acaa2	0.179844	0.0932973
Adk	0.395645	-0.122747
Prep	0.779073	-0.506205
Sec13	0.186698	0.085951
Chd3	0.259502	0.0131472
Pdzd8	-0.129242	0.401864
Amfr	0.183001	0.0895611
Arih1	0.0852224	0.187207
Arhgef1	0.180394	0.0915448
Prkcsh	0.256117	0.0155189
Maob	0.122947	0.148674
Ncor2	0.301155	-0.0296413
RtcA	-0.0359333	0.307303
Gpx1	0.119226	0.151958
Nab1	-0.0953557	0.366316
Hip1	0.142398	0.127365
Slit3	0.151396	0.118348
Cep131	-0.48928	0.758749
Ccbl2	0.00704952	0.26239
Psma5	0.248276	0.0209251
Nqo2	0.359462	-0.0907191
38960	-0.102975	0.371613
Ndufa13	0.123805	0.14474
Wdr44	0.304436	-0.0359003
Rabep2	0.149011	0.118687
Kifc5b	0.227686	0.0393883
Utrn	0.117075	0.149837
Mtch1	0.140564	0.126117
Ubl4a	-0.129548	0.396002
Col6a3	0.451123	-0.185213
Ublcp1	0.253377	0.0123891
Golga2	0.135471	0.130241
Tatdn1	0.471024	-0.206534
Hist1h4a	-0.413601	0.678059
Tbl1x	0.173233	0.0909944
Tpi1	0.279774	-0.0158338
Ndufv3	0.173509	0.0900443
Rsrc2	-0.399756	0.663257
Cryzl1	0.141411	0.12175
Noc4l	0.708529	-0.445422
Snx17	0.160477	0.102495
Dkk3	-0.0472279	0.309745
Hdhd2	0.111899	0.15022
Prkca	0.313232	-0.0513773
Cdk2	0.23749	0.023246
Hsbp1	0.112187	0.148483
Gulp1	0.144371	0.116259
Pddc1	0.341885	-0.0812797
Osbpl2	0.28451	-0.0243866
Egfr	0.141129	0.118229						+
Rabgef1	0.373107	-0.113949
Aak1	0.192976	0.066132
Snx2	0.180531	0.0776503
Plscr3	0.218752	0.0389219
Ap2s1	-0.103276	0.360898
Praf2	0.147045	0.11045
Optn	0.0912695	0.166204
Prkra	0.271931	-0.0154932
Htatsf1	0.0440408	0.211817
Ipo13	0.252071	0.00343251
Mcfd2	0.0855745	0.169827
Mtmr10	0.124804	0.130463
Dync1h1	0.00768446	0.247427
Pbdc1	0.228218	0.02683
Asun	0.366724	-0.11172
Tor1aip1	0.251156	0.00376208
Rrbp1	0.0973205	0.157535
Rnf20	-0.0111725	0.266018
Acbd3	0.274121	-0.0193445
Gmpr2	0.0179748	0.236762
Rps16	0.213123	0.0413847						+
Hsd17b11	-0.958468	1.2124
Wbp11	0.053776	0.200098
Mgea5	0.201664	0.0521381
Oxct1	0.335361	-0.0816644
Dbnl	0.252986	0.000281816				+	+
Prcp	0.514713	-0.261505
Pde12	0.338934	-0.0858154
Ctu1	-0.109157	0.362024
Slc29a3	0.0660355	0.186477
Xxylt1	0.0904511	0.161819
Galk2	0.159223	0.0927129
Tubb5	0.211646	0.0394527
Cops6	0.00995865	0.240826
Syde1	0.392803	-0.142453
Sun2	0.162843	0.0869649
Thop1	0.195425	0.054331
Psmg1	0.456237	-0.206534
Pck2	0.354114	-0.104559
Aldh7a1	0.111034	0.13792
Opa1	0.209493	0.0386324
Pdzd11	0.361644	-0.113559
Smu1	-0.273109	0.521123
Gapvd1	0.0833431	0.163975
Ywhae	0.0922044	0.154953						+
Rpl4	0.156013	0.0910444						+
Ak3	0.238414	0.00851002
Rcn2	0.169916	0.0765769
37864	0.232994	0.0134316
39325	0.157828	0.0882957
Opa3	0.158526	0.087364
Mylk	0.0783097	0.167469				+	+
Sec31a	0.134196	0.111025
Adrbk1	0.0471174	0.19796
Spg21	-0.0745865	0.319617
Fam114a1	-0.11881	0.363595
Sdha	0.137595	0.106619
Fus	0.0928613	0.151314
Mkl1	-0.0347529	0.278838			+	+	+
Elp5	0.0369122	0.207111
Erlec1	0.154056	0.0893113
Atp2b4	0.269092	-0.02654
Gne	0.117218	0.125195
Copb2	0.133486	0.108711
Abhd16a	0.120802	0.121307
Usp7	0.253377	-0.0114763
Atg3	0.277079	-0.0353963
Aco1	0.210435	0.0311746
Eif4a3	0.0154052	0.225937
Lrrc41	0.0511343	0.190062
Sgpp1	-0.377422	0.618202
Coa6	0.397301	-0.156567
Col1a1	0.259632	-0.0192672
Lman1	0.184509	0.0550952
37499	-0.35042	0.58991
Kbp	0.243419	-0.00537527
Abcb10	0.172405	0.0655093
Eif3d	0.0255949	0.212307
AI837181	0.252855	-0.0151524
Tuba1a	0.285787	-0.0481862
Ap2b1	0.0292603	0.208214
Adnp	0.150274	0.0864662
Ncbp2	0.186014	0.0506132
Hdac4	-0.38983	0.626444
Npepl1	0.243419	-0.00727681
Sdc1	0.0378829	0.198247
Txn	0.224892	0.0111107
Usp8	0.0298855	0.20581
Ppp1cb	-0.00683388	0.242251						+
Ssr4	-0.100837	0.336024
Glb1	0.028589	0.206099
Dctn4	0.223959	0.0105744
Prss23	-0.271042	0.505548
Dhrs1	0.0315464	0.202942
Cops2	0.198141	0.0362545
Ncaph2	0.683839	-0.44967
Ahsa2	0.195697	0.0379251
Erc1	-0.0668377	0.300153
Fbxl15	0.222092	0.0104798
App	0.0876414	0.144636
Lamp2	-0.0194789	0.250087
Bcl9l	0.397301	-0.167481
Psme1	0.124233	0.105355
Tfam	0.192976	0.0364151
Ppfia1	0.220891	0.00846278
Prdx5	-0.00375619	0.23236
Nid1	0.308715	-0.0808209
Arfgap3	0.21057	0.0172923
Ppp6r1	0.203558	0.0240098
Tsnax	0.21902	0.00852577
Tom1l2	0.242103	-0.0147341
Pdia5	0.22049	0.00673164
Spg20	0.138727	0.0880627
Brd4	0.139151	0.0874805
Iqgap3	-0.0785751	0.304748
Efemp2	0.092511	0.133569
Adprh	0.0510592	0.17429
Mad1l1	0.0738356	0.151419	+				+
Ddx50	0.166314	0.058368
Lmnb2	0.0937805	0.130258
Tmtc3	0.0654555	0.158443
Rps12	0.0102214	0.213033
Atp5a1	0.129223	0.093765
Lpgat1	0.138444	0.0843401
Upf2	0.327195	-0.10469
Scrn1	0.181629	0.0396619
Dpm3	0.078236	0.142993
Ptpn9	0.0394287	0.180982
Dhrs13	0.155035	0.0653291
Nedd4	-0.0876438	0.307942
Cbx5	0.0597919	0.160436
Gsk3b	0.178194	0.0418358
Chd6	0.32185	-0.102272
Hccs	0.123948	0.0950854
Erp29	0.146342	0.0725874
Atp6v1f	0.245127	-0.0263862
Hdhd2	0.00636781	0.212343
Slc7a6	0.260542	-0.0420411
Gga1	0.244864	-0.0266936
Trappc12	0.189977	0.0281703
Cdk4	-0.0598117	0.277851
Timm9	0.150975	0.0668861
Snx15	0.0895883	0.127964
Calu	0.0732291	0.143789
Atl3	0.212586	0.00432724
Hmbs	0.0459267	0.170778
Numb	-0.191816	0.408207						+
Aars	0.0196187	0.196649
Vnn1	0.393395	-0.177897
Ptgr2	0.395409	-0.180524
Cyb5b	0.327939	-0.113646
Aldh2	0.23021	-0.0161435
Mpi	0.0500973	0.163677
Sbf1	0.285276	-0.0715101
Mcm2	0.0817849	0.131698
Etl4	0.221158	-0.00777516
Homer3	0.397537	-0.184387
Cdkn2aip	0.149994	0.0630541
Epdr1	0.0943201	0.11867
Scamp3	0.272833	-0.0598727
H2afz	-0.0265803	0.239199
Hexim1	-0.246644	0.458884
Wdr11	0.152237	0.0599338
Uso1	0.0907288	0.121376
Bag5	0.330417	-0.118571
Sri	0.0891932	0.122381
Gna11	0.133061	0.0780964
Epn1	0.207473	0.00368361
Snx4	0.19175	0.0191155
Snrpc	-0.128306	0.338832
Bud13	-0.14697	0.357083
Pgls	0.112331	0.0976795
Ehmt1	0.225158	-0.0152608
Cdyl	0.0656637	0.144065
Strip1	-0.0752915	0.284738
Dpysl2	0.0124762	0.196398
Ensa	-0.0992689	0.307671
Arl15	-0.116985	0.324961
Dlat	0.153217	0.0545261
Trip10	0.181904	0.0256821			+		+
Ifi30	0.101548	0.10544
Ppp2r2a	0.0576996	0.149247
Tbc1d5	0.324712	-0.118427
Pole4	0.172543	0.0337204
Stag2	0.141693	0.0639211
Wasl	0.200852	0.00445286			+	+	+
Ccna2	-0.0601687	0.265416
Ccdc127	0.375989	-0.1711
Nipsnap3b	0.300776	-0.0959577
Samm50	-0.0416897	0.246108
Gna13	-0.0470349	0.251223						+
Tmem168	0.0913426	0.11226
Rnf213	0.440724	-0.237273
Rbbp6	0.0499469	0.15342
Golga7	0.350578	-0.147268
Bphl	0.221291	-0.0184328
Acat1	0.133486	0.0692329
Arf2	0.0289552	0.173724
Taok3	0.0738799	0.128734
Alg2	0.275793	-0.0733265
Timm17b	0.282592	-0.0804212
Mrpl22	-0.250083	0.452015
Mboat7	-0.0194	0.220838
Atp6v0a1	0.0439804	0.15736
Calm1	0.00421212	0.196219
Usp16	0.0247995	0.17558
Rdh13	0.304562	-0.104312
Psmg2	-0.029723	0.229457
Rpn1	0.0678781	0.131698
Scp2	0.19909	0.000297474
Bak1	0.314609	-0.115424
Farp1	0.152377	0.0466463
Drg2	0.0594035	0.138747
Fam76a	-0.287951	0.486078
Tango2	0.331531	-0.13349
Aifm1	0.173095	0.0248696
Gm16286	-0.200626	0.398332
Scly	0.0915764	0.105928
Psmd4	0.053311	0.143944
Fxr2	0.277978	-0.081043
Vat1	0.037428	0.159299
Lrch2	-0.31496	0.511584
Endod1	-0.0114706	0.207942
Egln1	0.511769	-0.315338
Tmx3	-0.0405366	0.236854
Cotl1	0.0993852	0.0968422				+	+
Myg1	0.0553198	0.14073
Rap1b	-0.158338	0.354179
Ppp1ca	0.111611	0.0840414
Tm2d2	0.116931	0.078675
Cd59a	0.0129082	0.182421
Slc9a1	0.0317139	0.162712						+
Hdac3	-0.534625	0.729045
Hps6	0.383406	-0.189063
Elp4	0.315235	-0.121164
Tns3	-0.109678	0.303356						+	+
Wdfy3	-0.0770473	0.270675
Lmna	-0.00813254	0.201736
Cast	-0.173882	0.367225
Snx7	0.132351	0.0607173
Dock7	0.109736	0.0832451						+
Lactb2	0.0496462	0.143304
Ctbp1	0.244076	-0.0514377
Golga5	0.185467	0.00677883
Frmd4a	-0.577719	0.769517
Pnp	0.0697332	0.121938
Notch2	0.280543	-0.0893071
Rabgap1	0.010175	0.181
Lap3	0.0814024	0.109707						+
Mfsd5	-0.0702656	0.26132
Arfip2	-0.271549	0.462546			+		+
Kdelc2	0.118079	0.0723569
Rps5	0.0704894	0.119929						+
Csde1	-0.138139	0.328455
Alcam	0.239073	-0.0491094						+
Chmp2a	-0.0467455	0.236614
Ppp1r18	0.128511	0.0610603				+	+
Pam16	0.0610607	0.128409
Armcx2	0.343726	-0.15474
4932438A13Rik	-0.120416	0.309319
Pnkd	-0.0574287	0.246293
Psmd2	0.111899	0.0768575
9030624J02Rik	-0.0478714	0.236522
Arhgap5	0.292793	-0.104195
Dbt	-0.0843725	0.272735
Dek	0.291903	-0.103904
Sh3pxd2a	-0.0964037	0.284147
Ap3s1	0.240918	-0.053189
Gtpbp1	-0.0194947	0.206966
Pcdhgc3	0.072726	0.114495
Chm	-0.0757343	0.262934
Thrap3	-0.66837	0.855534
Pgrmc2	0.150415	0.0361422
Tbc1d15	-0.029024	0.215393
Csk	-0.0233179	0.209679							+
Ppap2a	0.504765	-0.31848
Appl1	0.227952	-0.0416761
Pex3	0.123805	0.0624001
Klhl22	0.285021	-0.0992935
Stx17	0.335237	-0.149527
Tcerg1	0.132777	0.0527388
Synm	0.0689618	0.115631
Sorbs3	0.10323	0.0812894						+	+
Nt5c	0.295586	-0.111401
Nit1	0.0722967	0.111634
Plekhf1	0.0704301	0.112903
Actl6a	0.175854	0.00670019
Ccnk	0.274507	-0.0923793
Tm9sf2	0.0356068	0.14642
Mrpl10	0.0348169	0.146957
Chp1	0.358613	-0.177205						+
Edc3	0.0437539	0.137507
Gfm2	-0.076046	0.256225
Ndufb6	-0.0550496	0.235011
Prnp	0.623588	-0.443697
Trap1	-0.000653902	0.180503
Gorasp2	0.0861905	0.0935979
Eml1	-0.296872	0.476354
Casp7	0.147466	0.0319427
Spag7	0.213526	-0.0342655
Dnajb11	0.10281	0.0761972
Naa25	0.0742496	0.104564
Xpo7	0.0788404	0.0999428
Ptrh2	0.181904	-0.00329941
Ndufs8	0.228483	-0.0499565
Zfyve1	-0.177926	0.356402
Swi5	0.257159	-0.0790288
Rab23	0.0217822	0.156243
Pea15a	0.126089	0.051197
Wdr5	0.242103	-0.0648204
Tmem43	0.0777346	0.0990035
Nfia	-0.499762	0.676357
Reep5	-0.0239666	0.200332
Gstm2	-0.259853	0.436063
Pgm2	0.16964	0.00636994
Gnai2	0.131214	0.0444651
Gm10094	0.034285	0.141248
Ndufa6	0.111034	0.0644285
Sec63	0.134479	0.0409336
Zswim8	0.516238	-0.340902
Tbcc	0.167146	0.00792748
Twf1	0.0721931	0.102714	+				+	+
Mrps18a	0.024371	0.150202
Ppp2r5d	0.032749	0.14168
Kirrel	0.167701	0.00660582
Ppp3ca	-0.0854621	0.259445
Ankib1	0.482767	-0.309034
Sec23ip	0.0625817	0.110941
Tsc22d1	0.162147	0.0112369
Fasn	0.13901	0.0342974
Alad	0.0358042	0.137438
Clip1	0.0373522	0.13582
Prmt1	-0.056004	0.228998
Lztfl1	0.269221	-0.0965728
Marcksl1	0.119799	0.0522193				+	+
Stub1	0.203152	-0.0315571
Sf3b6	0.137454	0.0339928
Ndufs1	0.0724892	0.0988694
Ppp2r4	0.0600158	0.110873
	-0.0648338	0.2356
Tcirg1	0.146482	0.0242645
Fam175b	0.115639	0.0549651
Sbds	-0.0056614	0.176128
Ndufb8	0.213795	-0.0439861
Znfx1	-0.208554	0.377947
Cog3	0.204504	-0.0354574
Rpl3	0.0776903	0.0910611						+
Scyl3	0.472483	-0.30397
Gle1	0.179157	-0.010684
Lsm7	0.251025	-0.0826552
Ctnnb1	-0.0718844	0.239716						+
Lxn	0.129508	0.0382305
Atp5c1	-0.0874123	0.255066
Ttf2	0.151816	0.0157088
Anapc1	0.129792	0.0376037
Csnk1a1	-0.0344659	0.201862
Sf3b5	0.165621	0.000845614
Dph7	0.0416534	0.124666
Psma6	0.239996	-0.0737282
Dcun1d1	-0.0114706	0.177685
Armc10	0.250894	-0.0849448
Pigs	0.0548403	0.110991
Tpd52l2	-0.222398	0.388093
Mcm7	0.0624178	0.103235
Pdia6	-0.0765712	0.242196
Nup98	0.215404	-0.0502136
Pter	-0.0092757	0.174307
Ube2f	-0.0848016	0.24964
Dpp9	0.167701	-0.00295575
Ccdc93	0.127799	0.0369129
Cs	0.028009	0.136491
Rdx	0.0616424	0.102562				+	+	+
Vps45	0.188612	-0.024479
Dpf2	0.0258701	0.138247
Gbf1	0.229546	-0.0656283
Ranbp9	-0.365943	0.529843
Dhx9	0.120515	0.0433838
Ndufaf5	0.471248	-0.30739
Cyhr1	0.354236	-0.19071
Uchl3	0.0193269	0.144048
Tbcel	0.22928	-0.0664508
Capzb	-0.129974	0.292387		+	+	+	+
Cttn	0.0335857	0.128049		+			+	+
Sra1	-0.0772115	0.238811
Rap1a	-0.0651106	0.226285
Psat1	-0.0610615	0.222152
Chst7	0.144935	0.0157563
Amacr	-0.101572	0.262033
Atp13a1	0.0995886	0.0605541
Akr1a1	0.326451	-0.167341
Akap10	-0.0737999	0.232029
Glg1	0.410946	-0.252728
Rilpl1	0.053011	0.105103
Bnip1	0.192703	-0.0348769
Mprip	0.106256	0.0515215	+			+	+	+
Nipbl	-0.0145177	0.172277
Tmem126a	0.255596	-0.097846
Ndufa4	0.293555	-0.135914
Emc1	0.122089	0.0353719
Sephs1	0.20882	-0.0516794
Nop56	0.30708	-0.150233
Rpa3	0.188748	-0.0319093
Id3	0.035622	0.121137
Dda1	0.0468462	0.108998
Psmd6	0.0548104	0.10058
Stam2	0.0553198	0.0993389
Urod	0.268188	-0.11366
Tdrd3	-0.294427	0.448934
Mcee	-0.0208206	0.175261
Nup93	0.196512	-0.0421171
Lgals3	0.107109	0.0471638
Stard3nl	0.310599	-0.156567
G3bp2	0.0462283	0.107749
Ddx1	0.0192041	0.134032
Mogs	0.360675	-0.207619
Smchd1	-0.021879	0.174873
Slc33a1	-0.16342	0.316143
Itm2b	0.0908019	0.0618771
Polr1c	0.129508	0.022896
Lig1	-0.0437741	0.195627
Dgat1	0.305318	-0.154318
Nfic	-0.0872965	0.237925
Rabggtb	0.365153	-0.214786
Ndufa9	0.255596	-0.105316
Dctn2	0.110602	0.0396619
Kiaa0754	-0.166421	0.31665
Pitpna	-0.0653386	0.215157
Supt16	0.0326273	0.116921
Ddb1	0.128226	0.0209886
Yif1a	0.0553647	0.0932973
Nsf	0.110169	0.0382626
37134	-0.0271988	0.175438
Snrnp200	0.0601353	0.088096
Ddx17	0.138868	0.00928185
Ap2a2	0.13164	0.0165004
Syngr2	0.173509	-0.0255867
Eef1a1	0.231669	-0.0841328
Nr3c1	0.000793626	0.146576
Tmem19	-0.328011	0.47533
Pacs1	0.00622833	0.141024
Mta1	0.110458	0.0366559
Crot	0.395764	-0.249044
Scamp2	0.055125	0.0915281
Rassf8	-0.325591	0.471505
Apip	0.185193	-0.039393
Fkbp11	0.294698	-0.149104
Kidins220	0.0897492	0.0557785
Ndufb4	-0.0374821	0.18251
P3h1	0.212049	-0.0670786
Desi2	0.0743531	0.0704981
Klhl9	0.0689618	0.0757847
Plcg1	0.159641	-0.0151214
Rpl36a	-0.0526098	0.197116
Ikbip	-0.102273	0.246721
Nelfb	0.31536	-0.170961
Arhgef5	0.178194	-0.0338527			+		+
Trmt5	-0.135435	0.279484
Smpd1	0.1052	0.0388093
Atp1b3	-0.0272622	0.171201
Sord	-0.143717	0.287506
Alyref	0.369377	-0.227277							+
Pdcd6	0.0976261	0.0434967
Mfsd1	0.361887	-0.220978
Pds5a	0.111899	0.0289048
Irf3	-0.0456365	0.186334
Ilf3	0.198005	-0.0574978
Nat2	0.322099	-0.181629
Pelp1	0.147888	-0.00749486
Hspe1	-0.07823	0.218523
	0.306577	-0.166365
Idh1	0.0882125	0.0516513
Vamp5	0.224625	-0.084812
Atp6v1b2	-0.00749089	0.147234
Hsp90b1	0.174199	-0.0348157						+
Rbm3	0.0312114	0.107715
Sap30bp	0.292285	-0.153755
Gstp1	-0.000264639	0.138764
Zcchc8	0.35009	-0.211951
Ctsb	0.179707	-0.0423756
Cpe	0.187792	-0.0505159
Bcl2l13	-0.285805	0.423054
Tsc22d4	0.258721	-0.121884
Arfgef1	-0.136461	0.273284
Ddx6	0.078118	0.0583354
Gbe1	0.345442	-0.20911
Eif2s3x	-0.242458	0.378516
Mical1	0.10075	0.0352275				+	+
Ndufs2	0.264046	-0.128343
Etfdh	0.0269094	0.108778
Rbm15	0.0495108	0.0860341
Zwilch	-0.515519	0.650546
Col1a2	0.330417	-0.19605
Pmm2	-0.053288	0.186495
Triobp	0.289485	-0.156988	+				+	+
Seh1l	0.018651	0.113784
Taco1	0.305192	-0.173323
Gnl3l	-0.514651	0.646227
Rbm26	-0.0351994	0.166485
Zc3hc1	-0.154868	0.286074
Ints8	-0.0261523	0.157238
Lamtor1	0.216878	-0.0858301
Slc25a5	-0.0206153	0.15121
Atp1a1	0.0955298	0.035035
Ppp3cb	0.055155	0.0748775
Zc3h7b	0.292793	-0.162874
Eea1	-0.0328248	0.162309
Dvl3	0.149853	-0.0212431
Psmc5	-0.0408088	0.169352
Fbxo6	0.00185111	0.126681
Sgsh	0.102114	0.0263676
Nup43	-0.0911712	0.219635
Fkbp14	0.0719858	0.0560226
Hnrnpu	-0.216707	0.344466
	-0.172864	0.300616
Thbs2	-0.0206627	0.148327
Agl	-0.0651106	0.191885
Snx16	0.355453	-0.229015
Nomo1	0.193656	-0.0675269
Ndufs6	-0.0901104	0.215921
Tjap1	0.260412	-0.134917
Neurog2	5.87266	-5.74732
Rptor	-0.362257	0.487394
Pnpt1	-0.136102	0.261226
Cnpy3	-0.193951	0.318894
Rps3a	0.00371538	0.121069						+
Baz1b	0.106053	0.0186714
Cdh11	-0.0274685	0.152097
Ufsp2	0.173785	-0.0496994
Pdha1	0.123519	1.5655e-05
Parn	-0.0695304	0.192905
Ptgfrn	-0.0884214	0.211672
Tm7sf3	0.425158	-0.302194
Hnrnpa2b1	-0.00402152	0.126955
Osbpl1a	-0.197963	0.320555
Zmynd8	0.0649348	0.0575206
Cul4b	-0.0175396	0.139971
Lrp1	0.344707	-0.222321						+
Msh6	0.213123	-0.0908073
Sh3glb1	-0.122821	0.244994
Uxs1	-0.113462	0.235582
Mark3	-0.164466	0.286379
Tmod3	0.0870993	0.034121			+	+	+
Srsf5	-0.64908	0.770077
Rpa2	0.112475	0.00827382
Bloc1s1	-0.074062	0.194677
Ist1	0.131356	-0.0109792
Ogfr	0.0790467	0.0412075
Slc1a5	-0.0239033	0.144031
Pola2	-0.327191	0.44714
Tmem131	0.0517651	0.0678703
Tpcn2	-0.0198103	0.139419
Fam134a	0.200446	-0.080969
Psmb6	0.0703708	0.0490737
Snrpd2	-0.0476139	0.166907
Ywhaq	0.00458455	0.114495						+
Gnb1	-0.0985687	0.217558
Phpt1	0.904944	-0.786151
Anxa2	0.0593587	0.0593954
Acsl4	-0.329028	0.447781
G6pdx	0.0827847	0.0357249
Cntnap5b	0.328807	-0.210328
Cfl1	-0.11119	0.229365						+
Spag9	0.192976	-0.0749325
Pdcd10	-0.270985	0.389015
Cd151	-0.246478	0.364401						+
Ugp2	0.120086	-0.00229944
Chmp5	0.0500221	0.0674929
Gmfb	-0.0419301	0.159159				+	+
Myl6	-0.115821	0.232599
Acad8	-0.194325	0.310929
Taldo1	-0.0462311	0.162642
Scfd1	-0.0102473	0.126545
Fads3	0.0449011	0.0713532
Hnrnpk	0.0512394	0.0647887						+
Cox4i1	-0.0240616	0.139971
Gm10093	-0.241096	0.356963
Lsm6	-0.0416096	0.156801
Hcfc1	0.0964764	0.0185921
Lrpap1	-0.0438382	0.15881
Tbc1d8b	0.0408214	0.0738885
Lclat1	-0.141878	0.256543
Rpl7l1	0.557647	-0.443236
Fkbp10	0.0684423	0.045838
Apeh	0.0458363	0.0684283
Cisd2	-0.0423468	0.156487
Ubr5	-0.278801	0.392813
Nde1	0.163816	-0.0499112
Lmbrd1	0.260542	-0.147126
Psmd11	-0.263978	0.377316
Ywhaz	-0.0524807	0.165273						+
Sfxn3	0.0193116	0.0932806
Pkm	-0.208482	0.32077
Vwa8	-0.049723	0.161889
Rbm42	0.243156	-0.131634
Ewsr1	0.2678	-0.156286
Hmgb1	0.0792087	0.0320867
Oxsr1	-0.0477427	0.158775
Cdk5rap2	-0.0180124	0.128494
Smarca5	0.00554623	0.104817
Palm	0.144935	-0.035381
Smap	0.170885	-0.0613738
Srp72	0.163955	-0.0554957
Sart1	0.160616	-0.0529325
Tufm	0.109203	-0.00186173
Polr2c	0.197734	-0.0907338
Rap2b	0.18259	-0.0758537
Snta1	0.159641	-0.0530231				+	+
36950	-0.101138	0.207111
Hibadh	0.0769822	0.0289527
U2surp	0.0199104	0.0860174
Adam17	-0.117948	0.223651	+				+
Tbcb	0.0597022	0.0457411
Vmp1	0.229679	-0.124328
Afg3l2	-0.0228434	0.128152
Mki67	0.0186356	0.0866656
Gnaq	0.199633	-0.0943456
Copg1	0.110313	-0.00553123
Gns	0.0819467	0.0226416
Capza2	-0.0113294	0.115546				+	+
Hibch	0.165621	-0.0615388
Rwdd4	0.248407	-0.144438
Pgam5	0.103549	0.000328791
Sidt2	0.112763	-0.00895806
Ndufs7	-0.100053	0.203826
Cbx1	-0.0451546	0.148726
Nfs1	-0.0480645	0.151627
Dbi	0.0292755	0.0740698
Zfp346	-0.246958	0.350302
Nudcd2	0.117075	-0.0146876
Stk38l	-0.0682732	0.170655	+			+	+
Top2b	-0.027056	0.129384
Sp1	0.232994	-0.131062
Alg1	0.143385	-0.0421019
FAM120A	0.0605085	0.0406438
Lsm14a	0.184783	-0.0838374
Col7a1	0.0938972	0.00682601
Trim56	0.109405	-0.00874023
Eno2	0.178332	-0.077902
Cds2	0.189158	-0.0888656
Ccdc22	0.0752694	0.025013
Lonp1	0.0182668	0.0817533
Tpx2	-0.221671	0.321631
Rhoa	-0.134426	0.234163			+		+	+
Ptbp3	0.00345143	0.0960723
Rps4x	-0.178878	0.278382						+
Atp2b1	0.0599113	0.0395814
Slc16a1	-0.0485473	0.148032
Vps39	0.143667	-0.0443049
Gnpnat1	0.0568918	0.0424484
Slc25a10	0.102738	-0.00411138
Wfs1	0.2018	-0.103248
Pcm1	-0.0473566	0.145866
Xrcc6	-0.162845	0.261263
Slc4a2	-0.0514641	0.14982						+
Stmn2	0.202341	-0.104268
Ppp1r7	0.0845473	0.013163
Cdk13	-0.127421	0.225095
Ndufs3	-0.0949733	0.192493
Gdi2	-0.0612077	0.158705						+
Acap2	-0.169481	0.266866
Arl8a	-0.104012	0.201394
Map3k7	0.558387	-0.461428
Pip4k2b	0.221558	-0.124902
Rab5a	-0.00105885	0.0975455	+				+
Ap3d1	0.0549902	0.0411914
Ext2	-0.0147221	0.110822
Gsn	0.194201	-0.098124				+	+	+
Prrc1	-0.0104355	0.106467
Mia3	0.0915179	0.00449997
Hnrnph2	0.130219	-0.0344642
Grhpr	0.100605	-0.00489169
Hadh	0.0441163	0.0513755
Stx4	0.205854	-0.11043
Pdgfrb	0.19175	-0.0969095						+
Nucb2	0.102259	-0.00779073
Nup37	0.0840041	0.0103852
Pold3	0.0485931	0.0457572
Vdac3	-0.0615	0.155772
Xrn2	0.0605831	0.0336883
Thnsl2	-0.573497	0.667727
Pdhb	-0.0573963	0.151558
Plscr1	0.14859	-0.0545162
Hspa13	0.26236	-0.168317
Atf1	0.135897	-0.0425276
Fam114a2	0.231271	-0.13805
Poldip3	0.0724595	0.0206392							+
Mtco2	-0.38769	0.480323
Iws1	0.0527859	0.0397906
Yipf5	0.097466	-0.00489169
Mthfsd	-0.0474852	0.14004
Sptbn1	0.0592392	0.0331756				+	+
Ifitm3	-0.0543221	0.146714
Acadvl	0.0573706	0.0345699
Mcm5	0.130219	-0.0386311
Aktip	-0.19502	0.286074
Stx12	0.207203	-0.116623
Faf2	-0.0509964	0.141283
Bzw2	-0.16588	0.255664
Bag1	0.112331	-0.0226616
Copa	0.114345	-0.0249252
Acox3	0.0596276	0.0295438
Hspa1b	0.393988	-0.305111
Mcm6	-0.0311697	0.119963
Bsg	0.147326	-0.0587609						+
Gnb2l1	0.0115809	0.076808
Tm9sf1	0.0562183	0.0319907
Slc25a4	-0.18995	0.278155
Gpx8	-0.0640037	0.152184
Auh	1.57776	-1.48963
Atp5j	0.00596483	0.0821178
Wdr61	0.131356	-0.0433938
Oat	0.0969567	-0.00908252
	-0.279028	0.366801
Stmn1	-0.0647687	0.151749
Cstf1	0.223426	-0.136627
Glo1	0.149011	-0.0623487
Pepd	0.233391	-0.146985
Rwdd1	-0.377665	0.463561
	-0.0283095	0.11419
Tuba1c	0.0414417	0.0444005
Nudcd1	-0.136872	0.22186
Ipo9	-0.0392084	0.124188
Mtnd5	0.26223	-0.177482
Papss2	0.00599583	0.0785923
Acy1	0.0503679	0.0338646
Banf1	-0.00161973	0.0858347
Cox20	0.269221	-0.185076
Cmtm7	0.0368971	0.04718
Ap1m1	0.146482	-0.0625436
Eva1b	0.380779	-0.296979
Usp47	-0.0670171	0.150776
Arf6	0.11089	-0.0273236						+
Cth	-0.190607	0.274155
Smc3	0.0904072	-0.00698083
Mien1	0.201123	-0.118283
	0.0519153	0.0309187
Asns	0.0713489	0.0114578
Rbm39	0.00756059	0.0750094
Gid8	0.0313941	0.0510511
Scyl2	0.00447593	0.0774025
Man2c1	0.0739835	0.00783303
Rbbp5	0.363097	-0.281349
Cand1	0.036457	0.0452079
Rab3gap1	0.276565	-0.194956
Aebp1	0.295966	-0.215191
Bag4	0.0227018	0.0578139
Kpnb1	0.114633	-0.0345559
Plcb3	0.0980333	-0.018201
Exoc3	0.176267	-0.0967778
Mthfd1l	-0.0326656	0.112057
Aldh3a2	0.0624327	0.0162945
Os9	0.0436482	0.0347944
Mfap1b	0.266118	-0.187827
Ptbp2	-0.296586	0.374634
Slc12a4	0.19025	-0.112357
Pvrl1	0.418652	-0.340902
Uap1l1	0.136463	-0.0590314
Samd4b	-0.546147	0.623185
Hnrnpd	0.0192501	0.057765
Crk	0.0253808	0.0515864	+				+
Dbn1	0.190113	-0.113183	+			+	+
Tmx1	-0.123143	0.200026
Mrps2	0.0594633	0.0174032
Psmd3	0.00584082	0.0708763
Rnps1	-0.0761609	0.152863
Xpo1	-0.0156659	0.0920619
Ahr	0.349723	-0.273599
Idi1	0.0101132	0.0656568
Sfpq	0.0044449	0.0712874
Ubr7	-0.0555995	0.130978
Llgl1	0.131356	-0.0560831
Carm1	0.188065	-0.113458
Nub1	0.00180448	0.0726532
Maged2	0.0825054	-0.0090514
Pttg1ip	-0.230684	0.303588
[truncated: 2,760 more rows]

## Sheet: MEF-Proteome
Majority protein IDs	Protein names	Gene names	Gene	log2 (Coro2b-KO/WT) rep1	log2 (Coro2b-KO/WT) rep2	>2old up in both	>2fold down in both	log2 (KO/cntrl) rep1	log2 (KO/cntrl) rep2	H/L normalized Rep1 (KO / CNTRL)	H/L normalized Rep2 (CNTRL / KO)
Q920I9	WD repeat-containing protein 7	Wdr7	Wdr7	7.02404	-3.26385	0	0	6.91444	-3.146	120.63	8.852
P70447	Neurogenin-2	Neurog2	Neurog2	5.87266	-5.74732	0	0	5.76307	-5.62947	54.307	49.504
B1ARD6		Slfn9	Slfn9	5.6796	-1.99009	0	0	5.57001	-1.87224	47.505	3.661
Q8R0F6	Integrin-linked kinase-associated serine/threonine phosphatase 2C	Ilkap	Ilkap	4.6667	-0.471625	0	0	4.5571	-0.353775	23.541	1.2779
Q8C0T5	Signal-induced proliferation-associated 1-like protein 1	Sipa1l1	Sipa1l1	4.63196	-0.0514377	0	0	4.52237	0.0664123	22.981	0.95501
E9Q2E4		Gm15800	Gm15800	4.45634	0.474286	0	0	4.34674	0.592136	20.347	0.66336
Q9D2Z1		Ceacam20	Ceacam20	4.26825	-0.417095	0	0	4.15866	-0.299245	17.86	1.2305
Q99JY8	Lipid phosphate phosphohydrolase 3	Ppap2b	Ppap2b	3.69888	-0.505213	0	0	3.58928	-0.387363	12.036	1.308
Q9D020	Cytosolic 5-nucleotidase 3A	Nt5c3a	Nt5c3a	3.20773	0.000876942	0	0	3.09813	0.118727	8.5631	0.921
Q9Z2E1	Methyl-CpG-binding domain protein 2	Mbd2	Mbd2	2.60779	-0.353577	0	0	2.4982	-0.235727	5.6498	1.1775
P99027	60S acidic ribosomal protein P2	Rplp2	Rplp2	2.59967	-0.0951519	0	0	2.49008	0.0226981	5.6181	0.98439
O70421	Frizzled-1	Fzd1	Fzd1	2.41851	-1.10917	0	0	2.30891	-0.991318	4.9551	1.988
G5E8J4;Q62136	Protein-tyrosine-phosphatase;Tyrosine-protein phosphatase non-receptor type 21	Ptpn21	Ptpn21	2.31261	0.112666	0	0	2.20301	0.230516	4.6044	0.85233
B1AX95;Q9DBS2	Tumor protein p63-regulated gene 1-like protein	Tprgl;Tprg1l	Tprgl;	2.28652	0.410848	0	0	2.17693	0.528698	4.5219	0.69318
Q9DBE0	Cysteine sulfinic acid decarboxylase	Csad	Csad	2.13402	0.0400642	0	0	2.02443	0.157914	4.0683	0.89632
Q9DB90;D3Z719	Protein SMG9	Smg9	Smg9	2.12958	-1.65569	0	0	2.01999	-1.53784	4.0558	2.9036
Q3TBV5;P25085	Interleukin-1 receptor antagonist protein	Il1rn	Il1rn	2.08511	1.91554	1	0	1.97552	2.03339	3.9327	0.24428
Q9EPL4;A0A140LJ45	Methyltransferase-like protein 9	Mettl9	Mettl9	2.0107	0.602001	0	0	1.90111	0.719851	3.735	0.60716
Q9DB25	Dolichyl-phosphate beta-glucosyltransferase	Alg5	Alg5	1.92193	0.0902109	0	0	1.81233	0.208061	3.5121	0.8657
Q03147	Cyclin-dependent kinase 7	Cdk7	Cdk7	1.9039	0.166854	0	0	1.79431	0.284704	3.4685	0.82091
A0A0R4J007;P70261	Paladin	Pald1	Pald1	1.71949	0.199559	0	0	1.6099	0.317409	3.0523	0.80251
A0A0R4J041;Q8C3P7;G3UZP2;G3UYB5;G5E922	N6-adenosine-methyltransferase subunit METTL3	Mettl3	Mettl3	1.70648	-0.499687	0	0	1.59689	-0.381837	3.0249	1.303
Q9CXV9;A0A1N9M8A6;A0A1L1SSU2	DCN1-like protein 5	Dcun1d5	Dcun1d5	1.70533	-0.144438	0	0	1.59574	-0.0265876	3.0225	1.0186
B1AS14;Q9DB60	Prostamide/prostaglandin F synthase	Fam213b	Fam213b	1.59301	-2.98581	0	0	1.48342	-2.86796	2.7961	7.3003
Q3TH01;P01901;P04223;G3UXW2;P14428;P14426;P03991	H-2 class I histocompatibility antigen, K-B alpha chain;H-2 class I histocompatibility antigen, K-K alpha chain;H-2 class I histocompatibility antigen, K-Q alpha chain;H-2 class I histocompatibility antigen, D-K alpha chain;H-2 class I histocompatibility antigen, K-W28 alpha chain	H2-K1;H2-D1	H2-K1;	1.58078	0.461533	0	0	1.47119	0.579383	2.7725	0.66925
F6RT60;A0A0R4J023;Q9JLZ3;A0A0R4J1L8;F6R307	Methylglutaconyl-CoA hydratase, mitochondrial	Auh	Auh	1.57776	-1.48963	0	0	1.46817	-1.37178	2.7667	2.5879
D3Z383;Q07646	Mesoderm-specific transcript protein	Mest	Mest	1.57426	0.937591	0	0	1.46467	1.05544	2.76	0.48115
Q8VDF2	E3 ubiquitin-protein ligase UHRF1	Uhrf1	Uhrf1	1.55802	-0.110415	0	0	1.44843	0.00743458	2.7291	0.99486
O35623	BET1 homolog	Bet1	Bet1	1.48555	-1.46171	0	0	1.37596	-1.34386	2.5954	2.5383
Q8K0V2	DCN1-like protein 3	Dcun1d3	Dcun1d3	1.47495	-0.852939	0	0	1.36536	-0.735089	2.5764	1.6645
Q8BM41;Q8CGC4	Protein LSM14 homolog B	Lsm14b	Lsm14b	1.45924	-0.536742	0	0	1.34965	-0.418892	2.5485	1.3369
Q64299	Protein NOV homolog	Nov	Nov	1.43158	0.752353	0	0	1.32199	0.870203	2.5001	0.54707
F6QHF1;Q3TBA3;P21958	Antigen peptide transporter 1	Tap1	Tap1	1.38514	3.48938	1	0	1.27554	3.60723	2.4209	0.082057
Q62009	Periostin	Postn	Postn	1.37599	0.776633	0	0	1.2664	0.894483	2.4056	0.53794
Q5SQX6	Cytoplasmic FMR1-interacting protein 2	Cyfip2	Cyfip2	1.37299	-0.162454	0	0	1.2634	-0.044604	2.4006	1.0314
Q6P5F7	Protein tweety homolog 3	Ttyh3	Ttyh3	1.37034	-0.187415	0	0	1.26075	-0.0695647	2.3962	1.0494
D3YW54;Q9CWE0;D6RCX5;D3Z0X8	Mitochondrial fission regulator 1-like	Mtfr1l	Mtfr1l	1.36189	-0.13192	0	0	1.25229	-0.0140696	2.3822	1.0098
P60867	40S ribosomal protein S20	Rps20	Rps20	1.35722	-0.172629	0	0	1.24762	-0.054779	2.3745	1.0387
Q793I8	TRAF-interacting protein with FHA domain-containing protein A	Tifa	Tifa	1.35582	-0.622114	0	0	1.24623	-0.504264	2.3722	1.4184
Q8CG72	Poly(ADP-ribose) glycohydrolase ARH3	Adprhl2	Adprhl2	1.35399	0.0446427	0	0	1.2444	0.162493	2.3692	0.89348
Q68FL0;G5E8Y0;G3X9J1;P70414	Sodium/calcium exchanger 1	Slc8a1	Slc8a1	1.35003	0.708639	0	0	1.24044	0.826489	2.3627	0.5639
F2Z4A9;H3BLH0;Q6DIC0;E9QAB8;H3BJK2	Probable global transcription activator SNF2L2	Smarca2	Smarca2	1.30941	1.42654	1	0	1.19981	1.54439	2.2971	0.34284
P62305	Small nuclear ribonucleoprotein E	Snrpe	Snrpe	1.28138	-2.66172	0	0	1.17178	-2.54387	2.2529	5.8315
Q99LB7	Sarcosine dehydrogenase, mitochondrial	Sardh	Sardh	1.26942	0.770077	0	0	1.15982	0.887927	2.2343	0.54039
A1BN54		Actn1	Actn1	1.25403	-0.317601	0	0	1.14444	-0.199751	2.2106	1.1485
P97299	Secreted frizzled-related protein 2	Sfrp2	Sfrp2	1.245	1.27187	1	0	1.1354	1.38972	2.1968	0.38164
Q99LP6	GrpE protein homolog 1, mitochondrial	Grpel1	Grpel1	1.2425	0.0549651	0	0	1.13291	0.172815	2.193	0.88711
E9Q5L7;K4DI61;Q9D8M7	PHD finger protein 10	Phf10	Phf10	1.23087	-0.14868	0	0	1.12128	-0.0308304	2.1754	1.0216
Q9D0F6	Replication factor C subunit 5	Rfc5	Rfc5	1.22609	0.111735	0	0	1.1165	0.229585	2.1682	0.85288
Q3USZ8	Deleted in autism protein 1 homolog			1.21755	0.350881	0	0	1.10796	0.468731	2.1554	0.7226
Q9D154;Z4YK03	Leukocyte elastase inhibitor A	Serpinb1a	Serpinb1a	1.21668	0.857376	0	0	1.10709	0.975226	2.1541	0.50866
Q61771	Kinesin-like protein KIF3B;Kinesin-like protein KIF3B, N-terminally processed	Kif3b	Kif3b	1.21306	0.233243	0	0	1.10346	0.351093	2.1487	0.78399
O88668;K4DI63	Protein CREG1	Creg1	Creg1	1.1733	1.49073	1	0	1.06371	1.60858	2.0903	0.32792
Q8JZL3	Thiamine-triphosphatase	Thtpa	Thtpa	1.15378	0.583046	0	0	1.04418	0.700896	2.0622	0.61519
Q61818	Retinoic acid-induced protein 1	Rai1	Rai1	1.14648	-0.734208	0	0	1.03689	-0.616358	2.0518	1.533
D3YUY3;F8WI18;P70182	Phosphatidylinositol 4-phosphate 5-kinase type-1 alpha	Pip5k1a	Pip5k1a	1.14085	0.268486	0	0	1.03125	0.386336	2.0438	0.76507
D3YZN4;D3Z1Z1;Q3ULF4;D3YXB7	Paraplegin	Spg7	Spg7	1.12295	0.203717	0	0	1.01336	0.321567	2.0186	0.8002
A0A1L1SSV8	Serine/threonine-protein kinase TAO2	Taok2	Taok2	1.11729	0.842057	0	0	1.0077	0.959907	2.0107	0.51409
Q61233	Plastin-2	Lcp1	Lcp1	1.10345	1.09128	1	0	0.993855	1.20913	1.9915	0.43253
E9QK48;Q7TNG5;D6RGM3	Echinoderm microtubule-associated protein-like 2	Eml2	Eml2	1.08251	0.288882	0	0	0.972913	0.406732	1.9628	0.75433
Q91YR5	Methyltransferase-like protein 13	Mettl13	Mettl13	1.08118	0.210349	0	0	0.97159	0.328199	1.961	0.79653
Q8BUY5	Complex I assembly factor TIMMDC1, mitochondrial	Timmdc1	Timmdc1	1.07713	-0.258105	0	0	0.967538	-0.140255	1.9555	1.1021
P08121	Collagen alpha-1(III) chain	Col3a1	Col3a1	1.06788	0.444134	0	0	0.958286	0.561984	1.943	0.67737
A0A0R4J0K1;Q9ERR7	15 kDa selenoprotein	40786	40786	1.06624	0.410369	0	0	0.956651	0.528219	1.9408	0.69341
E9Q5G3;A0A1L1SRP4	Kinesin-like protein KIF23	Kif23	Kif23	1.06289	0.0394366	0	0	0.953302	0.157287	1.9363	0.89671
P97857;E9PY08	A disintegrin and metalloproteinase with thrombospondin motifs 1	Adamts1	Adamts1	1.05483	0.371127	0	0	0.945233	0.488977	1.9255	0.71253
F8WGM5;Q64324	Syntaxin-binding protein 2	Stxbp2	Stxbp2	1.05273	0.28982	0	0	0.943134	0.40767	1.9227	0.75384
Q7TMG8;O55126	Protein NipSnap homolog 2	Gbas	Gbas	1.05243	-0.692194	0	0	0.942834	-0.574344	1.9223	1.489
B1AT03;Q3UC82;Q80ZH7;K4DI59;P97386;Q3TJN5	DNA ligase;DNA ligase 3	Lig3	Lig3	1.05025	0.125724	0	0	0.940655	0.243574	1.9194	0.84465
O88502	High affinity cAMP-specific and IBMX-insensitive 3,5-cyclic phosphodiesterase 8A	Pde8a	Pde8a	1.0415	0.466262	0	0	0.93191	0.584112	1.9078	0.66706
Q8CII2	Cell division cycle protein 123 homolog	Cdc123	Cdc123	1.03878	-0.111198	0	0	0.929185	0.00665171	1.9042	0.9954
Q59IW9;Q59IW5;Q59IW6;E9Q8E3		Abi3bp	Abi3bp	1.03863	0.498388	0	0	0.929033	0.616238	1.904	0.65237
P28481	Collagen alpha-1(II) chain;Collagen alpha-1(II) chain;Chondrocalcin	Col2a1	Col2a1	1.0365	1.7305	1	0	0.92691	1.84835	1.9012	0.27771
Q8VCL2	Protein SCO2 homolog, mitochondrial	Sco2	Sco2	1.03483	-0.0441987	0	0	0.92524	0.0736513	1.899	0.95023
B2KGF0;Q8VEE0	Ribulose-phosphate 3-epimerase	Rpe	Rpe	1.03331	-0.0678555	0	0	0.92372	0.0499945	1.897	0.96594
Q3USX5;Q8R4K2	Interleukin-1 receptor-associated kinase 4	Irak4	Irak4	1.03118	0.056283	0	0	0.921589	0.174133	1.8942	0.8863
P36371	Antigen peptide transporter 2	Tap2	Tap2	1.0279	0.529911	0	0	0.91831	0.647761	1.8899	0.63827
O08738	Caspase-6;Caspase-6 subunit p18;Caspase-6 subunit p11	Casp6	Casp6	1.01278	0.556879	0	0	0.903193	0.674729	1.8702	0.62645
P22005;B1AZQ0	Proenkephalin-A;Synenkephalin;Met-enkephalin;PENK(114-133);PENK(143-184);Met-enkephalin-Arg-Ser-Leu;Leu-enkephalin;PENK(238-259);Met-enkephalin-Arg-Phe	Penk	Penk	0.986708	0.990762	0	0	0.877116	1.10861	1.8367	0.46374
Q80U63;A2A7Y8;A8Y5E5	Mitofusin-2	Mfn2	Mfn2	0.982854	-0.0859186	0	0	0.873262	0.0319314	1.8318	0.97811
Q9WVA2	Mitochondrial import inner membrane translocase subunit Tim8 A	Timm8a1	Timm8a1	0.98246	-0.0846348	0	0	0.872868	0.0332152	1.8313	0.97724
Q6GV12	3-ketodihydrosphingosine reductase	Kdsr	Kdsr	0.965263	-0.54685	0	0	0.855671	-0.429	1.8096	1.3463
P56389	Cytidine deaminase	Cda	Cda	0.957589	0.244401	0	0	0.847997	0.362251	1.8	0.77795
Q9DBW0	Cytochrome P450 4V2	Cyp4v2	Cyp4v2	0.957028	0.656233	0	0	0.847436	0.774083	1.7993	0.58476
Q9WTK7;E9Q811	Serine/threonine-protein kinase STK11	Stk11	Stk11	0.950277	-0.0843248	0	0	0.840685	0.0335252	1.7909	0.97703
Q8K010;E9Q484	5-oxoprolinase	Oplah	Oplah	0.948907	0.969393	0	0	0.839315	1.08724	1.7892	0.47066
P97449	Aminopeptidase N	Anpep	Anpep	0.945516	0.727774	0	0	0.835924	0.845624	1.785	0.55647
Q9JHH9	Coatomer subunit zeta-2	Copz2	Copz2	0.943251	-0.00729239	0	0	0.833659	0.110558	1.7822	0.92623
Q8BPG6	Sulfatase-modifying factor 2	Sumf2	Sumf2	0.941388	-0.273729	0	0	0.831796	-0.155879	1.7799	1.1141
E9PVM7;P48774;E9PV63	Glutathione S-transferase Mu 5	Gstm5	Gstm5	0.941145	0.593047	0	0	0.831553	0.710897	1.7796	0.61094
Q8CEC6	Peptidylprolyl isomerase domain and WD repeat-containing protein 1	Ppwd1	Ppwd1	0.933097	2.0054	0	0	0.823505	2.12325	1.7697	0.22953
Q9D483;F6QK97	DNA-directed RNA polymerase III subunit RPC3	Polr3c	Polr3c	0.91191	-0.0692886	0	0	0.802317	0.0485614	1.7439	0.9669
P61924	Coatomer subunit zeta-1	Copz1	Copz1	0.911248	0.255982	0	0	0.801655	0.373832	1.7431	0.77173
Q9DAK9	14 kDa phosphohistidine phosphatase	Phpt1	Phpt1	0.904944	-0.786151	0	0	0.795351	-0.668301	1.7355	1.5892
Q3UHN9	Bifunctional heparan sulfate N-deacetylase/N-sulfotransferase 1;Heparan sulfate N-deacetylase 1;Heparan sulfate N-sulfotransferase 1	Ndst1	Ndst1	0.904195	-0.375705	0	0	0.794603	-0.257855	1.7346	1.1957
Q3TXS7	26S proteasome non-ATPase regulatory subunit 1	Psmd1	Psmd1	0.902364	0.139609	0	0	0.792772	0.257459	1.7324	0.83656
P63330	Serine/threonine-protein phosphatase 2A catalytic subunit alpha isoform	Ppp2ca	Ppp2ca	0.901781	0.387663	0	0	0.792189	0.505513	1.7317	0.70441
P56480	ATP synthase subunit beta, mitochondrial	Atp5b	Atp5b	0.896774	0.2114	0	0	0.787182	0.32925	1.7257	0.79595
G5E8R1;G5E8R0;E9Q455		Tpm1	Tpm1	0.889818	-0.424462	0	0	0.780226	-0.306612	1.7174	1.2368
A0A087WRY3;Q80XU3	Nuclear ubiquitous casein and cyclin-dependent kinase substrate 1	Nucks1	Nucks1	0.886959	0.0407082	0	0	0.777367	0.158558	1.714	0.89592
Q80UW2	F-box only protein 2	Fbxo2	Fbxo2	0.867298	0.577382	0	0	0.757706	0.695232	1.6908	0.61761
Q91XB0;D3YUE0	Three-prime repair exonuclease 1	Trex1	Trex1	0.866786	0.0189569	0	0	0.757194	0.136807	1.6902	0.90953
A2ARZ7;P35285	Ras-related protein Rab-22A	Rab22a	Rab22a	0.866274	-5.5327	0	0	0.756682	-5.41485	1.6896	42.661
Q80V26	Inositol monophosphatase 3	Impad1	Impad1	0.86294	0.204222	0	0	0.753348	0.322072	1.6857	0.79992
Q9D6V8	Polyadenylate-binding protein-interacting protein 2	Paip2	Paip2	0.859084	-0.200961	0	0	0.749491	-0.0831112	1.6812	1.0593
P97329	Kinesin-like protein KIF20A	Kif20a	Kif20a	0.846067	-0.0316796	0	0	0.736475	0.0861704	1.6661	0.94202
Q9DCC4	Pyrroline-5-carboxylate reductase 3	Pycrl	Pycrl	0.844941	-0.108035	0	0	0.735349	0.00981478	1.6648	0.99322
P01899;P01897	H-2 class I histocompatibility antigen, D-B alpha chain;H-2 class I histocompatibility antigen, L-D alpha chain	H2-D1;H2-L	H2-D1;	0.84121	0.688391	0	0	0.731618	0.806241	1.6605	0.57187
Q9Z2D6	Methyl-CpG-binding protein 2	Mecp2	Mecp2	0.839732	0.308349	0	0	0.73014	0.426199	1.6588	0.74422
D3YZ98;E9QLS6;Q6PF93;E9Q824	Phosphatidylinositol 3-kinase;Phosphatidylinositol 3-kinase catalytic subunit type 3	Pik3c3	Pik3c3	0.838079	-0.136769	0	0	0.728487	-0.018919	1.6569	1.0132
Q80ZD3	Sodium-independent sulfate anion transporter	Slc26a11	Slc26a11	0.835639	-0.292768	0	0	0.726046	-0.174918	1.6541	1.1289
Q64327	Male-enhanced antigen 1	Mea1	Mea1	0.833457	-0.241781	0	0	0.723864	-0.123931	1.6516	1.0897
A0A0R4J2B2;Q6WVG3	BTB/POZ domain-containing protein KCTD12	Kctd12	Kctd12	0.817735	0.623474	0	0	0.708143	0.741324	1.6337	0.59819
Q80V42	Carboxypeptidase M	Cpm	Cpm	0.816056	0.766078	0	0	0.706464	0.883928	1.6318	0.54189
D3YU09;Q9R111	Guanine deaminase	Gda	Gda	0.814376	-0.0667498	0	0	0.704783	0.0511002	1.6299	0.9652
P61922	4-aminobutyrate aminotransferase, mitochondrial	Abat	Abat	0.813402	0.518003	0	0	0.703809	0.635853	1.6288	0.64356
Q9R1Q8	Transgelin-3	Tagln3	Tagln3	0.810919	1.1873	0	0	0.701327	1.30515	1.626	0.40468
Q9D125	28S ribosomal protein S25, mitochondrial	Mrps25	Mrps25	0.807099	-0.318731	0	0	0.697507	-0.200881	1.6217	1.1494
Q8CF93	Polypeptide N-acetylgalactosaminyltransferase 13	Galnt13	Galnt13	0.798712	1.26121	0	0	0.68912	1.37906	1.6123	0.38447
Q9CQF7;Q9CWM4	Prefoldin subunit 1	Pfdn1	Pfdn1	0.793064	0.00890376	0	0	0.683472	0.126754	1.606	0.91589
A0A0B4J1F0;P61622	Integrin alpha-11	Itga11	Itga11	0.792525	-0.197962	0	0	0.682933	-0.0801119	1.6054	1.0571
P35505	Fumarylacetoacetase	Fah	Fah	0.789917	0.288806	0	0	0.680324	0.406656	1.6025	0.75437
O08997	Copper transport protein ATOX1	Atox1	Atox1	0.789556	-0.265417	0	0	0.679964	-0.147567	1.6021	1.1077
Q8BMK1	Methyltransferase-like protein 2	Mettl2	Mettl2	0.784143	-0.195366	0	0	0.674551	-0.0775165	1.5961	1.0552
P54754	Ephrin type-B receptor 3	Ephb3	Ephb3	0.780976	0.310561	0	0	0.671384	0.428411	1.5926	0.74308
O35955	Proteasome subunit beta type-10	Psmb10	Psmb10	0.780433	0.595766	0	0	0.67084	0.713616	1.592	0.60979
Q9QUR6	Prolyl endopeptidase	Prep	Prep	0.779073	-0.506205	0	0	0.66948	-0.388355	1.5905	1.3089
P70424	Receptor tyrosine-protein kinase erbB-2	Erbb2	Erbb2	0.778982	0.915779	0	0	0.66939	1.03363	1.5904	0.48848
Q9Z0E6	Interferon-induced guanylate-binding protein 2	Gbp2	Gbp2	0.773256	1.1494	0	0	0.663663	1.26725	1.5841	0.41545
G3UX44;P50171	Estradiol 17-beta-dehydrogenase 8	H2-Ke6;Hsd17b8	H2-Ke6;	0.771524	0.352079	0	0	0.661932	0.469929	1.5822	0.722
A0A0A6YY67;H7BX08;Q8C1B1	Calmodulin-regulated spectrin-associated protein 2	Camsap2	Camsap2	0.768877	-0.708093	0	0	0.659285	-0.590243	1.5793	1.5055
Q05BH3;G3X8X0		Dhx16	Dhx16	0.761	0.145277	0	0	0.651408	0.263127	1.5707	0.83328
A0A087WRP7;A0A087WNZ5;P0CW02;P0CW03	Lymphocyte antigen 6C1;Lymphocyte antigen 6C2	Ly6c1;Ly6c2	Ly6c1;	0.760816	0.143806	0	0	0.651224	0.261656	1.5705	0.83413
Q9D1D4	Transmembrane emp24 domain-containing protein 10	Tmed10	Tmed10	0.758978	0.186673	0	0	0.649386	0.304523	1.5685	0.80971
O70481	E3 ubiquitin-protein ligase UBR1	Ubr1	Ubr1	0.757689	-0.14146	0	0	0.648097	-0.0236102	1.5671	1.0165
A2AJP9;A8Y5Q0;A2AJQ0;Q3UV70	[Pyruvate dehydrogenase [acetyl-transferring]]-phosphatase 1, mitochondrial	Pdp1	Pdp1	0.756492	0.272849	0	0	0.6469	0.390699	1.5658	0.76276
P43275	Histone H1.1	Hist1h1a	Hist1h1a	0.752802	2.21668	0	0	0.64321	2.33453	1.5618	0.19826
Q3TCU5;Q9R233	Tapasin	Tapbp	Tapbp	0.752432	0.749902	0	0	0.64284	0.867752	1.5614	0.548
Q2PZL6	Protocadherin Fat 4	Fat4	Fat4	0.749287	0.633445	0	0	0.639695	0.751295	1.558	0.59407
E9QNW6;Q8VDG7	Platelet-activating factor acetylhydrolase 2, cytoplasmic	Pafah2	Pafah2	0.747712	0.469379	0	0	0.63812	0.587229	1.5563	0.66562
A2A6Q5;Q8R568	Cell division cycle protein 27 homolog	Cdc27	Cdc27	0.745857	-0.0816496	0	0	0.636265	0.0362004	1.5543	0.97522
Q07797	Galectin-3-binding protein	Lgals3bp	Lgals3bp	0.74465	0.579088	0	0	0.635058	0.696938	1.553	0.61688
B1AS37;Q9D032;B1AS34	Single-stranded DNA-binding protein 3	Ssbp3	Ssbp3	0.744371	0.028793	0	0	0.634779	0.146643	1.5527	0.90335
Q2TPA8;B1AX78	Hydroxysteroid dehydrogenase-like protein 2	Hsdl2	Hsdl2	0.742977	0.772696	0	0	0.633385	0.890546	1.5512	0.53941
A0A0J9YV20;A0A0R4J0B7;Q80UZ2	Protein SDA1 homolog	Sdad1	Sdad1	0.742233	-0.230617	0	0	0.63264	-0.112767	1.5504	1.0813
E9PZJ6;Q6P2L7;A2AR60	Protein CASC4	Casc4	Casc4	0.741022	-0.755692	0	0	0.63143	-0.637842	1.5491	1.556
O35646	Calpain-6	Capn6	Capn6	0.734489	-0.033868	0	0	0.624896	0.083982	1.5421	0.94345
D6RD07;Q7TSQ8	Pyruvate dehydrogenase phosphatase regulatory subunit, mitochondrial	Pdpr	Pdpr	0.727737	0.267581	0	0	0.618145	0.385431	1.5349	0.76555
Q9CQU0	Thioredoxin domain-containing protein 12	Txndc12	Txndc12	0.726232	0.320457	0	0	0.61664	0.438307	1.5333	0.738
A0A087WR20;P49935	Pro-cathepsin H;Cathepsin H mini chain;Cathepsin H;Cathepsin H heavy chain;Cathepsin H light chain	Ctsh	Ctsh	0.720292	-0.0277997	0	0	0.6107	0.0900503	1.527	0.93949
A0A0A6YXU9;P27090	Transforming growth factor beta-2;Latency-associated peptide	Tgfb2	Tgfb2	0.718023	0.260813	0	0	0.608431	0.378663	1.5246	0.76915
Q9D2V8;D6RI23;A0A0J9YVE9;D3YYM9;D3YWD5	Major facilitator superfamily domain-containing protein 10	Mfsd10	Mfsd10	0.711003	0.00945518	0	0	0.601411	0.127305	1.5172	0.91554
P0DOV1	Interferon-activable protein 205-B	Mnda	Mnda	0.709862	0.474134	0	0	0.60027	0.591984	1.516	0.66343
O70252;D3YX62	Heme oxygenase 2	Hmox2	Hmox2	0.709291	0.205449	0	0	0.599699	0.323299	1.5154	0.79924
Q8BHY2	Nucleolar complex protein 4 homolog	Noc4l	Noc4l	0.708529	-0.445422	0	0	0.598937	-0.327572	1.5146	1.2549
A2AHQ2;Q14BH6;Q8CJ12	G-protein coupled receptor 64	Adgrg2;Gpr64	Adgrg2;	0.705955	0.559691	0	0	0.596363	0.677541	1.5119	0.62523
E9PZP8		Herc1	Herc1	0.704618	0.084224	0	0	0.595026	0.202074	1.5105	0.8693
A0A0A0MQF5;Q8K2H2	OTU domain-containing protein 6B	Otud6b	Otud6b	0.701655	-0.23714	0	0	0.592062	-0.11929	1.5074	1.0862
K3W4P2;A0A0G2JH17;Q6P4S8	Integrator complex subunit 1	Ints1	Ints1	0.701463	-0.141886	0	0	0.591871	-0.0240359	1.5072	1.0168
O55022	Membrane-associated progesterone receptor component 1	Pgrmc1	Pgrmc1	0.696573	-0.000985923	0	0	0.586981	0.116864	1.5021	0.92219
O35114	Lysosome membrane protein 2	Scarb2	Scarb2	0.695036	-0.125907	0	0	0.585443	-0.00805655	1.5005	1.0056
Q8R2Q8	Bone marrow stromal antigen 2	Bst2	Bst2	0.694266	0.726763	0	0	0.584674	0.844613	1.4997	0.55686
P15306	Thrombomodulin	Thbd	Thbd	0.692148	0.418967	0	0	0.582556	0.536817	1.4975	0.68929
P22366	Myeloid differentiation primary response protein MyD88	Myd88	Myd88	0.689834	0.18817	0	0	0.580242	0.30602	1.4951	0.80887
Q8C3V4;A0A087WSP5;P42225;Q99K94	Signal transducer and activator of transcription;Signal transducer and activator of transcription 1	Stat1	Stat1	0.685872	0.657122	0	0	0.57628	0.774972	1.491	0.5844
E9PY48;Q8BSP2	Condensin-2 complex subunit H2	Ncaph2	Ncaph2	0.683839	-0.44967	0	0	0.574247	-0.33182	1.4889	1.2586
Q9Z0P7;A0A0R4J1M0;D3Z7B6	Suppressor of fused homolog	Sufu	Sufu	0.683064	-0.158532	0	0	0.573471	-0.0406821	1.4881	1.0286
Q9D1X0	Nucleolar protein 3	Nol3	Nol3	0.682482	0.366498	0	0	0.57289	0.484348	1.4875	0.71482
Q99KR8	Plasma alpha-L-fucosidase	Fuca2	Fuca2	0.679958	-0.103234	0	0	0.570366	0.0146162	1.4849	0.98992
Q9DCV4;A2AGJ2	Regulator of microtubule dynamics protein 1	Rmdn1	Rmdn1	0.675677	-0.00945583	0	0	0.566084	0.108394	1.4805	0.92762
Q8VCA8;A2A709	Secernin-2	Scrn2	Scrn2	0.674214	0.0444489	0	0	0.564622	0.162299	1.479	0.8936
Q61235;B7ZNU9	Beta-2-syntrophin	Sntb2	Sntb2	0.670601	-0.0866264	0	0	0.561008	0.0312236	1.4753	0.97859
Q8R0Y6;A0A0N4SW56	Cytosolic 10-formyltetrahydrofolate dehydrogenase	Aldh1l1	Aldh1l1	0.669133	0.718239	0	0	0.559541	0.836089	1.4738	0.56016
Q8C129	Leucyl-cystinyl aminopeptidase	Lnpep	Lnpep	0.666291	-0.273988	0	0	0.556699	-0.156138	1.4709	1.1143
E9QNQ4;A0A0A6YWG7;Q8CHG7;Q5NCJ4;Q5NCJ5;Q5NCJ0;B2RUJ6;Q5NCJ1	Rap guanine nucleotide exchange factor 2	Rapgef2;Rapgef6	Rapgef2;	0.661477	0.46769	0	0	0.551885	0.58554	1.466	0.6664
I7HIP8;A2BG75;A2BG77;P97863;A2BG76	Nuclear factor 1;Nuclear factor 1 B-type	Nfib	Nfib	0.652296	0.532785	0	0	0.542704	0.650635	1.4567	0.637
Q9QYB5	Gamma-adducin	Add3	Add3	0.648528	0.323941	0	0	0.538935	0.441791	1.4529	0.73622
P11862;D3Z503	Growth arrest-specific protein 2	Gas2	Gas2	0.647336	0.51384	0	0	0.537743	0.63169	1.4517	0.64542
P01887	Beta-2-microglobulin	B2m	B2m	0.644749	0.452186	0	0	0.535157	0.570036	1.4491	0.6736
P82349	Beta-sarcoglycan	Sgcb	Sgcb	0.643853	-0.0229236	0	0	0.534261	0.0949264	1.4482	0.93632
P54116	Erythrocyte band 7 integral membrane protein	Stom	Stom	0.643554	-0.0594972	0	0	0.533962	0.0583528	1.4479	0.96036
A0A0G2JGQ6;Q9JLM8;Q80VB6	Serine/threonine-protein kinase DCLK1	Dclk1	Dclk1	0.642557	0.553153	0	0	0.532965	0.671003	1.4469	0.62807
Q8VED9	Galectin-related protein	Lgalsl	Lgalsl	0.639363	-0.238467	0	0	0.529771	-0.120617	1.4437	1.0872
Q9ER71	Rho-related GTP-binding protein RhoJ	Rhoj	Rhoj	0.637563	0.346973	0	0	0.527971	0.464823	1.4419	0.72456
A0A0R4J1R7;Q9CZL5	Pterin-4-alpha-carbinolamine dehydratase 2	Pcbd2	Pcbd2	0.636963	0.0169438	0	0	0.527371	0.134794	1.4413	0.9108
Q9EQH2	Endoplasmic reticulum aminopeptidase 1	Erap1	Erap1	0.634458	0.469184	0	0	0.524866	0.587034	1.4388	0.66571
P97742	Carnitine O-palmitoyltransferase 1, liver isoform	Cpt1a	Cpt1a	0.633756	-0.0636375	0	0	0.524164	0.0542125	1.4381	0.96312
Q3TYK3;D3YZ00;E9PUH7;P70257	Nuclear factor 1;Nuclear factor 1 X-type	Nfix	Nfix	0.632753	0.323706	0	0	0.52316	0.441556	1.4371	0.73634
H3BLR8;I1E4X7;Q9JI46;H3BJY4;B2KF67	Diphosphoinositol polyphosphate phosphohydrolase 1	Nudt3	Nudt3	0.632652	-0.250756	0	0	0.52306	-0.132906	1.437	1.0965
Q9CTN4	Rho-related BTB domain-containing protein 3	Rhobtb3	Rhobtb3	0.63215	0.221605	0	0	0.522558	0.339455	1.4365	0.79034
Q8BJU2;D3YXN7	Tetraspanin-9;Tetraspanin	Tspan9	Tspan9	0.631347	0.141041	0	0	0.521754	0.258891	1.4357	0.83573
D3YVU0;P62069;Q9D9M2	Ubiquitin carboxyl-terminal hydrolase 46;Ubiquitin carboxyl-terminal hydrolase 12	Usp46;Usp12	Usp46;	0.629738	0.380838	0	0	0.520146	0.498688	1.4341	0.70775
Q9JIM1;E9PXM6	Equilibrative nucleoside transporter 1	Slc29a1	Slc29a1	0.629637	-0.628407	0	0	0.520045	-0.510557	1.434	1.4246
Q3UJU9	Regulator of microtubule dynamics protein 3	Rmdn3	Rmdn3	0.628429	-0.0982556	0	0	0.518837	0.0195944	1.4328	0.98651
Q60596	DNA repair protein XRCC1	Xrcc1	Xrcc1	0.628127	-2.09062	0	0	0.518535	-1.97277	1.4325	3.9252
Q5SQF8	Histone deacetylase complex subunit SAP30L	Sap30l	Sap30l	0.626011	-0.0437583	0	0	0.516419	0.0740917	1.4304	0.94994
D3Z3L3;D3YYU4;E9PV98		Trim12c;Trim5	Trim12c;	0.625506	0.904482	0	0	0.515914	1.02233	1.4299	0.49232
P04925	Major prion protein	Prnp	Prnp	0.623588	-0.443697	0	0	0.513996	-0.325847	1.428	1.2534
Q8R3P6	von Willebrand factor A domain-containing protein 9	Vwa9	Vwa9	0.62278	0.423789	0	0	0.513188	0.541639	1.4272	0.68699
B0QZN5;P63044	Vesicle-associated membrane protein 2	Vamp2	Vamp2	0.620048	0.0557459	0	0	0.510456	0.173596	1.4245	0.88663
Q8BVA0;Q99P91	Transmembrane glycoprotein NMB	Gpnmb	Gpnmb	0.61944	-0.14981	0	0	0.509848	-0.0319597	1.4239	1.0224
A2AVA0	Sushi, von Willebrand factor type A, EGF and pentraxin domain-containing protein 1	Svep1	Svep1	0.613043	0.530816	0	0	0.503451	0.648666	1.4176	0.63787
F6ZFT1;F8WJ64;Q9CR21	Acyl carrier protein;Acyl carrier protein, mitochondrial	Ndufab1	Ndufab1	0.612025	0.262803	0	0	0.502432	0.380653	1.4166	0.76809
E9Q5F9;A0A0G2JH06	Histone-lysine N-methyltransferase SETD2	Setd2	Setd2	0.611923	0.122142	0	0	0.502331	0.239992	1.4165	0.84675
A0A1L1SVG6;Q8BY89	Choline transporter-like protein 2	Slc44a2	Slc44a2	0.611821	0.214957	0	0	0.502229	0.332807	1.4164	0.79399
P0DOV2;E9QKL6		Ifi204	Ifi204	0.608864	0.441602	0	0	0.499272	0.559452	1.4135	0.67856
P52795	Ephrin-B1	Efnb1	Efnb1	0.607332	-0.216539	0	0	0.49774	-0.098689	1.412	1.0708
Q6PKB0;Q61559	IgG receptor FcRn large subunit p51	Fcgrt	Fcgrt	0.605287	0.665515	0	0	0.495695	0.783365	1.41	0.58101
O88839	Disintegrin and metalloproteinase domain-containing protein 15	Adam15	Adam15	0.601907	1.16007	0	0	0.492315	1.27792	1.4067	0.41239
Q8BHC9	Alpha-(1,3)-fucosyltransferase 11	Fut11	Fut11	0.601804	0.372809	0	0	0.492212	0.490659	1.4066	0.7117
Q3TEW6;A0A0A6YXW1	Myelin protein zero-like protein 1	Mpzl1	Mpzl1	0.599957	0.00476696	0	0	0.490365	0.122617	1.4048	0.91852
Q811S7	Upstream-binding protein 1	Ubp1	Ubp1	0.595637	-0.06993	0	0	0.486045	0.04792	1.4006	0.96733
O88492	Perilipin-4	Plin4	Plin4	0.592441	0.856979	0	0	0.482848	0.974829	1.3975	0.5088
Q62312	TGF-beta receptor type-2	Tgfbr2	Tgfbr2	0.591924	0.415037	0	0	0.482332	0.532887	1.397	0.69117
D3Z069;Q8K1N2	Pleckstrin homology-like domain family B member 2	Phldb2	Phldb2	0.591718	0.00443716	0	0	0.482125	0.122287	1.3968	0.91873
G3XA18;Q9D7V9;H3BL13	N-acylethanolamine-hydrolyzing acid amidase;N-acylethanolamine-hydrolyzing acid amidase subunit alpha;N-acylethanolamine-hydrolyzing acid amidase subunit beta	Naaa	Naaa	0.590684	0.0331756	0	0	0.481092	0.151026	1.3958	0.90061
A0A1L1SSA8;Q91XE8	Transmembrane protein 205	Tmem205	Tmem205	0.590271	0.057488	0	0	0.480679	0.175338	1.3954	0.88556
D3YV69		Rab6a	Rab6a	0.587477	-0.158111	0	0	0.477885	-0.0402612	1.3927	1.0283
Q80XR6;Q20BD0;Q99020	Heterogeneous nuclear ribonucleoprotein A/B	Hnrnpab	Hnrnpab	0.580519	-0.023432	0	0	0.470927	0.094418	1.386	0.93665
Q91X76		Nt5dc2	Nt5dc2	0.580311	-0.10805	0	0	0.470719	0.00980026	1.3858	0.99323
O35969	Guanidinoacetate N-methyltransferase	Gamt	Gamt	0.578853	0.483034	0	0	0.469261	0.600884	1.3844	0.65935
P58069	Ras GTPase-activating protein 2	Rasa2	Rasa2	0.573842	-0.00532848	0	0	0.46425	0.112522	1.3796	0.92497
H3BLB7;P47879;H3BJT2	Insulin-like growth factor-binding protein 4	Igfbp4	Igfbp4	0.571854	0.507639	0	0	0.462262	0.625489	1.3777	0.6482
Q8VEE1	LIM and cysteine-rich domains protein 1	Lmcd1	Lmcd1	0.571645	0.972246	0	0	0.462052	1.0901	1.3775	0.46973
E0CZF0;Q9DB10	Essential MCU regulator, mitochondrial	Smdt1	Smdt1	0.570387	-0.0639819	0	0	0.460795	0.053868	1.3763	0.96335
O08586	Phosphatidylinositol 3,4,5-trisphosphate 3-phosphatase and dual-specificity protein phosphatase PTEN	Pten	Pten	0.567659	0.122568	0	0	0.458067	0.240418	1.3737	0.8465
P09528	Ferritin heavy chain;Ferritin heavy chain, N-terminally processed	Fth1	Fth1	0.566083	-0.0373198	0	0	0.456491	0.0805302	1.3722	0.94571
Q8VHC3	Selenoprotein M	Selm	Selm	0.562925	0.198121	0	0	0.453333	0.315971	1.3692	0.80331
Q3TCN2	Putative phospholipase B-like 2;Putative phospholipase B-like 2 28 kDa form;Putative phospholipase B-like 2 40 kDa form;Putative phospholipase B-like 2 15 kDa form	Plbd2	Plbd2	0.562082	0.196936	0	0	0.45249	0.314786	1.3684	0.80397
B7ZC46;B1AQY9;B1AQZ0;Q8CHH9	Septin-8	38230	38230	0.561977	0.0216559	0	0	0.452385	0.139506	1.3683	0.90783
E9PUN5;Q9Z138	Tyrosine-protein kinase transmembrane receptor;Tyrosine-protein kinase transmembrane receptor ROR2	Ror2	Ror2	0.561133	0.548154	0	0	0.451541	0.666004	1.3675	0.63025
A2CG76;Q9Z148	Histone-lysine N-methyltransferase EHMT2	Ehmt2	Ehmt2	0.559233	-0.16762	0	0	0.449641	-0.0497702	1.3657	1.0351
A2AP93;A2AP92;Q923A8;Q62073	Mitogen-activated protein kinase kinase kinase 7	Map3k7	Map3k7	0.558387	-0.461428	0	0	0.448795	-0.343578	1.3649	1.2689
Q8BTV1;Q99J74;A0A1B0GRW4	Tumor suppressor candidate 3	Tusc3	Tusc3	0.558282	0.416959	0	0	0.44869	0.534809	1.3648	0.69025
Q9D8M4	60S ribosomal protein L7-like 1	Rpl7l1	Rpl7l1	0.557647	-0.443236	0	0	0.448055	-0.325386	1.3642	1.253
Q61335	B-cell receptor-associated protein 31	Bcap31	Bcap31	0.556589	0.0848713	0	0	0.446997	0.202721	1.3632	0.86891
Q6NVF0;F7CAV3	Inositol polyphosphate 5-phosphatase OCRL-1	Ocrl	Ocrl	0.555531	0.446649	0	0	0.445939	0.564499	1.3622	0.67619
Q8K009;D3Z6B9	Mitochondrial 10-formyltetrahydrofolate dehydrogenase	Aldh1l2	Aldh1l2	0.555425	0.725624	0	0	0.445833	0.843474	1.3621	0.5573
A0A0A6YXW7;A0A0B4J1E5;Q99PM9;A0A0A6YVQ3	Uridine-cytidine kinase 2	Uck2	Uck2	0.554789	-1.78937	0	0	0.445197	-1.67152	1.3615	3.1855
E9PW20;Q9CY57	Chromatin target of PRMT1 protein	Chtop	Chtop	0.554047	0.073279	0	0	0.444455	0.191129	1.3608	0.87592
J7NUP1;Q60766	Immunity-related GTPase family M protein 1	Irgm1	Irgm1	0.550863	0.593685	0	0	0.441271	0.711535	1.3578	0.61067
Q9CR89	Endoplasmic reticulum-Golgi intermediate compartment protein 2	Ergic2	Ergic2	0.549481	0.100513	0	0	0.439889	0.218363	1.3565	0.85954
E9QP59;D3YU56;Q9WU40	Inner nuclear membrane protein Man1	Lemd3	Lemd3	0.546287	-0.213032	0	0	0.436695	-0.0951818	1.3535	1.0682
A0A1D5RM48;CON__ENSEMBL:ENSBTAP00000006074;Q9R0G6	Cartilage oligomeric matrix protein	Comp	Comp	0.545221	0.281937	0	0	0.435629	0.399787	1.3525	0.75797
Q9CQ75	NADH dehydrogenase [ubiquinone] 1 alpha subcomplex subunit 2	Ndufa2	Ndufa2	0.543406	0.0710572	0	0	0.433814	0.188907	1.3508	0.87727
F6WMY5;D3Z634;D3Z593;D3Z3G4;D3YTW7;K3W4M8;D3YVT9;D3Z4S7;D3Z5M6;Q80TS3;D3YU23;D3Z6J2;D3YWR3;D3Z4V0;D3YWB1;D3Z6H9;D3Z3X6;D3Z6H7	Latrophilin-3	Adgrl3;Lphn3	Adgrl3;	0.542231	0.0764448	0	0	0.432639	0.194295	1.3497	0.874
Q6ZQH8	Nucleoporin NUP188 homolog	Nup188	Nup188	0.541269	0.453214	0	0	0.431676	0.571064	1.3488	0.67312
A0A0U1RPX7;A0A0R4J113;Q5MJ56;P97479	Unconventional myosin-VIIa	Myo7a	Myo7a	0.54052	0.362487	0	0	0.430928	0.480337	1.3481	0.71681
Q922R5	Serine/threonine-protein phosphatase 4 regulatory subunit 3B	Smek2	Smek2	0.540306	0.0556483	0	0	0.430713	0.173498	1.3479	0.88669
Q9QXJ2;E9QJX9;Q9WVL2	Signal transducer and activator of transcription;Signal transducer and activator of transcription 2	Stat2	Stat2	0.539021	0.618034	0	0	0.429429	0.735884	1.3467	0.60045
A0A0A6YVU8;Q9JKV1;D3YUD8	Proteasomal ubiquitin receptor ADRM1	Gm9774;Adrm1	Gm9774;	0.538163	1.03178	0	0	0.428571	1.14963	1.3459	0.45074
Q3U1F9	Phosphoprotein associated with glycosphingolipid-enriched microdomains 1	Pag1	Pag1	0.537949	0.450452	0	0	0.428357	0.568302	1.3457	0.67441
P61588;E9Q8D7	Rho-related GTP-binding protein RhoE	Rnd3	Rnd3	0.536018	0.405074	0	0	0.426426	0.522924	1.3439	0.69596
D3YYR5;Q9Z256;D3Z5U5;Q9Z257;Q9JJX6	P2X purinoceptor;P2X purinoceptor 4	P2rx4	P2rx4	0.532686	-0.0706905	0	0	0.423094	0.0471595	1.3408	0.96784
Q3UHD6;A0A0G2JF85	Sorting nexin-27	Snx27	Snx27	0.532148	0.0566574	0	0	0.422556	0.174507	1.3403	0.88607
A6H611	Mitochondrial intermediate peptidase	Mipep	Mipep	0.531825	0.963214	0	0	0.422233	1.08106	1.34	0.47268
D3YTP0;A0A0R4J1G9;E9QN92;Q8CI59	Metalloreductase STEAP3	Steap3	Steap3	0.53161	0.446351	0	0	0.422018	0.564201	1.3398	0.67633
Q8R3F5	Malonyl-CoA-acyl carrier protein transacylase, mitochondrial	Mcat	Mcat	0.531395	0.114055	0	0	0.421802	0.231905	1.3396	0.85151
A0A0R4J275;Q7TMF3	NADH dehydrogenase [ubiquinone] 1 alpha subcomplex subunit 12	Ndufa12	Ndufa12	0.531071	-0.023016	0	0	0.421479	0.094834	1.3393	0.93638
Q8CCF0	U4/U6 small nuclear ribonucleoprotein Prp31	Prpf31	Prpf31	0.530425	0.350801	0	0	0.420833	0.468651	1.3387	0.72264
Q61164	Transcriptional repressor CTCF	Ctcf	Ctcf	0.529023	0.281595	0	0	0.419431	0.399445	1.3374	0.75815
P35762;A0A140LJL0	CD81 antigen	Cd81	Cd81	0.52816	-0.219635	0	0	0.418568	-0.101785	1.3366	1.0731
Q9JLB9;F7A4R2	Nectin-3	Pvrl3	Pvrl3	0.527728	0.48518	0	0	0.418136	0.603029	1.3362	0.65837
Q78IK2	Up-regulated during skeletal muscle growth protein 5	Usmg5	Usmg5	0.52708	0.567465	0	0	0.417488	0.685315	1.3356	0.62187
D3YU80;K4DI65;P60824	Cold-inducible RNA-binding protein	Cirbp	Cirbp	0.525135	0.54852	0	0	0.415542	0.66637	1.3338	0.63009
Q99LJ1	Tissue alpha-L-fucosidase	Fuca1	Fuca1	0.523944	0.269826	0	0	0.414352	0.387676	1.3327	0.76436
O88851	Putative hydrolase RBBP9	Rbbp9	Rbbp9	0.523619	0.214939	0	0	0.414027	0.332789	1.3324	0.794
Q9Z0J1	Reversion-inducing cysteine-rich protein with Kazal motifs	Reck	Reck	0.522753	0.345301	0	0	0.413161	0.463151	1.3316	0.7254
E9QAS9		Fmr1	Fmr1	0.521669	0.285692	0	0	0.412077	0.403542	1.3306	0.756
Q5SWW4	Mediator of RNA polymerase II transcription subunit 13	Med13	Med13	0.520802	0.335944	0	0	0.411209	0.453794	1.3298	0.73012
F8WIA3;J3QMA2;J3QK34;P0C8B4	Uncharacterized protein C14orf142 homolog	Gm20604;Gm28051;AK010878	Gm20604;	0.520585	0.0889449	0	0	0.410992	0.206795	1.3296	0.86646
Q5SX75;Q60716	Prolyl 4-hydroxylase subunit alpha-2	P4ha2	P4ha2	0.519716	0.172171	0	0	0.410124	0.290021	1.3288	0.81789
P25118	Tumor necrosis factor receptor superfamily member 1A	Tnfrsf1a	Tnfrsf1a	0.517434	0.274628	0	0	0.407842	0.392478	1.3267	0.76182
Q9DBG9	Tax1-binding protein 3	Tax1bp3	Tax1bp3	0.516782	0.201214	0	0	0.40719	0.319064	1.3261	0.80159
Q5SVR0	TBC1 domain family member 9B	Tbc1d9b	Tbc1d9b	0.516238	-0.020487	0	0	0.406646	0.097363	1.3256	0.93474
Q3UHH1	Zinc finger SWIM domain-containing protein 8	Zswim8	Zswim8	0.516238	-0.340902	0	0	0.406646	-0.223052	1.3256	1.1672
E9PXG9;Q8CCB4	Vacuolar protein sorting-associated protein 53 homolog	Vps53	Vps53	0.515802	-0.0359309	0	0	0.40621	0.0819191	1.3252	0.9448
Q60749	KH domain-containing, RNA-binding, signal transduction-associated protein 1	Khdrbs1	Khdrbs1	0.514931	0.280853	0	0	0.405339	0.398703	1.3244	0.75854
A0A140LHY2;Q7TMR0	Lysosomal Pro-X carboxypeptidase	Prcp	Prcp	0.514713	-0.261505	0	0	0.405121	-0.143655	1.3242	1.1047
P42125	Enoyl-CoA delta isomerase 1, mitochondrial	Eci1	Eci1	0.513732	0.325117	0	0	0.40414	0.442967	1.3233	0.73562
Q91XD7	Cysteine-rich with EGF-like domain protein 1	Creld1	Creld1	0.512096	0.304864	0	0	0.402504	0.422714	1.3218	0.74602
Q91YE3	Egl nine homolog 1	Egln1	Egln1	0.511769	-0.315338	0	0	0.402176	-0.197488	1.3215	1.1467
Q8VCS3	Glycosaminoglycan xylosylkinase	Fam20b	Fam20b	0.51013	0.100832	0	0	0.400538	0.218682	1.32	0.85935
P52760	Ribonuclease UK114	Hrsp12	Hrsp12	0.510021	-0.232084	0	0	0.400429	-0.114234	1.3199	1.0824
P20060	Beta-hexosaminidase subunit beta	Hexb	Hexb	0.509693	0.409309	0	0	0.400101	0.527159	1.3196	0.69392
Q91VR7	Microtubule-associated proteins 1A/1B light chain 3A	Map1lc3a	Map1lc3a	0.509256	0.0880461	0	0	0.399663	0.205896	1.3192	0.867
Q66JX5	FGFR1 oncogene partner	Fgfr1op	Fgfr1op	0.508818	-1.02012	0	0	0.399226	-0.902267	1.3188	1.869
Q9JJ06	Glycoprotein-N-acetylgalactosamine 3-beta-galactosyltransferase 1	C1galt1	C1galt1	0.50849	0.599841	0	0	0.398898	0.717691	1.3185	0.60807
Q921T2	Torsin-1A-interacting protein 1	Tor1aip1	Tor1aip1	0.508271	0.191366	0	0	0.398679	0.309216	1.3183	0.80708
Q8VCW8	Acyl-CoA synthetase family member 2, mitochondrial	Acsf2	Acsf2	0.508052	0.26615	0	0	0.39846	0.384	1.3181	0.76631
Q8VEB4;A0A1D5RLZ5	Group XV phospholipase A2	Pla2g15	Pla2g15	0.507943	-0.0114763	0	0	0.39835	0.106374	1.318	0.92892
Q61391	Neprilysin	Mme	Mme	0.505861	0.379086	0	0	0.396269	0.496936	1.3161	0.70861
Q61469	Lipid phosphate phosphohydrolase 1	Ppap2a	Ppap2a	0.504765	-0.31848	0	0	0.395173	-0.20063	1.3151	1.1492
Q9ERU3	Zinc finger protein 22	Znf22	Znf22	0.503997	0.166977	0	0	0.394404	0.284827	1.3144	0.82084
D6RE34;Q3U466		Cln6	Cln6	0.503887	0.0526901	0	0	0.394295	0.17054	1.3143	0.88851
A2AQD6;A2AQD5;Q922B9	Sperm-specific antigen 2 homolog	Ssfa2	Ssfa2	0.503118	0.0287292	0	0	0.393526	0.146579	1.3136	0.90339
Q924A2;E9PWB7;E9Q6T8;E9QP01	Protein capicua homolog	Cic	Cic	0.502349	0.0766759	0	0	0.392757	0.194526	1.3129	0.87386
Q8R086	Sulfite oxidase, mitochondrial	Suox	Suox	0.50202	0.164062	0	0	0.392427	0.281912	1.3126	0.8225
Q8K183;D3Z7R1	Pyridoxal kinase	Pdxk	Pdxk	0.5018	0.0266386	0	0	0.392207	0.144489	1.3124	0.9047
Q9CZX0	Elongator complex protein 3	Elp3	Elp3	0.496624	0.0653619	0	0	0.387032	0.183212	1.3077	0.88074
Q9ER38;M0QWH2	Torsin-3A	Tor3a	Tor3a	0.494968	-0.00751043	0	0	0.385376	0.11034	1.3062	0.92637
D3YU12;Q8K2T1;G5E8S7	NmrA-like family domain-containing protein 1	Nmral1	Nmral1	0.494305	0.643241	0	0	0.384713	0.761091	1.3056	0.59005
Q8BTI8	Serine/arginine repetitive matrix protein 2	Srrm2	Srrm2	0.4932	-0.154177	0	0	0.383608	-0.0363275	1.3046	1.0255
F7BJB9;A0A0J9YU83		Morc3	Morc3	0.490543	-0.0184637	0	0	0.380951	0.0993863	1.3022	0.93343
P03930	ATP synthase protein 8	Mtatp8	Mtatp8	0.48877	-1.20938	0	0	0.379177	-1.09153	1.3006	2.131
Q4PJX1;A0A0A0MQB0	Protein odr-4 homolog	Odr4;BC003331	Odr4;	0.486772	0.33399	0	0	0.377179	0.45184	1.2988	0.73111
Q9ET22	Dipeptidyl peptidase 2	Dpp7	Dpp7	0.486438	0.325608	0	0	0.376846	0.443458	1.2985	0.73537
Q80X73	Protein pelota homolog	Pelo	Pelo	0.485994	0.218997	0	0	0.376402	0.336847	1.2981	0.79177
A2AL85;Q8BSY0;Q8CBM2	Aspartyl/asparaginyl beta-hydroxylase	Asph	Asph	0.485771	0.184661	0	0	0.376179	0.302511	1.2979	0.81084
P29416	Beta-hexosaminidase subunit alpha	Hexa	Hexa	0.485771	0.148622	0	0	0.376179	0.266472	1.2979	0.83135
Q9D0T1;E9PZS4	NHP2-like protein 1;NHP2-like protein 1, N-terminally processed	Nhp2l1	Nhp2l1	0.48566	-0.182871	0	0	0.376068	-0.0650208	1.2978	1.0461
G3UYJ7;G3UZN1;O35215	D-dopachrome decarboxylase	Gm20441;Ddt	Gm20441;	0.485438	0.313184	0	0	0.375846	0.431034	1.2976	0.74173
A0A0R4IZW9;Q9DCT5	Stromal cell-derived factor 2	Sdf2	Sdf2	0.483547	0.00596117	0	0	0.373954	0.123811	1.2959	0.91776
E9QPK1;Q8R1U2	Cell growth regulator with EF hand domain protein 1	Cgref1	Cgref1	0.483435	-0.00107979	0	0	0.373843	0.11677	1.2958	0.92225
P43883;B1AXR5	Perilipin-2	Plin2	Plin2	0.483101	-0.0557819	0	0	0.373509	0.0620681	1.2955	0.95789
Q6ZPS6	Ankyrin repeat and IBR domain-containing protein 1	Ankib1	Ankib1	0.482767	-0.309034	0	0	0.373175	-0.191184	1.2952	1.1417
Q9CZ91	Serum response factor-binding protein 1	Srfbp1	Srfbp1	0.482656	-1.23568	0	0	0.373063	-1.11783	1.2951	2.1702
Q9D6S7	Ribosome-recycling factor, mitochondrial	Mrrf	Mrrf	0.482433	0.0954533	0	0	0.372841	0.213303	1.2949	0.86256
A0A087WPH5;Q8VC60	Beta-galactosidase-1-like protein	Glb1l	Glb1l	0.481764	1.90548	0	0	0.372172	2.02333	1.2943	0.24599
Q9DBG5	Perilipin-3	Plin3	Plin3	0.481541	-0.132634	0	0	0.371949	-0.0147838	1.2941	1.0103
P13597	Intercellular adhesion molecule 1	Icam1	Icam1	0.481207	0.128528	0	0	0.371615	0.246378	1.2938	0.84301
O89116	Vesicle transport through interaction with t-SNAREs homolog 1A	Vti1a	Vti1a	0.480984	-0.0902192	0	0	0.371392	0.0276308	1.2936	0.98103
Q8C1F4	Chondroitin sulfate N-acetylgalactosaminyltransferase 2	Csgalnact2	Csgalnact2	0.477746	2.10977	0	0	0.368154	2.22762	1.2907	0.21351
Q99LC8;D3Z151	Translation initiation factor eIF-2B subunit alpha	Eif2b1	Eif2b1	0.477411	0.392628	0	0	0.367818	0.510478	1.2904	0.70199
F6QM56;Q8BP56;E9QA85	Acid trehalase-like protein 1	Athl1	Athl1	0.476068	1.15832	0	0	0.366476	1.27617	1.2892	0.41289
A0A0R4J0U7;Q8R395	COMM domain-containing protein 5	Commd5	Commd5	0.475956	1.0339	0	0	0.366364	1.15175	1.2891	0.45008
F6TLV3;Q8BX90	Fibronectin type-III domain-containing protein 3A	Fndc3a	Fndc3a	0.474725	0.197906	0	0	0.365133	0.315756	1.288	0.80343
Q8CCJ3	E3 UFM1-protein ligase 1	Ufl1	Ufl1	0.474053	0.132315	0	0	0.36446	0.250165	1.2874	0.8408
H9H9T1;Q3TGF2;H3BLE6;H3BLM7	Protein FAM107B	Fam107b	Fam107b	0.473044	0.296976	0	0	0.363451	0.414826	1.2865	0.75011
P10922	Histone H1.0;Histone H1.0, N-terminally processed	H1f0	H1f0	0.472932	-1.14118	0	0	0.363339	-1.02333	1.2864	2.0326
D3YTU2;Q3U0K8	Prolyl 3-hydroxylase OGFOD1	Ogfod1	Ogfod1	0.472707	0.667254	0	0	0.363115	0.785104	1.2862	0.58031
Q9DBQ7	Protein-associating with the carboxyl-terminal domain of ezrin	Scyl3	Scyl3	0.472483	-0.30397	0	0	0.362891	-0.18612	1.286	1.1377
Q9ES00;G3UZD6	Ubiquitin conjugation factor E4 B	Ube4b	Ube4b	0.472258	-0.155724	0	0	0.362666	-0.0378742	1.2858	1.0266
O54782;F6TMZ3	Epididymis-specific alpha-mannosidase	Man2b2	Man2b2	0.472146	0.110011	0	0	0.362554	0.227861	1.2857	0.8539
Q8BH02	Torsin-4A	Tor4a	Tor4a	0.47181	0.362065	0	0	0.362217	0.479915	1.2854	0.71702
E9Q1X8;O08532	Voltage-dependent calcium channel subunit alpha-2/delta-1;Voltage-dependent calcium channel subunit alpha-2-1;Voltage-dependent calcium channel subunit delta-1	Cacna2d1	Cacna2d1	0.47181	0.189705	0	0	0.362217	0.307555	1.2854	0.80801
A2APY7	NADH dehydrogenase [ubiquinone] 1 alpha subcomplex assembly factor 5	Ndufaf5	Ndufaf5	0.471248	-0.30739	0	0	0.361656	-0.18954	1.2849	1.1404
Q6P8M1;A0A0R4J1E8	Putative deoxyribonuclease TATDN1	Tatdn1	Tatdn1	0.471024	-0.206534	0	0	0.361432	-0.0886844	1.2847	1.0634
E9PX59;Q69Z37	Sterile alpha motif domain-containing protein 9-like	Samd9l	Samd9l	0.470911	-0.0529476	0	0	0.361319	0.0649024	1.2846	0.95601
Q8K1R7	Serine/threonine-protein kinase Nek9	Nek9	Nek9	0.467763	-0.14868	0	0	0.358171	-0.0308304	1.2818	1.0216
P56812;D3Z7Q5	Programmed cell death protein 5	Pdcd5	Pdcd5	0.467088	0.294862	0	0	0.357496	0.412712	1.2812	0.75121
Q60996	Serine/threonine-protein phosphatase 2A 56 kDa regulatory subunit gamma isoform	Ppp2r5c	Ppp2r5c	0.466187	0.127399	0	0	0.356595	0.245249	1.2804	0.84367
Q8C4Q6	Axin interactor, dorsalization-associated protein	Aida	Aida	0.465172	-0.057558	0	0	0.35558	0.060292	1.2795	0.95907
Q9D0L4	Uncharacterized aarF domain-containing protein kinase 1	Adck1	Adck1	0.464496	-0.143588	0	0	0.354903	-0.0257376	1.2789	1.018
F6XTP0;Q8R1Z9	RING finger protein 121	Rnf121	Rnf121	0.464383	0.393902	0	0	0.354791	0.511752	1.2788	0.70137
Q62348	Translin	Tsn	Tsn	0.463367	0.302873	0	0	0.353775	0.420723	1.2779	0.74705
Q8CG76	Aflatoxin B1 aldehyde reductase member 2	Akr7a2	Akr7a2	0.461334	0.198014	0	0	0.351741	0.315864	1.2761	0.80337
Q7TSS2;D3Z647;Q8BW45;Q8K2Z8	Ubiquitin-conjugating enzyme E2 Q1;Ubiquitin-conjugating enzyme E2 Q2	Ube2q1;Ube2q2;E330021D16Rik	Ube2q1;	0.461334	0.40526	0	0	0.351741	0.52311	1.2761	0.69587
P61087;A0A0J9YUI1;Q3V3R8;A0A0J9YU07;D3Z4U3	Ubiquitin-conjugating enzyme E2 K	Ube2k	Ube2k	0.460203	-0.00690293	0	0	0.35061	0.110947	1.2751	0.92598
Q8CHY3	Dymeclin	Dym	Dym	0.459184	0.108812	0	0	0.349592	0.226662	1.2742	0.85461
Q6PB66	Leucine-rich PPR motif-containing protein, mitochondrial	Lrpprc	Lrpprc	0.459184	-0.133918	0	0	0.349592	-0.0160684	1.2742	1.0112
G3X9L6;Q9DCX2;B1ASE2	ATP synthase subunit d, mitochondrial	Gm10250;Atp5h	Gm10250;	0.458278	0.0927296	0	0	0.348686	0.21058	1.2734	0.86419
Q9Z2G6;J3QJX3	Protein sel-1 homolog 1	Sel1l	Sel1l	0.456918	0.189491	0	0	0.347325	0.307341	1.2722	0.80813
D3Z795;Q9JK23	Proteasome assembly chaperone 1	Psmg1	Psmg1	0.456237	-0.206534	0	0	0.346645	-0.0886844	1.2716	1.0634
Q8VDT9	39S ribosomal protein L50, mitochondrial	Mrpl50	Mrpl50	0.454761	-0.394525	0	0	0.345169	-0.276675	1.2703	1.2114
P70335	Rho-associated protein kinase 1	Rock1	Rock1	0.454648	0.213359	0	0	0.345056	0.331209	1.2702	0.79487
P70271	PDZ and LIM domain protein 4	Pdlim4	Pdlim4	0.453284	0.549688	0	0	0.343692	0.667538	1.269	0.62958
Q60648	Ganglioside GM2 activator	Gm2a	Gm2a	0.452033	-0.476471	0	0	0.342441	-0.358621	1.2679	1.2822
E9PWQ3;A0A087WS16;D3YWD1		Col6a3	Col6a3	0.451123	-0.185213	0	0	0.34153	-0.0673634	1.2671	1.0478
Q922W5;A2ABZ2;A2ABZ3	Pyrroline-5-carboxylate reductase 1, mitochondrial	Pycr1	Pycr1	0.448958	0.353339	0	0	0.339365	0.471189	1.2652	0.72137
A2AQZ5;A2AQZ2;A2AQZ7;A0A0R4J137;Q9DB26;D6RIQ3;D6RI61;A0A0A0MQG9	Phytanoyl-CoA dioxygenase domain-containing protein 1	Phyhd1	Phyhd1	0.445533	0.0100226	0	0	0.335941	0.127873	1.2622	0.91518
Q9D273;D3Z1G7	Cob(I)yrinic acid a,c-diamide adenosyltransferase, mitochondrial	Mmab	Mmab	0.44519	0.124905	0	0	0.335598	0.242755	1.2619	0.84513
J3JS95;I7HPY1;I7HLV5;I7HJS7;Q9D8T0	Protein FAM3A	Fam3a	Fam3a	0.445075	-0.148115	0	0	0.335483	-0.0302654	1.2618	1.0212
Q9DD18	D-tyrosyl-tRNA(Tyr) deacylase 1	Dtd1	Dtd1	0.443817	0.466045	0	0	0.334225	0.583895	1.2607	0.66716
Q62245	Son of sevenless homolog 1	Sos1	Sos1	0.443474	0.136973	0	0	0.333882	0.254823	1.2604	0.83809
A0A0A0MQN1;Q5RL79	Keratinocyte-associated protein 2	Krtcap2	Krtcap2	0.443016	-0.0343419	0	0	0.333424	0.0835081	1.26	0.94376
A0A0R4J0H8;Q6NWW9	Fibronectin type III domain-containing protein 3B	Fndc3b	Fndc3b	0.441527	0.139868	0	0	0.331934	0.257718	1.2587	0.83641
A0A171EBL2;E9Q555	E3 ubiquitin-protein ligase RNF213	Rnf213	Rnf213	0.440724	-0.237273	0	0	0.331132	-0.119423	1.258	1.0863
Q03137;Q6PFV6;E9PUQ4;Q8BRB1;E9PUQ2;E9PUP9;E9PUQ0;Q60629;P29319	Ephrin type-A receptor 4;Receptor protein-tyrosine kinase;Ephrin type-A receptor 5;Ephrin type-A receptor 3	Epha4;Epha5;Epha3	Epha4;	0.440609	-0.0470047	0	0	0.331017	0.0708453	1.2579	0.95208
A2ADY9	Protein DDI1 homolog 2	Ddi2	Ddi2	0.437509	0.129915	0	0	0.327917	0.247765	1.2552	0.8422
Q99J23;A2A5D6	GH3 domain-containing protein	Ghdc	Ghdc	0.437165	0.461835	0	0	0.327572	0.579685	1.2549	0.66911
Q7TND5;A0A0G2JEG7;A0A0G2JFR7	Ribosome production factor 1	Rpf1	Rpf1	0.436705	-0.0481407	0	0	0.327112	0.0697093	1.2545	0.95283
Q8JZX9	Cdc42 effector protein 2	Cdc42ep2	Cdc42ep2	0.43636	0.131784	0	0	0.326767	0.249634	1.2542	0.84111
F8WHL1;Q5IRJ6	Zinc transporter 9	Slc30a9	Slc30a9	0.433366	-0.0171803	0	0	0.323774	0.10067	1.2516	0.9326
A0A140T8M7;P62751	60S ribosomal protein L23a	Rpl23a	Rpl23a	0.431982	0.309901	0	0	0.32239	0.427751	1.2504	0.74342
A0A0R4J0V4;Q9QXM1	Junction-mediating and -regulatory protein	Jmy	Jmy	0.431982	0.118687	0	0	0.32239	0.236537	1.2504	0.84878
D3Z0V2;A0A0R4J0X8;Q9ES28	Rho guanine nucleotide exchange factor 7	Arhgef7	Arhgef7	0.431405	-0.158252	0	0	0.321813	-0.0404015	1.2499	1.0284
Q61112	45 kDa calcium-binding protein	Sdf4	Sdf4	0.431289	0.281576	0	0	0.321697	0.399426	1.2498	0.75816
A2APZ7;Q06348;Q9CY80	Paired mesoderm homeobox protein 2	Prrx2	Prrx2	0.431289	0.0487336	0	0	0.321697	0.166584	1.2498	0.89095
Q9EPT5	Solute carrier organic anion transporter family member 2A1	Slco2a1	Slco2a1	0.431174	0.334898	0	0	0.321582	0.452748	1.2497	0.73065
P61620;Q9CYJ6	Protein transport protein Sec61 subunit alpha isoform 1	Sec61a1;Sec61a2	Sec61a1;	0.430828	0.685367	0	0	0.321235	0.803217	1.2494	0.57307
Q8BHT6	Beta-1,3-glucosyltransferase	B3galtl	B3galtl	0.430366	0.301078	0	0	0.320773	0.418928	1.249	0.74798
Q14CH7	Alanine--tRNA ligase, mitochondrial	Aars2	Aars2	0.426665	0.136302	0	0	0.317072	0.254152	1.2458	0.83848
Q920Q6;B1AT10	RNA-binding protein Musashi homolog 2	Msi2	Msi2	0.425622	0.200458	0	0	0.31603	0.318308	1.2449	0.80201
A0A0R4J0K4;Q9CRG1	Transmembrane 7 superfamily member 3	Tm7sf3	Tm7sf3	0.425158	-0.302194	0	0	0.315566	-0.184344	1.2445	1.1363
Q61025;Z4YJL9	Intraflagellar transport protein 20 homolog	Ift20	Ift20	0.424811	1.01916	0	0	0.315218	1.13701	1.2442	0.4547
Q3THE2	Myosin regulatory light chain 12B	Myl12b	Myl12b	0.424695	0.125861	0	0	0.315102	0.243711	1.2441	0.84457
A2BDX2;O70152	Dolichol-phosphate mannosyltransferase subunit 1	Dpm1	Dpm1	0.423883	-0.111053	0	0	0.31429	0.00679665	1.2434	0.9953
Q8C4N0;Q9JJK5	Homocysteine-responsive endoplasmic reticulum-resident ubiquitin-like domain member 1 protein	Herpud1	Herpud1	0.423883	0.0231187	0	0	0.31429	0.140969	1.2434	0.90691
A0A0U1RP81	MICOS complex subunit MIC60	Immt	Immt	0.423883	0.206677	0	0	0.31429	0.324527	1.2434	0.79856
Q9QXD8	LIM domain-containing protein 1	Limd1	Limd1	0.423767	0.252006	0	0	0.314174	0.369856	1.2433	0.77386
Q9D0D3	Poly(A) RNA polymerase, mitochondrial	Mtpap	Mtpap	0.42307	-0.39047	0	0	0.313478	-0.27262	1.2427	1.208
Q61292	Laminin subunit beta-2	Lamb2	Lamb2	0.421328	-0.089366	0	0	0.311736	0.028484	1.2412	0.98045
Q8C8U0	Liprin-beta-1	Ppfibp1	Ppfibp1	0.42063	0.46624	0	0	0.311038	0.58409	1.2406	0.66707
Q8K2B0	Synaptonemal complex protein SC65	Leprel4	Leprel4	0.420165	0.0703173	0	0	0.310573	0.188167	1.2402	0.87772
D3Z132;Q5U4D9;F6S2T7;D3Z131	THO complex subunit 6 homolog	Thoc6	Thoc6	0.419816	0.0909444	0	0	0.310224	0.208794	1.2399	0.86526
Q9JKF6	Nectin-1	Pvrl1	Pvrl1	0.418652	-0.340902	0	0	0.30906	-0.223052	1.2389	1.1672
P49442	Inositol polyphosphate 1-phosphatase	Inpp1	Inpp1	0.418536	0.0291444	0	0	0.308943	0.146994	1.2388	0.90313
Q91V35;P18052	Receptor-type tyrosine-protein phosphatase;Receptor-type tyrosine-protein phosphatase alpha	Ptpra	Ptpra	0.418419	0.0937483	0	0	0.308827	0.211598	1.2387	0.86358
Q8K3A9	7SK snRNA methylphosphate capping enzyme	Mepce	Mepce	0.416904	-0.124328	0	0	0.307312	-0.00647756	1.2374	1.0045
Q6SKR2;D3Z6J0		N6amt1	N6amt1	0.415738	-0.358958	0	0	0.306146	-0.241108	1.2364	1.1819
Q3UVK0;G8JL46	Endoplasmic reticulum metallopeptidase 1	Ermp1	Ermp1	0.415388	0.147945	0	0	0.305795	0.265795	1.2361	0.83174
Q9WU84	Copper chaperone for superoxide dismutase	Ccs	Ccs	0.414103	-0.560395	0	0	0.304511	-0.442545	1.235	1.359
A0A0R4J138;P50429	Arylsulfatase B	Arsb	Arsb	0.412701	0.18402	0	0	0.303109	0.30187	1.2338	0.8112
P99028	Cytochrome b-c1 complex subunit 6, mitochondrial	Uqcrh	Uqcrh	0.411882	-0.0177835	0	0	0.30229	0.100066	1.2331	0.93299
Q61543;F8WHM5;F6RSH1	Golgi apparatus protein 1	Glg1	Glg1	0.410946	-0.252728	0	0	0.301354	-0.134878	1.2323	1.098
E9QNH7;Q5XG73;Z4YM84	Acyl-CoA-binding domain-containing protein 5	Acbd5	Acbd5	0.410829	-0.136199	0	0	0.301236	-0.0183493	1.2322	1.0128
Q3ULD5	Methylcrotonoyl-CoA carboxylase beta chain, mitochondrial	Mccc2	Mccc2	0.410829	0.0591507	0	0	0.301236	0.177001	1.2322	0.88454
Q99KC8	von Willebrand factor A domain-containing protein 5A	Vwa5a	Vwa5a	0.407195	0.2434	0	0	0.297602	0.36125	1.2291	0.77849
Q61245	Collagen alpha-1(XI) chain	Col11a1	Col11a1	0.405315	0.0712381	0	0	0.295723	0.189088	1.2275	0.87716
Q9CZ30	Obg-like ATPase 1	Ola1	Ola1	0.40508	0.0279788	0	0	0.295488	0.145829	1.2273	0.90386
P70451	Tyrosine-protein kinase Fer	Fer	Fer	0.402963	0.403996	0	0	0.29337	0.521846	1.2255	0.69648
Q8BM39	Pre-mRNA-splicing factor 18	Prpf18	Prpf18	0.401903	0.017847	0	0	0.292311	0.135697	1.2246	0.91023
Q9D666	SUN domain-containing protein 1	Sun1	Sun1	0.398955	0.121733	0	0	0.289362	0.239583	1.2221	0.84699
A0A087WPF8;A0A087WSR2;E9QN99;A0A087WRJ2;Q8VCR7;A0A087WP24;A0A1L1SRH5;A0A1L1SUX1	Alpha/beta hydrolase domain-containing protein 14B	Abhd14b	Abhd14b	0.398482	0.341071	0	0	0.28889	0.458921	1.2217	0.72753
Q80U72;F6RIN9	Protein scribble homolog	Scrib	Scrib	0.397892	-0.0269241	0	0	0.288299	0.0909259	1.2212	0.93892
Q99JP6;J3QQ00	Homer protein homolog 3	Homer3	Homer3	0.397537	-0.184387	0	0	0.287945	-0.066537	1.2209	1.0472
P39876	Metalloproteinase inhibitor 3	Timp3	Timp3	0.397537	0.22612	0	0	0.287945	0.34397	1.2209	0.78787
Q67FY2	B-cell CLL/lymphoma 9-like protein	Bcl9l	Bcl9l	0.397301	-0.167481	0	0	0.287709	-0.0496308	1.2207	1.035
Q8BGD8	Cytochrome c oxidase assembly factor 6 homolog	Coa6	Coa6	0.397301	-0.156567	0	0	0.287709	-0.0387171	1.2207	1.0272
O08797		Serpinb9	Serpinb9	0.396828	0.362749	0	0	0.287236	0.480599	1.2203	0.71668
P62915	Transcription initiation factor IIB	Gtf2b	Gtf2b	0.39671	-2.11601	0	0	0.287118	-1.99816	1.2202	3.9949
Q07113	Cation-independent mannose-6-phosphate receptor	Igf2r	Igf2r	0.396592	1.35676	0	0	0.286999	1.47461	1.2201	0.35983
P08074	Carbonyl reductase [NADPH] 2	Cbr2	Cbr2	0.396237	0.333595	0	0	0.286645	0.451445	1.2198	0.73131
Q8CD26	Solute carrier family 35 member E1	Slc35e1	Slc35e1	0.396119	0.121239	0	0	0.286526	0.239089	1.2197	0.84728
P03899	NADH-ubiquinone oxidoreductase chain 3	Mtnd3	Mtnd3	0.396	-0.11886	0	0	0.286408	-0.00100953	1.2196	1.0007
Q9DC50	Peroxisomal carnitine O-octanoyltransferase	Crot	Crot	0.395764	-0.249044	0	0	0.286171	-0.131194	1.2194	1.0952
P55264	Adenosine kinase	Adk	Adk	0.395645	-0.122747	0	0	0.286053	-0.00489684	1.2193	1.0034
A0A1B0GR78;A0A1B0GRA5;P70302	Stromal interaction molecule 1	Stim1	Stim1	0.395645	-0.0168709	0	0	0.286053	0.100979	1.2193	0.9324
Q8VDQ1;Q3TXN1	Prostaglandin reductase 2	Ptgr2	Ptgr2	0.395409	-0.180524	0	0	0.285816	-0.0626744	1.2191	1.0444
Q6P6I6;E9PZ54	DNA-directed RNA polymerase II subunit GRINL1A	Polr2m;Gcom1	Polr2m;	0.394698	-1.14854	0	0	0.285106	-1.03069	1.2185	2.043
P17879	Heat shock 70 kDa protein 1B	Hspa1b	Hspa1b	0.393988	-0.305111	0	0	0.284396	-0.187261	1.2179	1.1386
Q9Z0K8	Pantetheinase	Vnn1	Vnn1	0.393395	-0.177897	0	0	0.283803	-0.0600474	1.2174	1.0425
P50428	Arylsulfatase A	Arsa	Arsa	0.393158	0.0130367	0	0	0.283566	0.130887	1.2172	0.91327
A0A0U1RPD8;Q8K284;A0A0U1RP70	General transcription factor 3C polypeptide 1	Gtf3c1	Gtf3c1	0.393158	0.624415	0	0	0.283566	0.742265	1.2172	0.5978
A0A087WRE5;Q6P3D0;A0A087WSB5	U8 snoRNA-decapping enzyme	Nudt16	Nudt16	0.392803	0.447162	0	0	0.283211	0.565012	1.2169	0.67595
G3X960;Q9DBZ9	Rho GTPase-activating protein SYDE1	Syde1	Syde1	0.392803	-0.142453	0	0	0.283211	-0.0246034	1.2169	1.0172
Q3UYU2;E9PUQ7;Q8BNV1	tRNA (uracil-5-)-methyltransferase homolog A	Trmt2a	Trmt2a	0.392684	0.137042	0	0	0.283092	0.254892	1.2168	0.83805
P45878	Peptidyl-prolyl cis-trans isomerase FKBP2	Fkbp2	Fkbp2	0.392566	0.0932305	0	0	0.282973	0.21108	1.2167	0.86389
P16125;D3Z7F0	L-lactate dehydrogenase B chain;L-lactate dehydrogenase	Ldhb	Ldhb	0.391973	0.269316	0	0	0.28238	0.387166	1.2162	0.76463
Q9CQ25	Mitotic-spindle organizing protein 2	Mzt2	Mzt2	0.391142	-0.0678854	0	0	0.28155	0.0499646	1.2155	0.96596
Q8BWF0	Succinate-semialdehyde dehydrogenase, mitochondrial	Aldh5a1	Aldh5a1	0.390549	0.769036	0	0	0.280956	0.886886	1.215	0.54078
Q9DAM7	Transmembrane protein 263	Tmem263	Tmem263	0.39043	0.320457	0	0	0.280838	0.438307	1.2149	0.738
Q9CPW7	Zinc finger matrin-type protein 2	Zmat2	Zmat2	0.388053	0.202708	0	0	0.278461	0.320558	1.2129	0.80076
Q00915	Retinol-binding protein 1	Rbp1	Rbp1	0.386387	0.499981	0	0	0.276794	0.617831	1.2115	0.65165
Q9CW79	Golgin subfamily A member 1	Golga1	Golga1	0.38448	0.0711229	0	0	0.274888	0.188973	1.2099	0.87723
Q9Z1W9	STE20/SPS1-related proline-alanine-rich protein kinase	Stk39	Stk39	0.384122	0.0661156	0	0	0.27453	0.183966	1.2096	0.88028
Q7TN29	Stromal membrane-associated protein 2	Smap2	Smap2	0.383526	-0.059362	0	0	0.273934	0.058488	1.2091	0.96027
Q8BLY7	Hermansky-Pudlak syndrome 6 protein homolog	Hps6	Hps6	0.383406	-0.189063	0	0	0.273814	-0.0712135	1.209	1.0506
A0A1B0GT68;Q99J93	Interferon-induced transmembrane protein 2	Ifitm2	Ifitm2	0.381854	0.224766	0	0	0.272262	0.342616	1.2077	0.78861
Q9EQ20	Methylmalonate-semialdehyde dehydrogenase [acylating], mitochondrial	Aldh6a1	Aldh6a1	0.380898	0.187404	0	0	0.271306	0.305253	1.2069	0.8093
Q8K2Y3	Protein eva-1 homolog B	Eva1b	Eva1b	0.380779	-0.296979	0	0	0.271187	-0.179129	1.2068	1.1322
Q8BGZ6;P51569;A2BDV6	Alpha-galactosidase A	Gla	Gla	0.380659	1.66922	0	0	0.271067	1.78707	1.2067	0.28976
O08800	Serpin B8	Serpinb8	Serpinb8	0.380301	-0.0321083	0	0	0.270708	0.0857417	1.2064	0.9423
Q9R112;F6ZKZ3	Sulfide:quinone oxidoreductase, mitochondrial	Sqrdl	Sqrdl	0.380301	0.0674109	0	0	0.270708	0.185261	1.2064	0.87949
Q9R0P9	Ubiquitin carboxyl-terminal hydrolase isozyme L1	Uchl1	Uchl1	0.380181	0.0747126	0	0	0.270589	0.192563	1.2063	0.87505
Q9WTU6	Mitogen-activated protein kinase 9	Mapk9	Mapk9	0.379224	0.502219	0	0	0.269632	0.620069	1.2055	0.65064
E9PUM4;A0A1L1SQ51;Q71LX4;A0A1L1SRI1;Q8CDM9	Talin-2	Tln2	Tln2	0.379224	0.137851	0	0	0.269632	0.255701	1.2055	0.83758
E9PU93;Q91X20;D3YYA0	Set1/Ash2 histone methyltransferase complex subunit ASH2	Ash2l	Ash2l	0.379104	-0.0192672	0	0	0.269512	0.0985828	1.2054	0.93395
Q64191;B7ZNK6	N(4)-(beta-N-acetylglucosaminyl)-L-asparaginase;Glycosylasparaginase alpha chain;Glycosylasparaginase beta chain	Aga	Aga	0.378266	0.111634	0	0	0.268674	0.229484	1.2047	0.85294
B1ASP2;P52332	Tyrosine-protein kinase;Tyrosine-protein kinase JAK1	Jak1	Jak1	0.377667	-0.0625735	0	0	0.268075	0.0552765	1.2042	0.96241
P04627;E9Q0P8;B1AUN8	Serine/threonine-protein kinase A-Raf	Araf	Araf	0.377547	0.0565435	0	0	0.267955	0.174393	1.2041	0.88614
E9PXS5;F6Z247;E9PZH6;E9Q4Y9;E9Q020;E9Q5D5;Q924H7;E9PVK9;F7A7S5	WW domain-containing adapter protein with coiled-coil	Wac	Wac	0.377308	0.313359	0	0	0.267716	0.431209	1.2039	0.74164
Q99JX7;V9GXF3	Nuclear RNA export factor 1	Nxf1	Nxf1	0.376109	-0.480853	0	0	0.266517	-0.363003	1.2029	1.2861
E0CYP1;E0CYX9;Q3TC33	Coiled-coil domain-containing protein 127	Ccdc127	Ccdc127	0.375989	-0.1711	0	0	0.266397	-0.0532504	1.2028	1.0376
D3YUM1;Q91YT0;D3Z1U9;D3Z0K1	NADH dehydrogenase [ubiquinone] flavoprotein 1, mitochondrial	Ndufv1	Ndufv1	0.373948	0.179067	0	0	0.264356	0.296917	1.2011	0.81399
P59279;Q3TEG7	Ras-related protein Rab-2B	Rab2b	Rab2b	0.373228	0.111329	0	0	0.263635	0.229179	1.2005	0.85312
Q9JM13	Rab5 GDP/GTP exchange factor	Rabgef1	Rabgef1	0.373107	-0.113949	0	0	0.263515	0.00390054	1.2004	0.9973
P58854;E9Q0R3	Gamma-tubulin complex component 3	Tubgcp3	Tubgcp3	0.372627	-0.691515	0	0	0.263034	-0.573665	1.2	1.4883
Q99LC5	Electron transfer flavoprotein subunit alpha, mitochondrial	Etfa	Etfa	0.372506	0.382368	0	0	0.262914	0.500218	1.1999	0.707
Q6R891	Neurabin-2	Ppp1r9b	Ppp1r9b	0.372386	0.0186397	0	0	0.262794	0.13649	1.1998	0.90973
O88271	Craniofacial development protein 1	Cfdp1	Cfdp1	0.372025	-1.39922	0	0	0.262433	-1.28137	1.1995	2.4307
P24638;B7ZCF5	Lysosomal acid phosphatase	Acp2	Acp2	0.371544	0.0984168	0	0	0.261952	0.216267	1.1991	0.86079
Q924W7	Suppression of tumorigenicity 5 protein	St5	St5	0.369618	0.356362	0	0	0.260026	0.474212	1.1975	0.71986
O08583	THO complex subunit 4	Alyref	Alyref	0.369377	-0.227277	0	0	0.259785	-0.109427	1.1973	1.0788
P26645	Myristoylated alanine-rich C-kinase substrate	Marcks	Marcks	0.369136	0.595742	0	0	0.259544	0.713592	1.1971	0.6098
P97930;D3Z3R3	Thymidylate kinase	Dtymk	Dtymk	0.368654	0.68343	0	0	0.259062	0.80128	1.1967	0.57384
Q91VC7;A0A140LI58	Protein phosphatase 1 regulatory subunit 14A	Ppp1r14a	Ppp1r14a	0.368533	-0.625771	0	0	0.258941	-0.507921	1.1966	1.422
O55125	Protein NipSnap homolog 1	Nipsnap1	Nipsnap1	0.368171	0.105557	0	0	0.258579	0.223407	1.1963	0.85654
A0A0N4SVS8;Q8QZV7;F7BP94;F6W761	Protein asunder homolog	Asun	Asun	0.366724	-0.11172	0	0	0.257131	0.00613003	1.1951	0.99576
Q3TCD4;Q9WUR2;E9PYC6;E9Q858;E9PUY9;E9PYA9;E9PVM6;E9Q7A8	Enoyl-CoA delta isomerase 2, mitochondrial	Eci2	Eci2	0.366603	0.584689	0	0	0.257011	0.702539	1.195	0.61449
Q3V009	Transmembrane emp24 domain-containing protein 1	Tmed1	Tmed1	0.366603	0.671861	0	0	0.257011	0.789711	1.195	0.57846
A0A0A6YW87;Q9CX13	Protein cornichon homolog 4	Cnih4	Cnih4	0.365999	-0.0222763	0	0	0.256407	0.0955737	1.1945	0.9359
Q9QYR9;O55137	Acyl-coenzyme A thioesterase 2, mitochondrial;Acyl-coenzyme A thioesterase 1	Acot2;Acot1	Acot2;	0.365637	0.166151	0	0	0.256044	0.284001	1.1942	0.82131
P51660	Peroxisomal multifunctional enzyme type 2;(3R)-hydroxyacyl-CoA dehydrogenase;Enoyl-CoA hydratase 2	Hsd17b4	Hsd17b4	0.365395	-0.017598	0	0	0.255803	0.100252	1.194	0.93287
Q6PFA1;A0A0G2JDK3;A0A0G2JGU4;Q9JIF6;A0A0G2JF29;A0A0G2JG79;Q3TVF4;P53612	Geranylgeranyl transferase type-2 subunit beta	Rabggtb	Rabggtb	0.365153	-0.214786	0	0	0.255561	-0.0969365	1.1938	1.0695
Q3U9N4;P28798;H3BJE0	Granulins;Acrogranin;Granulin-1;Granulin-2;Granulin-3;Granulin-4;Granulin-5;Granulin-6;Granulin-7	Grn	Grn	0.363581	0.168577	0	0	0.253989	0.286427	1.1925	0.81993
Q3UPN1;P29533;A0A0G2JFP9	Vascular cell adhesion protein 1	Vcam1	Vcam1	0.363581	0.0242168	0	0	0.253989	0.142067	1.1925	0.90622
Q8VCT3;E9PYF1	Aminopeptidase B	Rnpep	Rnpep	0.363218	0.0287292	0	0	0.253626	0.146579	1.1922	0.90339
A0A1B0GT81;A0A1B0GTA4;Q07813;A0A1B0GS13	Apoptosis regulator BAX	Bax	Bax	0.363218	-0.0756012	0	0	0.253626	0.0422488	1.1922	0.97114
A0A0R4J2B6;Q8BX09;A0A087WST2	Retinoblastoma-binding protein 5	Rbbp5	Rbbp5	0.363097	-0.281349	0	0	0.253505	-0.163499	1.1921	1.12
Q5SWN2;Q8VEE4	Replication protein A 70 kDa DNA-binding subunit;Replication protein A 70 kDa DNA-binding subunit, N-terminally processed	Rpa1	Rpa1	0.362855	0.166907	0	0	0.253263	0.284757	1.1919	0.82088
H7BX23;Q6W3F0;F6R2A2	Prolyl 4-hydroxylase subunit alpha-3	P4ha3	P4ha3	0.362371	0.0305349	0	0	0.252779	0.148385	1.1915	0.90226
Q9DC37	Major facilitator superfamily domain-containing protein 1	Mfsd1	Mfsd1	0.361887	-0.220978	0	0	0.252295	-0.103128	1.1911	1.0741
Q9DBS5	Kinesin light chain 4	Klc4	Klc4	0.361766	0.0563807	0	0	0.252173	0.174231	1.191	0.88624
Q9CZG9	PDZ domain-containing protein 11	Pdzd11	Pdzd11	0.361644	-0.113559	0	0	0.252052	0.00429118	1.1909	0.99703
A0A0R4J040;Q8R079;D6RG73	Bifunctional apoptosis regulator	Bfar	Bfar	0.361039	0.451822	0	0	0.251446	0.569672	1.1904	0.67377
Q80UM7	Mannosyl-oligosaccharide glucosidase	Mogs	Mogs	0.360675	-0.207619	0	0	0.251083	-0.0897693	1.1901	1.0642
G5E8R3;E9QPD7;Q05920	Pyruvate carboxylase;Pyruvate carboxylase, mitochondrial	Pcx;Pc	Pcx;	0.359705	0.701824	0	0	0.250113	0.819674	1.1893	0.56657
Q9DCZ4	Apolipoprotein O	Apoo	Apoo	0.359462	-0.0452762	0	0	0.24987	0.0725738	1.1891	0.95094
Q9JI75	Ribosyldihydronicotinamide dehydrogenase [quinone]	Nqo2	Nqo2	0.359462	-0.0907191	0	0	0.24987	0.0271309	1.1891	0.98137
Q8CG70	Prolyl 3-hydroxylase 3	Leprel2	Leprel2	0.358977	0.718806	0	0	0.249385	0.836656	1.1887	0.55994
B0R091;P61022	Calcineurin B homologous protein 1	Chp1	Chp1	0.358613	-0.177205	0	0	0.249021	-0.0593553	1.1884	1.042
P47955;E9Q3T0	60S acidic ribosomal protein P1	Rplp1;Gm10073	Rplp1;	0.357034	-0.326867	0	0	0.247441	-0.209017	1.1871	1.1559
P30412	Peptidyl-prolyl cis-trans isomerase C	Ppic	Ppic	0.356791	0.408249	0	0	0.247198	0.526099	1.1869	0.69443
Q8C080;Q3TLM7	Sorting nexin-16	Snx16	Snx16	0.355453	-0.229015	0	0	0.245861	-0.111165	1.1858	1.0801
Q3TMX7	Sulfhydryl oxidase 2	Qsox2	Qsox2	0.354358	-1.16978	0	0	0.244765	-1.05193	1.1849	2.0733
E9QAH1;E9PVZ8		Golgb1	Golgb1	0.354358	0.0477786	0	0	0.244765	0.165629	1.1849	0.89154
H3BIV6;Q9QXA1	Cysteine and histidine-rich protein 1	Cyhr1	Cyhr1	0.354236	-0.19071	0	0	0.244644	-0.0728604	1.1848	1.0518
A0A0R4J0G0;Q8BH04	Phosphoenolpyruvate carboxykinase [GTP], mitochondrial	Pck2	Pck2	0.354114	-0.104559	0	0	0.244522	0.0132905	1.1847	0.99083
Q9D997;Q9QZ08;D3YXG2	N-acetyl-D-glucosamine kinase	Nagk	Nagk	0.35387	0.499317	0	0	0.244278	0.617167	1.1845	0.65195
Q99MN9;E9Q1J7	Propionyl-CoA carboxylase beta chain, mitochondrial	Pccb	Pccb	0.352286	0.159597	0	0	0.242694	0.277447	1.1832	0.82505
Q9QYC7	Vitamin K-dependent gamma-carboxylase	Ggcx	Ggcx	0.351554	0.186049	0	0	0.241962	0.303899	1.1826	0.81006
A0A0G2JFJ6;Q7TPD0	Integrator complex subunit 3	Ints3	Ints3	0.351066	-0.0294419	0	0	0.241474	0.0884081	1.1822	0.94056
Q8R5A6	TBC1 domain family member 22A	Tbc1d22a	Tbc1d22a	0.350822	0.133071	0	0	0.24123	0.250921	1.182	0.84036
Q91W53	Golgin subfamily A member 7	Golga7	Golga7	0.350578	-0.147268	0	0	0.240986	-0.0294175	1.1818	1.0206
Q9CYA6	Zinc finger CCHC domain-containing protein 8	Zcchc8	Zcchc8	0.35009	-0.211951	0	0	0.240498	-0.0941009	1.1814	1.0674
Q3U5D9;P30561	Aryl hydrocarbon receptor	Ahr	Ahr	0.349723	-0.273599	0	0	0.240131	-0.155749	1.1811	1.114
Q02013	Aquaporin-1	Aqp1	Aqp1	0.349357	0.27622	0	0	0.239765	0.39407	1.1808	0.76098
Q62087	Serum paraoxonase/lactonase 3	Pon3	Pon3	0.349112	0.400789	0	0	0.23952	0.518639	1.1806	0.69803
A0A0U1RNX8;O08664	B-cell CLL/lymphoma 7 protein family member C	Bcl7c	Bcl7c	0.348746	0.363272	0	0	0.239154	0.481122	1.1803	0.71642
A2AUK7;A2AUK8;A2AUK5;Q9Z2H5;A2AUK6	Band 4.1-like protein 1	Epb4.1l1;Epb41l1	Epb4.1l1;	0.348624	-0.0675119	0	0	0.239031	0.0503381	1.1802	0.96571
Q91ZE0	Trimethyllysine dioxygenase, mitochondrial	Tmlhe	Tmlhe	0.348501	0.239532	0	0	0.238909	0.357382	1.1801	0.78058
P27641	X-ray repair cross-complementing protein 5	Xrcc5	Xrcc5	0.348501	0.224693	0	0	0.238909	0.342543	1.1801	0.78865
P97429;A0A0N4SV57;A0A0N4SW89;D3Z0S1;S4R1F2;F7ANV6	Annexin A4;Annexin	Anxa4	Anxa4	0.348379	-0.0272621	0	0	0.238787	0.0905879	1.18	0.93914
Q8BMS7;H3BL44;Q3UZR5;Q80XR2;H3BLI6;H3BIX7	Calcium-transporting ATPase;Calcium-transporting ATPase type 2C member 1	Atp2c1	Atp2c1	0.348379	-0.930554	0	0	0.238787	-0.812704	1.18	1.7565
A8Y5H7		Sec14l1	Sec14l1	0.348379	-0.0270471	0	0	0.238787	0.0908029	1.18	0.939
A2AKU9;A2AKV1;A2AKV2;A2AKV3	ATP synthase subunit gamma	Atp5c1	Atp5c1	0.347156	0.729902	0	0	0.237564	0.847752	1.179	0.55565
G3UW30;F6ZHD8;Q9D6Y9	1,4-alpha-glucan-branching enzyme	Gbe1	Gbe1	0.345442	-0.20911	0	0	0.23585	-0.0912598	1.1776	1.0653
P17439;A0A0G2JDK2	Glucosylceramidase	Gba	Gba	0.345319	0.268618	0	0	0.235727	0.386468	1.1775	0.765
O88888	Amyloid beta A4 precursor protein-binding family A member 3	Apba3	Apba3	0.344707	-0.40023	0	0	0.235114	-0.28238	1.177	1.2162
A0A0R4J0I9;Q91ZX7	Prolow-density lipoprotein receptor-related protein 1;Low-density lipoprotein receptor-related protein 1 85 kDa subunit;Low-density lipoprotein receptor-related protein 1 515 kDa subunit;Low-density lipoprotein receptor-related protein 1 intracellular domain	Lrp1	Lrp1	0.344707	-0.222321	0	0	0.235114	-0.104471	1.177	1.0751
Q6A058	Armadillo repeat-containing X-linked protein 2	Armcx2	Armcx2	0.343726	-0.15474	0	0	0.234133	-0.0368901	1.1762	1.0259
Q9CY50	Translocon-associated protein subunit alpha	Ssr1	Ssr1	0.342867	0.094166	0	0	0.233275	0.212016	1.1755	0.86333
Q8BFQ8	Parkinson disease 7 domain-containing protein 1	Pddc1	Pddc1	0.341885	-0.0812797	0	0	0.232292	0.0365703	1.1747	0.97497
Q9CQ62	2,4-dienoyl-CoA reductase, mitochondrial	Decr1	Decr1	0.341639	0.326098	0	0	0.232047	0.443948	1.1745	0.73512
E9Q175;E9PVU0;E9Q3L1;E9Q174;V9GXM4;V9GX76;Q64331	Unconventional myosin-VI	Myo6	Myo6	0.34127	0.31332	0	0	0.231678	0.43117	1.1742	0.74166
E9Q517;E9Q3V0;P28571	Transporter;Sodium- and chloride-dependent glycine transporter 1	Slc6a9	Slc6a9	0.341025	0.157255	0	0	0.231432	0.275105	1.174	0.82639
P28301	Protein-lysine 6-oxidase	Lox	Lox	0.340041	0.086649	0	0	0.230449	0.204499	1.1732	0.86784
P05132	cAMP-dependent protein kinase catalytic subunit alpha	Prkaca	Prkaca	0.339057	0.10142	0	0	0.229465	0.21927	1.1724	0.859
Q3TIU4	2,5-phosphodiesterase 12	Pde12	Pde12	0.338934	-0.0858154	0	0	0.229342	0.0320346	1.1723	0.97804
Q9QXK3	Coatomer subunit gamma-2	Copg2	Copg2	0.337826	0.131561	0	0	0.228234	0.249411	1.1714	0.84124
Q9R207;A2AMG5	Nibrin	Nbn	Nbn	0.337087	0.00956549	0	0	0.227495	0.127415	1.1708	0.91547
Q8BKL1;Q8BJJ6;Q62280	Protein SSXT	Ss18	Ss18	0.33684	-0.03004	0	0	0.227248	0.08781	1.1706	0.94095
Q6NXL3;O08791;Q3UUB6;Q5SWK8;Q5SWK4;Q07802;A2BI84;A2BI80;Q8K4J2	Transcription factor COE3;Transcription factor COE1;Transcription factor COE4	Ebf3;Ebf1;Ebf4	Ebf3;	0.336347	0.451758	0	0	0.226755	0.569608	1.1702	0.6738
Q9D0K2;Q3UJQ9	Succinyl-CoA:3-ketoacid coenzyme A transferase 1, mitochondrial;Succinyl-CoA:3-ketoacid-coenzyme A transferase	Oxct1	Oxct1	0.335361	-0.0816644	0	0	0.225768	0.0361856	1.1694	0.97523
Q9D614;Q9D0I4;B1AVI2	Syntaxin-17	Stx17	Stx17	0.335237	-0.149527	0	0	0.225645	-0.0316775	1.1693	1.0222
Q9EPR5	VPS10 domain-containing receptor SorCS2	Sorcs2	Sorcs2	0.334497	0.0708763	0	0	0.224905	0.188726	1.1687	0.87738
S4R2K0		Pdf	Pdf	0.334126	0.00519111	0	0	0.224534	0.123041	1.1684	0.91825
D3Z111;P97823;J3QP56;D3YUG4	Acyl-protein thioesterase 1	Lypla1	Lypla1	0.333756	-0.37474	0	0	0.224164	-0.25689	1.1681	1.1949
Q99KF1	Transmembrane emp24 domain-containing protein 9	Tmed9	Tmed9	0.33215	-0.300669	0	0	0.222557	-0.182819	1.1668	1.1351
P39053;A0A0J9YUE9;A0A0J9YUN4	Dynamin-1	Dnm1	Dnm1	0.332026	0.198247	0	0	0.222434	0.316097	1.1667	0.80324
B2RY04	Dedicator of cytokinesis protein 5	Dock5	Dock5	0.331655	-0.0199159	0	0	0.222063	0.0979341	1.1664	0.93437
A4QPD3;P15307	Proto-oncogene c-Rel	Rel	Rel	0.331531	0.0179262	0	0	0.221939	0.135776	1.1663	0.91018
Q8BTN3;P54797;Q99K56	Transport and Golgi organization 2 homolog	Tango2	Tango2	0.331531	-0.13349	0	0	0.221939	-0.0156403	1.1663	1.0109
Q8R3D1	TBC1 domain family member 13	Tbc1d13	Tbc1d13	0.331407	-0.375826	0	0	0.221815	-0.257976	1.1662	1.1958
Q8CI32	BAG family molecular chaperone regulator 5	Bag5	Bag5	0.330417	-0.118571	0	0	0.220825	-0.000721167	1.1654	1.0005
Q01149	Collagen alpha-2(I) chain	Col1a2	Col1a2	0.330417	-0.19605	0	0	0.220825	-0.0781999	1.1654	1.0557
Q8BNY6	Neuronal calcium sensor 1	Ncs1	Ncs1	0.330294	-0.498136	0	0	0.220701	-0.380286	1.1653	1.3016
Q0V8T8	Contactin-associated protein like 5-2	Cntnap5b	Cntnap5b	0.328807	-0.210328	0	0	0.219215	-0.0924781	1.1641	1.0662
Q8BH64	EH domain-containing protein 2	Ehd2	Ehd2	0.328559	-0.0267397	0	0	0.218967	0.0911103	1.1639	0.9388
Q99LJ6	Glutathione peroxidase 7	Gpx7	Gpx7	0.328311	0.283042	0	0	0.218719	0.400892	1.1637	0.75739
Q9CQX2	Cytochrome b5 type B	Cyb5b	Cyb5b	0.327939	-0.113646	0	0	0.218347	0.00420436	1.1634	0.99709
B5B2U1;B5B2U2;Q3UZ64;P97305	Nuclear factor of activated T-cells, cytoplasmic 3	Nfatc3	Nfatc3	0.327939	-0.360788	0	0	0.218347	-0.242938	1.1634	1.1834
A0A0R4J263;O35083;G3UWV6	1-acyl-sn-glycerol-3-phosphate acyltransferase alpha;1-acyl-sn-glycerol-3-phosphate acyltransferase	Agpat1	Agpat1	0.327195	0.38879	0	0	0.217603	0.50664	1.1628	0.70386
A2AT37		Upf2	Upf2	0.327195	-0.10469	0	0	0.217603	0.0131595	1.1628	0.99092
Q9CYD3	Cartilage-associated protein	Crtap	Crtap	0.326947	0.305986	0	0	0.217355	0.423836	1.1626	0.74544
Q9JII6;B1AXW3	Alcohol dehydrogenase [NADP(+)]	Akr1a1	Akr1a1	0.326451	-0.167341	0	0	0.216858	-0.0494914	1.1622	1.0349
Q99LR1;D6RFU2	Monoacylglycerol lipase ABHD12	Abhd12	Abhd12	0.326202	-0.0395758	0	0	0.21661	0.0782742	1.162	0.94719
A1L3P4;B0QZV3	Sodium/hydrogen exchanger	Slc9a6	Slc9a6	0.326078	-0.0193445	0	0	0.216486	0.0985055	1.1619	0.934
Q6VVW5;B1AWI7;F6YT88	Atrial natriuretic peptide receptor 2;Guanylate cyclase	Npr2	Npr2	0.325954	0.702664	0	0	0.216362	0.820514	1.1618	0.56624
E9QL31;A0A0R4J104;P98078;F6TQN9;E9PX84;Q3TRE6	Disabled homolog 2	Dab2	Dab2	0.325954	0.107833	0	0	0.216362	0.225683	1.1618	0.85519
Q8K0C9	GDP-mannose 4,6 dehydratase	Gmds	Gmds	0.325581	0.492209	0	0	0.215989	0.610059	1.1615	0.65517
P84084	ADP-ribosylation factor 5	Arf5	Arf5	0.324836	0.362004	0	0	0.215244	0.479854	1.1609	0.71705
Q8C407	Protein YIPF4	Yipf4	Yipf4	0.324836	-0.0486857	0	0	0.215244	0.0691643	1.1609	0.95319
Q80XQ2	TBC1 domain family member 5	Tbc1d5	Tbc1d5	0.324712	-0.118427	0	0	0.215119	-0.000576963	1.1608	1.0004
Q03963	Interferon-induced, double-stranded RNA-activated protein kinase	Eif2ak2	Eif2ak2	0.324214	0.15335	0	0	0.214622	0.2712	1.1604	0.82863
O35405	Phospholipase D3	Pld3	Pld3	0.324214	0.289475	0	0	0.214622	0.407325	1.1604	0.75402
F6X4N5;Q8BVI5	Syntaxin-16	Stx16	Stx16	0.323841	0.37052	0	0	0.214249	0.48837	1.1601	0.71283
H7BX44;D3YYN8;E9PVY0;A0A1D5RLQ9;Q3UU96;F6YZJ7;F6S5Z6;F6Q5A5	Non-specific serine/threonine protein kinase;Serine/threonine-protein kinase MRCK alpha	Cdc42bpa	Cdc42bpa	0.322846	0.025985	0	0	0.213254	0.143835	1.1593	0.90511
Q9Z266	SNARE-associated protein Snapin	Snapin	Snapin	0.322597	-0.57413	0	0	0.213005	-0.45628	1.1591	1.372
Q3UMU9	Hepatoma-derived growth factor-related protein 2	Hdgfrp2	Hdgfrp2	0.322224	0.126425	0	0	0.212632	0.244275	1.1588	0.84424
P50295	Arylamine N-acetyltransferase 2	Nat2	Nat2	0.322099	-0.181629	0	0	0.212507	-0.063779	1.1587	1.0452
Q8VEK0;D3YVV1	Cell cycle control protein 50A	Tmem30a	Tmem30a	0.321975	0.118449	0	0	0.212383	0.236299	1.1586	0.84892
A3KFM7;A3KFM8;A0A1B0GR76;Q8BYH8;A2AJK6	Chromodomain-helicase-DNA-binding protein 6;Chromodomain-helicase-DNA-binding protein 9;Chromodomain-helicase-DNA-binding protein 7	Chd6;Chd9;Chd7	Chd6;	0.32185	-0.102272	0	0	0.212258	0.0155784	1.1585	0.98926
Q921K8	TRPM8 channel-associated factor 2	Tcaf2	Tcaf2	0.32185	-0.0114763	0	0	0.212258	0.106374	1.1585	0.92892
Q9CZT5	Vasorin	Vasn	Vasn	0.321601	0.090761	0	0	0.212009	0.208611	1.1583	0.86537
Q8VDG5	Phosphopantothenate--cysteine ligase	Ppcs	Ppcs	0.321477	0.800374	0	0	0.211884	0.918224	1.1582	0.52916
Q7TPN9	Proline-rich protein 14	Prr14	Prr14	0.321477	0.599271	0	0	0.211884	0.717121	1.1582	0.60831
D3Z5U3;D3Z512;P56542;S4R1G0	Deoxyribonuclease-2-alpha	Dnase2a;Dnase2	Dnase2a;	0.319981	0.547216	0	0	0.210389	0.665066	1.157	0.63066
E9PYF4;F6VG99;E9PYI7		Lmo7	Lmo7	0.319732	0.0934142	0	0	0.210139	0.211264	1.1568	0.86378
Q8CFB8;Q3ULW8;A0A1L1SRP6		Parp3	Parp3	0.319482	0.0930635	0	0	0.20989	0.210913	1.1566	0.86399
O88325		Naglu	Naglu	0.319357	0.305135	0	0	0.209765	0.422985	1.1565	0.74588
Q91WR3	Activating signal cointegrator 1 complex subunit 2	Ascc2	Ascc2	0.319233	0.133654	0	0	0.209641	0.251504	1.1564	0.84002
Q9QYF9;Q8VCV2	Protein NDRG3	Ndrg3	Ndrg3	0.319233	0.00692039	0	0	0.209641	0.12477	1.1564	0.91715
P26040	Ezrin	Ezr	Ezr	0.319108	0.127485	0	0	0.209516	0.245335	1.1563	0.84362
Q8VDP2;Z4YLD0	UPF0428 protein CXorf56 homolog	C330007P06Rik	C330007P06Rik	0.319108	0.250254	0	0	0.209516	0.368104	1.1563	0.7748
P25206	DNA replication licensing factor MCM3	Mcm3	Mcm3	0.318983	-0.0257405	0	0	0.209391	0.0921095	1.1562	0.93815
Q9R0M6;A2AFP5	Ras-related protein Rab-9A	Rab9a;Rab9	Rab9a;	0.31786	0.444475	0	0	0.208268	0.562325	1.1553	0.67721
P04117	Fatty acid-binding protein, adipocyte	Fabp4	Fabp4	0.316985	1.07793	0	0	0.207393	1.19578	1.1546	0.43655
Q62383	Transcription elongation factor SPT6	Supt6h	Supt6h	0.316485	0.198606	0	0	0.206893	0.316456	1.1542	0.80304
Q9R0N0	Galactokinase	Galk1	Galk1	0.316235	0.0153449	0	0	0.206643	0.133195	1.154	0.91181
A0A0X1KG62;Q8C4Y3	Negative elongation factor B	Nelfb	Nelfb	0.31536	-0.170961	0	0	0.205768	-0.0531113	1.1533	1.0375
Q9ER73	Elongator complex protein 4	Elp4	Elp4	0.315235	-0.121164	0	0	0.205643	-0.00331439	1.1532	1.0023
Q61553;A0A0G2JDU7	Fascin	Fscn1	Fscn1	0.314734	0.342103	0	0	0.205142	0.459953	1.1528	0.72701
Q91WX5;O08734	Bcl-2 homologous antagonist/killer	Bak1	Bak1	0.314609	-0.115424	0	0	0.205017	0.00242577	1.1527	0.99832
Q8BH97;A0A1B0GSK5;A0A1B0GR19;A0A1B0GR86	Reticulocalbin-3	Rcn3	Rcn3	0.313482	0.0451272	0	0	0.20389	0.162977	1.1518	0.89318
Q64449;A2AAA9	C-type mannose receptor 2	Mrc2	Mrc2	0.313232	0.0106217	0	0	0.20364	0.128472	1.1516	0.9148
Q4VA93;P68404;P20444	Protein kinase C;Protein kinase C beta type;Protein kinase C alpha type	Prkca;Prkcb	Prkca;	0.313232	-0.0513773	0	0	0.20364	0.0664727	1.1516	0.95497
D3Z197;D3Z357;Q6P2L6;A0A1B0GSG3	Histone-lysine N-methyltransferase;Histone-lysine N-methyltransferase NSD3	Whsc1l1	Whsc1l1	0.312104	0.236799	0	0	0.202512	0.354649	1.1507	0.78206
Q8VDM6	Heterogeneous nuclear ribonucleoprotein U-like protein 1	Hnrnpul1	Hnrnpul1	0.311853	0.078708	0	0	0.202261	0.196558	1.1505	0.87263
Q543V3;P35569	Insulin receptor substrate 1	Irs1	Irs1	0.311352	0.0859011	0	0	0.201759	0.203751	1.1501	0.86829
A0A0G2JE93;Q9DCI3	MLN64 N-terminal domain homolog	Stard3nl	Stard3nl	0.310599	-0.156567	0	0	0.201006	-0.0387171	1.1495	1.0272
P56873	Sjoegren syndrome/scleroderma autoantigen 1 homolog	Sssca1	Sssca1	0.309217	0.462546	0	0	0.199625	0.580396	1.1484	0.66878
P10493	Nidogen-1	Nid1	Nid1	0.308715	-0.0808209	0	0	0.199123	0.0370291	1.148	0.97466
E9PUE1;Q8BSI6	R3H and coiled-coil domain-containing protein 1	R3hcc1	R3hcc1	0.308715	-0.254173	0	0	0.199123	-0.136323	1.148	1.0991
Q04857	Collagen alpha-1(VI) chain	Col6a1	Col6a1	0.308338	0.404535	0	0	0.198746	0.522385	1.1477	0.69622
B1AT92;Q60631	Growth factor receptor-bound protein 2	Grb2	Grb2	0.307961	0.086167	0	0	0.198368	0.204017	1.1474	0.86813
Q99PV0	Pre-mRNA-processing-splicing factor 8	Prpf8	Prpf8	0.307458	-0.559971	0	0	0.197865	-0.442121	1.147	1.3586
Q9D6Z1	Nucleolar protein 56	Nop56	Nop56	0.30708	-0.150233	0	0	0.197488	-0.032383	1.1467	1.0227
Q8C3W1	Uncharacterized protein C1orf198 homolog			0.306577	-0.166365	0	0	0.196985	-0.0485152	1.1463	1.0342
A0A0G2JG60;Q6P9Z1	SWI/SNF-related matrix-associated actin-dependent regulator of chromatin subfamily D member 3	Smarcd3	Smarcd3	0.306325	-0.0139746	0	0	0.196733	0.103875	1.1461	0.93053
Q9Z2A7	Diacylglycerol O-acyltransferase 1	Dgat1	Dgat1	0.305318	-0.154318	0	0	0.195726	-0.0364682	1.1453	1.0256
Q8K0Z7	Translational activator of cytochrome c oxidase 1	Taco1	Taco1	0.305192	-0.173323	0	0	0.1956	-0.0554733	1.1452	1.0392
P97927	Laminin subunit alpha-4	Lama4	Lama4	0.304688	1.39553	0	0	0.195096	1.51338	1.1448	0.35029
Q8CEE7;D3YVJ8;A0A0R4J1N8	Retinol dehydrogenase 13	Rdh13	Rdh13	0.304562	-0.104312	0	0	0.19497	0.0135381	1.1447	0.99066
Q6NVE8	WD repeat-containing protein 44	Wdr44	Wdr44	0.304436	-0.0359003	0	0	0.194844	0.0819497	1.1446	0.94478
P63168	Dynein light chain 1, cytoplasmic	Dynll1	Dynll1	0.303931	-0.244559	0	0	0.194339	-0.126709	1.1442	1.0918
O70251;G3UX43;G3UZ47;A0A087WS46	Elongation factor 1-beta	Eef1b;Eef1b2	Eef1b;	0.302418	-0.4091	0	0	0.192825	-0.29125	1.143	1.2237
Q9Z247	Peptidyl-prolyl cis-trans isomerase FKBP9	Fkbp9	Fkbp9	0.302418	0.418465	0	0	0.192825	0.536315	1.143	0.68953
Q8BU33	Acetolactate synthase-like protein	Ilvbl	Ilvbl	0.302165	0.397981	0	0	0.192573	0.515831	1.1428	0.69939
Q6W8Q3	Purkinje cell protein 4-like protein 1	Pcp4l1	Pcp4l1	0.30166	0.770237	0	0	0.192068	0.888087	1.1424	0.54033
E9Q7S4;E9PZE9;E9PVQ3;Q91WJ7	SPATS2-like protein	Spats2l	Spats2l	0.301281	0.367407	0	0	0.191689	0.485257	1.1421	0.71437
E9Q9V3;F8VQL9;E9PY55;E9Q701;Q9WU42;F6Z4B2	Nuclear receptor corepressor 2	Ncor2	Ncor2	0.301155	-0.0296413	0	0	0.191563	0.0882087	1.142	0.94069
Q61733	28S ribosomal protein S31, mitochondrial	Mrps31	Mrps31	0.301029	-0.445307	0	0	0.191436	-0.327457	1.1419	1.2548
Q3U276	Succinate dehydrogenase assembly factor 1, mitochondrial	Sdhaf1	Sdhaf1	0.300902	0.633809	0	0	0.19131	0.751659	1.1418	0.59392
B1AWZ5;Q9CQE1;G3X8S9;B1AWZ3	Protein NipSnap homolog 3B	Nipsnap3b;Nipsnap3a	Nipsnap3b;	0.300776	-0.0959577	0	0	0.191184	0.0218923	1.1417	0.98494
Q9ET26	E3 ubiquitin-protein ligase RNF114	Rnf114	Rnf114	0.300523	-0.0156635	0	0	0.190931	0.102186	1.1415	0.93162
B9EHT6;A0A087WSN6;B7ZNJ1		Fn1	Fn1	0.300397	-0.81598	0	0	0.190804	-0.69813	1.1414	1.6224
Q9CXU4;Q9WTQ8	Mitochondrial import inner membrane translocase subunit Tim23	Timm23	Timm23	0.300144	0.121154	0	0	0.190552	0.239004	1.1412	0.84733
A0A087WSS1;E9QM90;Q148V7;G3X9J4	LisH domain and HEAT repeat-containing protein KIAA1468	Kiaa1468	Kiaa1468	0.299891	0.0572274	0	0	0.190299	0.175077	1.141	0.88572
Q8C9B9	Death-inducer obliterator 1	Dido1	Dido1	0.299765	0.00274222	0	0	0.190172	0.120592	1.1409	0.91981
Q8VHX6	Filamin-C	Flnc	Flnc	0.299638	-0.00766616	0	0	0.190046	0.110184	1.1408	0.92647
P52482;B2FDH0;D3YW10;H3BKX9;H3BL23;H3BL69;D3YXD1;Q91W82;P52483	Ubiquitin-conjugating enzyme E2 E1;Ubiquitin-conjugating enzyme E2 E2;Ubiquitin-conjugating enzyme E2 E3	Ube2e1;Ube2e3;Ube2e2	Ube2e1;	0.29812	-0.350388	0	0	0.188528	-0.232538	1.1396	1.1749
Q8BQ46;F6QCI0		Taf15	Taf15	0.29812	-0.405322	0	0	0.188528	-0.287472	1.1396	1.2205
P33434	72 kDa type IV collagenase;PEX	Mmp2	Mmp2	0.29774	0.40083	0	0	0.188148	0.51868	1.1393	0.69801
D3Z6G3		Mapre3	Mapre3	0.297613	-0.271915	0	0	0.188021	-0.154065	1.1392	1.1127
O35286;Q497W9;A0A0G2JG10	Pre-mRNA-splicing factor ATP-dependent RNA helicase DHX15	Dhx15	Dhx15	0.29698	-0.019746	0	0	0.187388	0.098104	1.1387	0.93426
Q8BTV2	Cleavage and polyadenylation specificity factor subunit 7	Cpsf7	Cpsf7	0.296853	-0.497138	0	0	0.187261	-0.379288	1.1386	1.3007
Q80UP5;F7B209	Ankyrin repeat domain-containing protein 13A	Ankrd13a	Ankrd13a	0.2966	0.235195	0	0	0.187008	0.353045	1.1384	0.78293
Q640N1	Adipocyte enhancer-binding protein 1	Aebp1	Aebp1	0.295966	-0.215191	0	0	0.186374	-0.0973411	1.1379	1.0698
Q9JM14;A2A9X5	5(3)-deoxyribonucleotidase, cytosolic type	Nt5c	Nt5c	0.295586	-0.111401	0	0	0.185993	0.00644881	1.1376	0.99554
A0A1L1SS10;Q9Z2X8	Kelch-like ECH-associated protein 1	Keap1	Keap1	0.295459	0.0502079	0	0	0.185867	0.168058	1.1375	0.89004
Q3UMT1;F6XWD4	Protein phosphatase 1 regulatory subunit 12C	Ppp1r12c	Ppp1r12c	0.295205	0.0292722	0	0	0.185613	0.147122	1.1373	0.90305
Q8K1N4	Spermatogenesis-associated serine-rich protein 2	Spats2	Spats2	0.294824	-0.699828	0	0	0.185232	-0.581978	1.137	1.4969
Q9D1M7	Peptidyl-prolyl cis-trans isomerase FKBP11	Fkbp11	Fkbp11	0.294698	-0.149104	0	0	0.185105	-0.031254	1.1369	1.0219
H3BJU7;H3BJX8;H3BJ45;H3BJ40;H3BKH9;Q60875	Rho guanine nucleotide exchange factor 2	Arhgef2	Arhgef2	0.294698	-0.290466	0	0	0.185105	-0.172616	1.1369	1.1271
Q9DCM0	Persulfide dioxygenase ETHE1, mitochondrial	Ethe1	Ethe1	0.294063	0.102428	0	0	0.184471	0.220278	1.1364	0.8584
D3Z3E8;E9PW39;D3YVL0;P23249	Putative helicase MOV-10	Mov10	Mov10	0.293682	0.164817	0	0	0.18409	0.282667	1.1361	0.82207
Q62425;A0A0N4SVQ1	Cytochrome c oxidase subunit NDUFA4	Ndufa4	Ndufa4	0.293555	-0.135914	0	0	0.183963	-0.0180644	1.136	1.0126
Q6PE70;O70309;G5E8F8	Integrin beta;Integrin beta-5	Itgb5	Itgb5	0.293301	0.153838	0	0	0.183709	0.271688	1.1358	0.82835
E9Q265;Q8R0F3;E9Q0Z7	Sulfatase-modifying factor 1	Sumf1	Sumf1	0.293174	-0.0142226	0	0	0.183582	0.103627	1.1357	0.93069
Q99J56	Derlin-1	Derl1	Derl1	0.29292	-0.980202	0	0	0.183328	-0.862352	1.1355	1.818
E9PYT0;P97393	Rho GTPase-activating protein 5	Arhgap5	Arhgap5	0.292793	-0.104195	0	0	0.183201	0.0136546	1.1354	0.99058
F8VPP8		Zc3h7b	Zc3h7b	0.292793	-0.162874	0	0	0.183201	-0.0450235	1.1354	1.0317
Q02614	SAP30-binding protein	Sap30bp	Sap30bp	0.292285	-0.153755	0	0	0.182692	-0.0359054	1.135	1.0252
F8VQ95;Q6Y685	Transforming acidic coiled-coil-containing protein 1	Tacc1	Tacc1	0.292157	0.427764	0	0	0.182565	0.545614	1.1349	0.6851
Q9CPV7	Palmitoyltransferase ZDHHC6	Zdhhc6	Zdhhc6	0.29203	-0.318731	0	0	0.182438	-0.200881	1.1348	1.1494
Q7TNV0;E9Q8Y1;D3YVJ6	Protein DEK	Dek	Dek	0.291903	-0.103904	0	0	0.182311	0.0139459	1.1347	0.99038
Z4YJZ2;J3KMP6;Q8BP22;G3UY30	Protein FAM92A1	Fam92a;Fam92a1	Fam92a;	0.291267	0.713405	0	0	0.181675	0.831255	1.1342	0.56204
P48758	Carbonyl reductase [NADPH] 1	Cbr1	Cbr1	0.290504	0.13283	0	0	0.180912	0.25068	1.1336	0.8405
Q6NZM8;Q60967	Bifunctional 3-phosphoadenosine 5-phosphosulfate synthase 1;Sulfate adenylyltransferase;Adenylyl-sulfate kinase	Papss1	Papss1	0.290122	0.0301991	0	0	0.18053	0.148049	1.1333	0.90247
Q3V4B5;B7ZNP3	COMM domain-containing protein 6	Commd6	Commd6	0.289613	0.109302	0	0	0.180021	0.227152	1.1329	0.85432
Q922B1	O-acetyl-ADP-ribose deacetylase MACROD1	Macrod1	Macrod1	0.289485	0.363917	0	0	0.179893	0.481767	1.1328	0.7161
E9QMQ3;Q99KW3	TRIO and F-actin-binding protein	Triobp	Triobp	0.289485	-0.156988	0	0	0.179893	-0.0391384	1.1328	1.0275
Q8K4L0	ATP-dependent RNA helicase DDX54	Ddx54	Ddx54	0.288976	-0.478383	0	0	0.179384	-0.360533	1.1324	1.2839
Q8C605;Q9WUA3	ATP-dependent 6-phosphofructokinase;ATP-dependent 6-phosphofructokinase, platelet type	Pfkp	Pfkp	0.288848	-0.35627	0	0	0.179256	-0.23842	1.1323	1.1797
Q8BH15;A0A1L1SQA7;A0A1L1SS47;A0A1L1SQF2	CCR4-NOT transcription complex subunit 10	Cnot10	Cnot10	0.288594	-0.302575	0	0	0.179001	-0.184725	1.1321	1.1366
F8VQ06;Q61810	Latent-transforming growth factor beta-binding protein 3	Ltbp3	Ltbp3	0.288466	0.0986514	0	0	0.178874	0.216501	1.132	0.86065
Q8K4Q8	Collectin-12	Colec12	Colec12	0.288339	0.0813391	0	0	0.178747	0.199189	1.1319	0.87104
Q07235;A0A087WQM1;A0A087WQ70	Glia-derived nexin	Serpine2	Serpine2	0.288339	0.500291	0	0	0.178747	0.618141	1.1319	0.65151
Q3URQ0	Testis-expressed sequence 10 protein	Tex10	Tex10	0.287829	2.41807	0	0	0.178237	2.53592	1.1315	0.17243
Q9QWF0	Chromatin assembly factor 1 subunit A	Chaf1a	Chaf1a	0.287574	-0.0143621	0	0	0.177982	0.103488	1.1313	0.93078
Q8C9S4	Coiled-coil domain-containing protein 186	Ccdc186	Ccdc186	0.286936	-0.301432	0	0	0.177344	-0.183582	1.1308	1.1357
A0A0A6YWY4;A0A0A6YWP7;A0A0A6YXM5;Q6PGA0;A0A0A6YXP4	REST corepressor 3	Rcor3	Rcor3	0.286681	-0.291745	0	0	0.177089	-0.173895	1.1306	1.1281
D3YY42;D3Z5F9;A0A140LHN0;Q9CX30	Protein YIF1B	Yif1b	Yif1b	0.286553	0.178571	0	0	0.176961	0.296421	1.1305	0.81427
P52875	Transmembrane protein 165	Tmem165	Tmem165	0.286553	0.132556	0	0	0.176961	0.250406	1.1305	0.84066
Q8C033;F7BCP8;F7BQE4	Rho guanine nucleotide exchange factor 10	Arhgef10	Arhgef10	0.286043	-0.324993	0	0	0.17645	-0.207143	1.1301	1.1544
O08547;E9Q6R3	Vesicle-trafficking protein SEC22b	Sec22b	Sec22b	0.286043	0.10785	0	0	0.17645	0.2257	1.1301	0.85518
P68369	Tubulin alpha-1A chain	Tuba1a	Tuba1a	0.285787	-0.0481862	0	0	0.176195	0.0696638	1.1299	0.95286
Q99LM2	CDK5 regulatory subunit-associated protein 3	Cdk5rap3	Cdk5rap3	0.285532	0.0847219	0	0	0.17594	0.202572	1.1297	0.869
Q6ZPE2	Myotubularin-related protein 5	Sbf1	Sbf1	0.285276	-0.0715101	0	0	0.175684	0.0463399	1.1295	0.96839
H9KV05;Q99JN2	Kelch-like protein 22	Klhl22	Klhl22	0.285021	-0.0992935	0	0	0.175429	0.0185565	1.1293	0.98722
P51480	Cyclin-dependent kinase inhibitor 2A	Cdkn2a	Cdkn2a	0.284765	0.063823	0	0	0.175173	0.181673	1.1291	0.88168
P43274	Histone H1.4	Hist1h1e	Hist1h1e	0.284765	0.480454	0	0	0.175173	0.598304	1.1291	0.66053
Q02819;A0A1C7CYU3;A0A1B0GR41;A0A1B0GR92	Nucleobindin-1	Nucb1	Nucb1	0.284638	0.0974115	0	0	0.175045	0.215262	1.129	0.86139
Q6ZWM4;A0A0N4SUZ3	U6 snRNA-associated Sm-like protein LSm8	Lsm8	Lsm8	0.284638	-1.32593	0	0	0.175045	-1.20808	1.129	2.3103
Q8BX94	Oxysterol-binding protein-related protein 2	Osbpl2	Osbpl2	0.28451	-0.0243866	0	0	0.174918	0.0934634	1.1289	0.93727
Q9DCF9	Translocon-associated protein subunit gamma	Ssr3	Ssr3	0.283743	0.13235	0	0	0.174151	0.2502	1.1283	0.84078
Q91YS8	Calcium/calmodulin-dependent protein kinase type 1	Camk1	Camk1	0.283615	0.0469697	0	0	0.174023	0.16482	1.1282	0.89204
P70699	Lysosomal alpha-glucosidase	Gaa	Gaa	0.283615	0.0184494	0	0	0.174023	0.136299	1.1282	0.90985
Q00PI9	Heterogeneous nuclear ribonucleoprotein U-like protein 2	Hnrnpul2	Hnrnpul2	0.283359	0.0174032	0	0	0.173767	0.135253	1.128	0.91051
Q8VCX5;E9Q9E0	Calcium uptake protein 1, mitochondrial	Micu1	Micu1	0.282976	0.0424967	0	0	0.173383	0.160347	1.1277	0.89481
Q80U35	Rho guanine nucleotide exchange factor 17	Arhgef17	Arhgef17	0.28272	0.0877133	0	0	0.173127	0.205563	1.1275	0.8672
Q9Z0V7	Mitochondrial import inner membrane translocase subunit Tim17-B	Timm17b	Timm17b	0.282592	-0.0804212	0	0	0.172999	0.0374288	1.1274	0.97439
Q8VDS4	Regulation of nuclear pre-mRNA domain-containing protein 1A	Rprd1a	Rprd1a	0.281824	0.26926	0	0	0.172231	0.38711	1.1268	0.76466
P97314	Cysteine and glycine-rich protein 2	Csrp2	Csrp2	0.281568	0.444113	0	0	0.171975	0.561963	1.1266	0.67738
Q9R0E2	Procollagen-lysine,2-oxoglutarate 5-dioxygenase 1	Plod1	Plod1	0.280927	0.288175	0	0	0.171335	0.406025	1.1261	0.7547
G5E8J0;O35516	Neurogenic locus notch homolog protein 2;Notch 2 extracellular truncation;Notch 2 intracellular domain	Notch2	Notch2	0.280543	-0.0893071	0	0	0.170951	0.0285429	1.1258	0.98041
Q3V3R4	Integrin alpha-1	Itga1	Itga1	0.280158	0.719115	0	0	0.170566	0.836965	1.1255	0.55982
P17751;H7BXC3	Triosephosphate isomerase	Tpi1	Tpi1	0.279774	-0.0158338	0	0	0.170181	0.102016	1.1252	0.93173
O35604	Niemann-Pick C1 protein	Npc1	Npc1	0.279389	0.599532	0	0	0.169797	0.717382	1.1249	0.6082
P62700	Protein yippee-like 5	Ypel5	Ypel5	0.278619	-0.372323	0	0	0.169027	-0.254473	1.1243	1.1929
P82347;A2ACH6	Delta-sarcoglycan	Sgcd	Sgcd	0.278491	0.252565	0	0	0.168899	0.370415	1.1242	0.77356
Q6P5B5;Q9WVR4	Fragile X mental retardation syndrome-related protein 2	Fxr2	Fxr2	0.277978	-0.081043	0	0	0.168385	0.036807	1.1238	0.97481
Q80Y81;B1ATP7	Zinc phosphodiesterase ELAC protein 2	Elac2	Elac2	0.277464	0.052057	0	0	0.167872	0.169907	1.1234	0.8889
A0A0R4J0F6;Q99KY4	Cyclin-G-associated kinase	Gak	Gak	0.277336	0.00599261	0	0	0.167743	0.123843	1.1233	0.91774
Q9JHP7	KDEL motif-containing protein 1	Kdelc1	Kdelc1	0.277207	0.109369	0	0	0.167615	0.227219	1.1232	0.85428
Q9CPX6	Ubiquitin-like-conjugating enzyme ATG3	Atg3	Atg3	0.277079	-0.0353963	0	0	0.167486	0.0824537	1.1231	0.94445
Q9EPQ7;D3YU00	StAR-related lipid transfer protein 5	Stard5	Stard5	0.276822	0.55127	0	0	0.167229	0.66912	1.1229	0.62889
A0A1D5RLG3;Q80UJ7	Rab3 GTPase-activating protein catalytic subunit	Rab3gap1	Rab3gap1	0.276565	-0.194956	0	0	0.166972	-0.0771062	1.1227	1.0549
Q3U0J8;A0A087WRL5	TBC1 domain family member 2B	Tbc1d2b	Tbc1d2b	0.276179	0.385841	0	0	0.166587	0.503691	1.1224	0.7053
Q9DBE8	Alpha-1,3/1,6-mannosyltransferase ALG2	Alg2	Alg2	0.275793	-0.0733265	0	0	0.166201	0.0445235	1.1221	0.96961
Q91V64	Isochorismatase domain-containing protein 1	Isoc1	Isoc1	0.275665	0.59456	0	0	0.166073	0.71241	1.122	0.6103
Q3UXG7;Q91ZW2;A2AMC3;E9PZ15;E9Q686	GDP-fucose protein O-fucosyltransferase 1	Pofut1	Pofut1	0.274636	0.0696929	0	0	0.165044	0.187543	1.1212	0.8781
Q3U3M5;O88874	Cyclin-K	Ccnk	Ccnk	0.274507	-0.0923793	0	0	0.164915	0.0254707	1.1211	0.9825
A2AEM2;Q99LI2	Chloride channel CLIC-like protein 1	Clcc1	Clcc1	0.27425	0.143633	0	0	0.164658	0.261483	1.1209	0.83423
J3QNE8;Q5I012	Putative sodium-coupled neutral amino acid transporter 10	Slc38a10	Slc38a10	0.27425	0.0342813	0	0	0.164658	0.152131	1.1209	0.89992
A0A0R4J079;Q8BMP6	Golgi resident protein GCP60	Acbd3	Acbd3	0.274121	-0.0193445	0	0	0.164529	0.0985055	1.1208	0.934
Q8K120	Nuclear factor of activated T-cells, cytoplasmic 4	Nfatc4	Nfatc4	0.273864	0.0432547	0	0	0.164271	0.161105	1.1206	0.89434
Q3UXS0		Scamp3	Scamp3	0.272833	-0.0598727	0	0	0.163241	0.0579773	1.1198	0.96061
Q99N15;A2AFQ2;O08756	3-hydroxyacyl-CoA dehydrogenase type-2	Hsd17b10	Hsd17b10	0.272704	0.0309507	0	0	0.163112	0.148801	1.1197	0.902
E9QKR0;P62880;D3YZX3;D3Z1M1;E9PWM7;D3Z1T4	Guanine nucleotide-binding protein G(I)/G(S)/G(T) subunit beta-2	Gnb2	Gnb2	0.272704	0.211092	0	0	0.163112	0.328942	1.1197	0.79612
Q9WTX2	Interferon-inducible double-stranded RNA-dependent protein kinase activator A	Prkra	Prkra	0.271931	-0.0154932	0	0	0.162339	0.102357	1.1191	0.93151
Q9EP97	Sentrin-specific protease 3	Senp3	Senp3	0.271415	-0.314961	0	0	0.161823	-0.197111	1.1187	1.1464
E9Q3Z5;A0A1B0GS91;Q8K4L3;Q8K4L2	Supervillin	Svil	Svil	0.269996	0.0701201	0	0	0.160404	0.18797	1.1176	0.87784
Q9D7J4	Cytochrome c oxidase protein 20 homolog	Cox20	Cox20	0.269221	-0.185076	0	0	0.159629	-0.0672257	1.117	1.0477
Q9JHQ5;F6VG18;A0A1L1SSX7;F6VTH5;A0A1L1ST13	Leucine zipper transcription factor-like protein 1	Lztfl1	Lztfl1	0.269221	-0.0965728	0	0	0.159629	0.0212772	1.117	0.98536
F7AAP4;E9Q828;Q6Q477	Calcium-transporting ATPase	Atp2b4	Atp2b4	0.269092	-0.02654	0	0	0.1595	0.09131	1.1169	0.93867
P33215	Protein NEDD1	Nedd1	Nedd1	0.268834	0.0182116	0	0	0.159242	0.136062	1.1167	0.91
Q91ZA3	Propionyl-CoA carboxylase alpha chain, mitochondrial	Pcca	Pcca	0.268575	0.109589	0	0	0.158983	0.227439	1.1165	0.85415
E9Q238;E9Q944		Kank1	Kank1	0.268575	0.16587	0	0	0.158983	0.28372	1.1165	0.82147
B0QZH9;Q8BSN5	PHD finger protein 23	Phf23	Phf23	0.268446	-0.404376	0	0	0.158854	-0.286526	1.1164	1.2197
P70697	Uroporphyrinogen decarboxylase	Urod	Urod	0.268188	-0.11366	0	0	0.158596	0.00418989	1.1162	0.9971
E9PUB0;Q4LDD4	Arf-GAP with Rho-GAP domain, ANK repeat and PH domain-containing protein 1	Arap1	Arap1	0.267929	-0.36966	0	0	0.158337	-0.25181	1.116	1.1907
Q99LD8;O08972	N(G),N(G)-dimethylarginine dimethylaminohydrolase 2	Ddah2	Ddah2	0.2678	0.117855	0	0	0.158208	0.235705	1.1159	0.84927
Q5SUT0;Q5SUS9;Q61545	RNA-binding protein EWS	Ewsr1	Ewsr1	0.2678	-0.156286	0	0	0.158208	-0.0384362	1.1159	1.027
Q3UU43		Chpf2	Chpf2	0.266636	-0.261243	0	0	0.157044	-0.143393	1.115	1.1045
E9QAS4;E9QAS5;Q6PDQ2	Chromodomain-helicase-DNA-binding protein 4	Chd4	Chd4	0.266507	0.0435935	0	0	0.156914	0.161443	1.1149	0.89413
Q8BHN3	Neutral alpha-glucosidase AB	Ganab	Ganab	0.266507	0.0269257	0	0	0.156914	0.144776	1.1149	0.90452
O88531	Palmitoyl-protein thioesterase 1	Ppt1	Ppt1	0.266248	0.364139	0	0	0.156655	0.481989	1.1147	0.71599
C0HKD9;C0HKD8	Microfibrillar-associated protein 1B	Mfap1b	Mfap1b	0.266118	-0.187827	0	0	0.156526	-0.0699771	1.1146	1.0497
Q9QUH0	Glutaredoxin-1	Glrx	Glrx	0.265989	0.224986	0	0	0.156397	0.342836	1.1145	0.78849
Q8K2J7	RELT-like protein 1	Rell1	Rell1	0.2656	-0.434227	0	0	0.156008	-0.316377	1.1142	1.2452
Q4FZC9	Nesprin-3	Syne3	Syne3	0.264953	0.299555	0	0	0.155361	0.417405	1.1137	0.74877
Q9Z0H3	SWI/SNF-related matrix-associated actin-dependent regulator of chromatin subfamily B member 1	Smarcb1	Smarcb1	0.264175	0.133122	0	0	0.154583	0.250972	1.1131	0.84033
Q91WD5;D3YXT0	NADH dehydrogenase [ubiquinone] iron-sulfur protein 2, mitochondrial	Ndufs2	Ndufs2	0.264046	-0.128343	0	0	0.154454	-0.0104934	1.113	1.0073
B1AQR8;G3X9T7;O08573	Galectin;Galectin-9	Lgals9	Lgals9	0.263138	0.0189886	0	0	0.153546	0.136839	1.1123	0.90951
E9Q1L5;Q8BUH8	Sentrin-specific protease 7	Senp7	Senp7	0.263138	0.0288569	0	0	0.153546	0.146707	1.1123	0.90331
Q9ESW4	Acylglycerol kinase, mitochondrial	Agk	Agk	0.262619	0.456132	0	0	0.153027	0.573982	1.1119	0.67176
P60898;D3Z3Z8;D3YYI3	DNA-directed RNA polymerase II subunit RPB9;DNA-directed RNA polymerase subunit	Polr2i	Polr2i	0.262619	-0.412044	0	0	0.153027	-0.294194	1.1119	1.2262
Q9D7N9	Adipocyte plasma membrane-associated protein	Apmap	Apmap	0.26249	0.221751	0	0	0.152897	0.339601	1.1118	0.79026
Q8BM72	Heat shock 70 kDa protein 13	Hspa13	Hspa13	0.26236	-0.168317	0	0	0.152768	-0.0504669	1.1117	1.0356
V9GX00;Q00560	Interleukin-6 receptor subunit beta	Il6st	Il6st	0.26236	0.108795	0	0	0.152768	0.226645	1.1117	0.85462
P03921	NADH-ubiquinone oxidoreductase chain 5	Mtnd5	Mtnd5	0.26223	-0.177482	0	0	0.152638	-0.0596322	1.1116	1.0422
Q8K0G5	Protein TSSC1	Tssc1	Tssc1	0.26223	0.175969	0	0	0.152638	0.293819	1.1116	0.81574
P15535;B1AXY5	Beta-1,4-galactosyltransferase 1;Lactose synthase A protein;N-acetyllactosamine synthase;Beta-N-acetylglucosaminylglycopeptide beta-1,4-galactosyltransferase;Beta-N-acetylglucosaminyl-glycolipid beta-1,4-galactosyltransferase;Processed beta-1,4-galactosyltransferase 1	B4galt1	B4galt1	0.2621	-0.502452	0	0	0.152508	-0.384602	1.1115	1.3055
Q9DBJ3	Brain-specific angiogenesis inhibitor 1-associated protein 2-like protein 1	Baiap2l1	Baiap2l1	0.261191	1.03197	0	0	0.151599	1.14982	1.1108	0.45068
Q8C754;G3UY33	Vacuolar protein sorting-associated protein 52 homolog	Vps52	Vps52	0.261191	0.0137003	0	0	0.151599	0.13155	1.1108	0.91285
Q925B0	PRKC apoptosis WT1 regulator protein	Pawr	Pawr	0.260932	0.202006	0	0	0.151339	0.319856	1.1106	0.80115
Q80VQ1;G3X9W3	Leucine-rich repeat-containing protein 1	Lrrc1	Lrrc1	0.260802	0.111871	0	0	0.151209	0.229721	1.1105	0.8528
Q8K0B2	Probable lysosomal cobalamin transporter	Lmbrd1	Lmbrd1	0.260542	-0.147126	0	0	0.15095	-0.0292762	1.1103	1.0205
A0A1D5RMA4;A0A1D5RMI7;A0A1D5RM43;Q8BGK6	Y+L amino acid transporter 2	Slc7a6	Slc7a6	0.260542	-0.0420411	0	0	0.15095	0.0758089	1.1103	0.94881
Q9DCD5	Tight junction-associated protein 1	Tjap1	Tjap1	0.260412	-0.134917	0	0	0.15082	-0.0170667	1.1102	1.0119
A2AQJ7;A2AQJ5;A2AQJ6;Q8BXN9	Transmembrane protein 87A	Tmem87a	Tmem87a	0.260282	0.0308707	0	0	0.15069	0.148721	1.1101	0.90205
Q8K2X1	Probable phospholipid-transporting ATPase VD	Atp10d	Atp10d	0.260152	0.217576	0	0	0.15056	0.335426	1.11	0.79255
Q61398;D3YUE2;A0A0G2JE29;D3YZE3	Procollagen C-endopeptidase enhancer 1	Pcolce	Pcolce	0.260022	0.304651	0	0	0.15043	0.422501	1.1099	0.74613
F8WJG3;P62996	Transformer-2 protein homolog beta	Tra2b	Tra2b	0.260022	-0.991033	0	0	0.15043	-0.873183	1.1099	1.8317
P11087	Collagen alpha-1(I) chain	Col1a1	Col1a1	0.259632	-0.0192672	0	0	0.15004	0.0985828	1.1096	0.93395
F7C528;E9Q614;B1AR17		Chd3	Chd3	0.259502	0.0131472	0	0	0.14991	0.130997	1.1095	0.9132
P61089	Ubiquitin-conjugating enzyme E2 N	Ube2n	Ube2n	0.259242	0.514891	0	0	0.14965	0.632741	1.1093	0.64495
Q9ESW8	Pyroglutamyl-peptidase 1	Pgpep1	Pgpep1	0.259112	0.121205	0	0	0.14952	0.239055	1.1092	0.8473
Q62018	RNA polymerase-associated protein CTR9 homolog	Ctr9	Ctr9	0.258982	-1.41281	0	0	0.149389	-1.29496	1.1091	2.4537
Q9EQN3;F6VXN4;D3YZZ4;Q3U1U6	TSC22 domain family protein 4	Tsc22d4	Tsc22d4	0.258721	-0.121884	0	0	0.149129	-0.0040339	1.1089	1.0028
Q4VAA7	Sorting nexin-33	Snx33	Snx33	0.258331	0.282413	0	0	0.148739	0.400263	1.1086	0.75772
E9Q600;Q924C6	Lysyl oxidase homolog 4	Loxl4	Loxl4	0.258201	-0.240191	0	0	0.148609	-0.122341	1.1085	1.0885
Q8C0L8	Conserved oligomeric Golgi complex subunit 5	Cog5	Cog5	0.257941	0.0268938	0	0	0.148348	0.144744	1.1083	0.90454
A0A0A0MQ99;Q8K3D3;V9GXX7	DNA repair protein SWI5 homolog	Swi5	Swi5	0.257159	-0.0790288	0	0	0.147567	0.0388212	1.1077	0.97345
Q9EPU4	Cleavage and polyadenylation specificity factor subunit 1	Cpsf1	Cpsf1	0.257159	-0.497138	0	0	0.147567	-0.379288	1.1077	1.3007
Q8R1G6;A0A087WPL1;F7C957	PDZ and LIM domain protein 2	Pdlim2	Pdlim2	0.256899	0.299594	0	0	0.147307	0.417444	1.1075	0.74875
Q3UI43	BRISC and BRCA1-A complex member 1	Babam1	Babam1	0.256638	-0.288929	0	0	0.147046	-0.171079	1.1073	1.1259
O08795	Glucosidase 2 subunit beta	Prkcsh	Prkcsh	0.256117	0.0155189	0	0	0.146525	0.133369	1.1069	0.9117
P52734;A2ALP5	FYVE, RhoGEF and PH domain-containing protein 1	Fgd1	Fgd1	0.255856	0.25167	0	0	0.146264	0.36952	1.1067	0.77404
A0A0R3P9C8;Q9DC69	NADH dehydrogenase [ubiquinone] 1 alpha subcomplex subunit 9, mitochondrial	Ndufa9	Ndufa9	0.255596	-0.105316	0	0	0.146003	0.0125336	1.1065	0.99135
Q9D8Y1	Transmembrane protein 126A	Tmem126a	Tmem126a	0.255596	-0.097846	0	0	0.146003	0.020004	1.1065	0.98623
Q8BH79;A0A1L1SS60	Anoctamin-10	Ano10	Ano10	0.255074	0.149212	0	0	0.145482	0.267062	1.1061	0.83101
Q9DBH5	Vesicular integral-membrane protein VIP36	Lman2	Lman2	0.254422	0.0285056	0	0	0.14483	0.146356	1.1056	0.90353
A0A0J9YV56;E9Q0U3;D3Z7P0;Q8K3W0	BRCA1-A complex subunit BRE	Bre	Bre	0.254291	0.299748	0	0	0.144699	0.417598	1.1055	0.74867
Q64310;E0CXD9	Surfeit locus protein 4	Surf4	Surf4	0.253769	0.0346822	0	0	0.144177	0.152532	1.1051	0.89967
F8VPX1;E9PXY8;Q6A4J8	Ubiquitin carboxyl-terminal hydrolase;Ubiquitin carboxyl-terminal hydrolase 7	Usp7	Usp7	0.253377	-0.0114763	0	0	0.143785	0.106374	1.1048	0.92892
Q8BGR9	Ubiquitin-like domain-containing CTD phosphatase 1	Ublcp1	Ublcp1	0.253377	0.0123891	0	0	0.143785	0.130239	1.1048	0.91368
Q62418	Drebrin-like protein	Dbnl	Dbnl	0.252986	0.000281816	0	0	0.143393	0.118132	1.1045	0.92138
E9QNR6;Q8VD62	UPF0696 protein C11orf68 homolog	AI837181;Bles03	AI837181;	0.252855	-0.0151524	0	0	0.143263	0.102698	1.1044	0.93129
Q8K190	SAYSvFN domain-containing protein 1	Saysd1	Saysd1	0.252202	0.0733284	0	0	0.142609	0.191178	1.1039	0.87589
Q8K0C1	Importin-13	Ipo13	Ipo13	0.252071	0.00343251	0	0	0.142479	0.121283	1.1038	0.91937
Q80TE0;V9GWX3	RNA polymerase II-associated protein 1	Rpap1	Rpap1	0.252071	0.285062	0	0	0.142479	0.402912	1.1038	0.75633
Q9Z1B5	Mitotic spindle assembly checkpoint protein MAD2A	Mad2l1	Mad2l1	0.25194	0.023596	0	0	0.142348	0.141446	1.1037	0.90661
Q91VJ2	Protein kinase C delta-binding protein	Prkcdbp	Prkcdbp	0.25194	0.374188	0	0	0.142348	0.492038	1.1037	0.71102
E9PWW2		Tor1aip1	Tor1aip1	0.251156	0.00376208	0	0	0.141564	0.121612	1.1031	0.91916
D3YUW8;D3YUX1;Q0VGT3;Q8BZH4	Pogo transposable element with ZNF domain	Pogz	Pogz	0.251025	-0.566751	0	0	0.141433	-0.448901	1.103	1.365
Q9CQQ8	U6 snRNA-associated Sm-like protein LSm7	Lsm7	Lsm7	0.251025	-0.0826552	0	0	0.141433	0.0351948	1.103	0.9759
D3Z5T2;Q9D0L7	Armadillo repeat-containing protein 10	Armc10	Armc10	0.250894	-0.0849448	0	0	0.141302	0.0329052	1.1029	0.97745
Q5RL57;Q9R0L7	A-kinase anchor protein 8-like	Akap8l	Akap8l	0.249847	0.194838	0	0	0.140255	0.312688	1.1021	0.80514
Q5SU71;Q61510;Q5SU72	E3 ubiquitin/ISG15 ligase TRIM25	Trim25	Trim25	0.249847	0.133861	0	0	0.140255	0.251711	1.1021	0.8399
G3X9H5;P42859	Huntingtin	Htt	Htt	0.249586	0.300326	0	0	0.139993	0.418176	1.1019	0.74837
P56380	Bis(5-nucleosyl)-tetraphosphatase [asymmetrical]	Nudt2	Nudt2	0.249193	-0.252859	0	0	0.1396	-0.135009	1.1016	1.0981
Q99J09;F7D5L2	Methylosome protein 50	Wdr77	Wdr77	0.249193	-0.240191	0	0	0.1396	-0.122341	1.1016	1.0885
Q8BLF1;Q8BYQ0	Neutral cholesterol ester hydrolase 1	Nceh1	Nceh1	0.248407	-0.331228	0	0	0.138814	-0.213378	1.101	1.1594
Q9CPR1;H3BJI4;H3BJN8	RWD domain-containing protein 4	Rwdd4;Rwdd4a	Rwdd4;	0.248407	-0.144438	0	0	0.138814	-0.0265876	1.101	1.0186
Q9Z2U1	Proteasome subunit alpha type-5	Psma5	Psma5	0.248276	0.0209251	0	0	0.138683	0.138775	1.1009	0.90829
Q8BWW3;Q9CYR6	Phosphoacetylglucosamine mutase	Pgm3	Pgm3	0.248145	0.155266	0	0	0.138552	0.273116	1.1008	0.82753
Q8BP71	RNA binding protein fox-1 homolog 2	Rbfox2	Rbfox2	0.248145	0.0380858	0	0	0.138552	0.155936	1.1008	0.89755
A0A087WRU3;A0A1L1ST15		Gm29096	Gm29096	0.248014	1.93229	0	0	0.138421	2.05014	1.1007	0.24146
Q5F258;Q68FF6	ARF GTPase-activating protein GIT1	Git1	Git1	0.247358	0.0862335	0	0	0.137766	0.204083	1.1002	0.86809
Q9JKW0;A0A0U1RPY6	ADP-ribosylation factor-like protein 6-interacting protein 1	Arl6ip1	Arl6ip1	0.247227	0.241288	0	0	0.137635	0.359138	1.1001	0.77963
Q6DVA0	LEM domain-containing protein 2	Lemd2	Lemd2	0.247096	0.177614	0	0	0.137504	0.295464	1.1	0.81481
Q922Q1	Mitochondrial amidoxime reducing component 2	35854	35854	0.247096	-0.280189	0	0	0.137504	-0.162339	1.1	1.1191
Q8R3B1;G5DDB7;Q05DG3	1-phosphatidylinositol 4,5-bisphosphate phosphodiesterase delta-1;Phosphoinositide phospholipase C	Plcd1	Plcd1	0.246833	0.168243	0	0	0.137241	0.286093	1.0998	0.82012
O54734	Dolichyl-diphosphooligosaccharide--protein glycosyltransferase 48 kDa subunit	Ddost	Ddost	0.246833	0.087364	0	0	0.137241	0.205214	1.0998	0.86741
P24668	Cation-dependent mannose-6-phosphate receptor	M6pr	M6pr	0.246571	-0.271785	0	0	0.136979	-0.153935	1.0996	1.1126
Q9DC23	DnaJ homolog subfamily C member 10	Dnajc10	Dnajc10	0.246571	0.035035	0	0	0.136979	0.152885	1.0996	0.89945
Q9CR51	V-type proton ATPase subunit G 1	Atp6v1g1	Atp6v1g1	0.246046	0.167417	0	0	0.136454	0.285267	1.0992	0.82059
Q8K2C6	NAD-dependent protein deacylase sirtuin-5, mitochondrial	Sirt5	Sirt5	0.245521	-0.230083	0	0	0.135929	-0.112233	1.0988	1.0809
A0A0G2JGP4;Q9D091;P08556;A0A0G2JE25	GTPase NRas	Nras	Nras	0.24539	0.367669	0	0	0.135798	0.485519	1.0987	0.71424
Q9D1K2;A0A0N4SVE1;F7B2B4	V-type proton ATPase subunit F	Atp6v1f	Atp6v1f	0.245127	-0.0263862	0	0	0.135535	0.0914637	1.0985	0.93857
F6SQH7;Q91VA6	Polymerase delta-interacting protein 2	Poldip2	Poldip2	0.244996	-0.478046	0	0	0.135404	-0.360196	1.0984	1.2836
Q8R0H9	ADP-ribosylation factor-binding protein GGA1	Gga1	Gga1	0.244864	-0.0266936	0	0	0.135272	0.0911564	1.0983	0.93877
E9Q9M5;A0A0A6YWX1;J3KMM1;Q3UJD6;A0A0A6YWN9	Ubiquitin carboxyl-terminal hydrolase;Ubiquitin carboxyl-terminal hydrolase 19	Usp19	Usp19	0.244864	-0.232484	0	0	0.135272	-0.114634	1.0983	1.0827
Q8C1Y8	Vacuolar fusion protein CCZ1 homolog	Ccz1	Ccz1	0.244864	0.0815545	0	0	0.135272	0.199404	1.0983	0.87091
D3YZV8	Coiled-coil domain-containing protein 8 homolog	Ccdc8	Ccdc8	0.244207	0.552854	0	0	0.134615	0.670704	1.0978	0.6282
A0A0J9YU62;O88712;A0A0J9YUM4	C-terminal-binding protein 1	Ctbp1	Ctbp1	0.244076	-0.0514377	0	0	0.134484	0.0664123	1.0977	0.95501
Q8BJZ7;Q91YJ3	Thymocyte nuclear protein 1	Thyn1	Thyn1	0.244076	-0.364319	0	0	0.134484	-0.246469	1.0977	1.1863
Q9DC29	ATP-binding cassette sub-family B member 6, mitochondrial	Abcb6	Abcb6	0.24355	-0.349897	0	0	0.133958	-0.232047	1.0973	1.1745
Q80V53;A2AQV2	Carbohydrate sulfotransferase 14	Chst14	Chst14	0.243419	-0.31735	0	0	0.133827	-0.1995	1.0972	1.1483
Q6ZPU9;H3BIY2	KIF1-binding protein	Kbp;2510003E04Rik	Kbp;	0.243419	-0.00537527	0	0	0.133827	0.112475	1.0972	0.925
Q6NSR8	Probable aminopeptidase NPEPL1	Npepl1	Npepl1	0.243419	-0.00727681	0	0	0.133827	0.110573	1.0972	0.92622
D3YYW8;Q91V81	RNA-binding protein 42	Rbm42	Rbm42	0.243156	-0.131634	0	0	0.133564	-0.0137838	1.097	1.0096
Q8BX70	Vacuolar protein sorting-associated protein 13C	Vps13c	Vps13c	0.242893	0.11419	0	0	0.1333	0.23204	1.0968	0.85143
Q5SRX1;Q5SXA5;Q5SXA4	TOM1-like protein 2	Tom1l2	Tom1l2	0.242103	-0.0147341	0	0	0.132511	0.103116	1.0962	0.93102
P61965	WD repeat-containing protein 5	Wdr5	Wdr5	0.242103	-0.0648204	0	0	0.132511	0.0530296	1.0962	0.96391
Q9Z0P5;A0A1L1STC8;A0A1L1SU53	Twinfilin-2	Twf2	Twf2	0.241708	0.135063	0	0	0.132116	0.252913	1.0959	0.8392
Q9D1N9	39S ribosomal protein L21, mitochondrial	Mrpl21	Mrpl21	0.241445	-0.501568	0	0	0.131853	-0.383718	1.0957	1.3047
P54071	Isocitrate dehydrogenase [NADP], mitochondrial	Idh2	Idh2	0.24105	0.694357	0	0	0.131458	0.812207	1.0954	0.56951
O35874;Q5SSP3	Neutral amino acid transporter A;Amino acid transporter	Slc1a4	Slc1a4	0.24105	0.0931637	0	0	0.131458	0.211014	1.0954	0.86393
Q9DCR2	AP-3 complex subunit sigma-1	Ap3s1	Ap3s1	0.240918	-0.053189	0	0	0.131326	0.064661	1.0953	0.95617
Q3U3J1;P50136	2-oxoisovalerate dehydrogenase subunit alpha, mitochondrial	Bckdha	Bckdha	0.24026	0.201052	0	0	0.130667	0.318902	1.0948	0.80168
Q9QUM9;E0CXB1	Proteasome subunit alpha type-6	Psma6	Psma6	0.239996	-0.0737282	0	0	0.130404	0.0441218	1.0946	0.96988
Q91W86	Vacuolar protein sorting-associated protein 11 homolog	Vps11	Vps11	0.239996	-0.214112	0	0	0.130404	-0.0962619	1.0946	1.069
Q9CQF9;F7CIP8	Prenylcysteine oxidase	Pcyox1	Pcyox1	0.239469	0.221313	0	0	0.129876	0.339163	1.0942	0.7905
E9Q3Q6;Q61490;E9Q4G8;F6QH25	CD166 antigen	Alcam	Alcam	0.239073	-0.0491094	0	0	0.129481	0.0687405	1.0939	0.95347
Q9WTP7	GTP:AMP phosphotransferase AK3, mitochondrial	Ak3	Ak3	0.238414	0.00851002	0	0	0.128821	0.12636	1.0934	0.91614
H3BLD7;E9Q7N9;E9Q7P0;A2A520;K3W4R0;Q69Z23	Dynein heavy chain 17, axonemal	Dnah11;Dnah17	Dnah11;	0.238282	-0.901684	0	0	0.128689	-0.783834	1.0933	1.7217
B2RUP0;Q8C5L7;A0A1D5RLR3	RNA-binding protein 34	Rbm34	Rbm34	0.237622	-0.266068	0	0	0.128029	-0.148218	1.0928	1.1082
Q810A7	ATP-dependent RNA helicase DDX42	Ddx42	Ddx42	0.23749	-0.233416	0	0	0.127897	-0.115566	1.0927	1.0834
P97377	Cyclin-dependent kinase 2	Cdk2	Cdk2	0.23749	0.023246	0	0	0.127897	0.141096	1.0927	0.90683
E9QQ10;Q70FJ1	A-kinase anchor protein 9	Akap9	Akap9	0.237358	0.0516351	0	0	0.127765	0.169485	1.0926	0.88916
Q3UX10	Tubulin alpha chain-like 3	Tubal3	Tubal3	0.237226	0.258901	0	0	0.127633	0.376751	1.0925	0.77017
O35887;G3UWV3;G3V004;G3UWR0;G3UXA8	Calumenin	Calu	Calu	0.236697	0.423411	0	0	0.127105	0.541261	1.0921	0.68717
Q9WVL0	Maleylacetoacetate isomerase	Gstz1	Gstz1	0.236697	-0.538575	0	0	0.127105	-0.420725	1.0921	1.3386
Q8R3H9;A2AVQ9;A2AVR1	Tetratricopeptide repeat protein 4	Ttc4	Ttc4	0.236565	-0.668849	0	0	0.126973	-0.550999	1.092	1.4651
O35295	Transcriptional activator protein Pur-beta	Purb	Purb	0.235376	0.0962563	0	0	0.125783	0.214106	1.0911	0.86208
E9PZS5;Q8C163	Nuclease EXOG, mitochondrial	Exog	Exog	0.23445	0.123506	0	0	0.124857	0.241356	1.0904	0.84595
G3XA17;F7CBP1;Q62448	Eukaryotic translation initiation factor 4 gamma 2	Eif4g2	Eif4g2	0.234317	-0.422011	0	0	0.124725	-0.304161	1.0903	1.2347
Q9JM58	Cytokine receptor-like factor 1	Crlf1	Crlf1	0.233788	0.561076	0	0	0.124196	0.678926	1.0899	0.62463
Q9Z1T2	Thrombospondin-4	Thbs4	Thbs4	0.233656	-8.03361	0	0	0.124063	-7.91576	1.0898	241.48
Q11136	Xaa-Pro dipeptidase	Pepd	Pepd	0.233391	-0.146985	0	0	0.123799	-0.0291348	1.0896	1.0204
G3X8Q0;O89090	Transcription factor Sp1	Sp1	Sp1	0.232994	-0.131062	0	0	0.123401	-0.0132121	1.0893	1.0092
E9Q1G8		37864	37864	0.232994	0.0134316	0	0	0.123401	0.131282	1.0893	0.91302
B1AZ42;P0C0A3;B1AZ41	Charged multivesicular body protein 6	Chmp6	Chmp6	0.232596	-0.200553	0	0	0.123004	-0.0827026	1.089	1.059
Q8BR92	Paralemmin-2	Palm2	Palm2	0.232596	0.307535	0	0	0.123004	0.425385	1.089	0.74464
Q3TDD9	Protein phosphatase 1 regulatory subunit 21	Ppp1r21	Ppp1r21	0.232596	0.132144	0	0	0.123004	0.249994	1.089	0.8409
B9EKI3;D6RJK7	TATA element modulatory factor	Tmf1	Tmf1	0.232199	-0.873763	0	0	0.122606	-0.755913	1.0887	1.6887
P49817;D3Z148;H3BKG0	Caveolin-1;Caveolin	Cav1	Cav1	0.231934	0.522584	0	0	0.122341	0.640434	1.0885	0.64152
P10126;D3YZ68;P62631	Elongation factor 1-alpha 1;Elongation factor 1-alpha 2	Eef1a1;Eef1a2	Eef1a1;	0.231669	-0.0841328	0	0	0.122076	0.0337172	1.0883	0.9769
Q6ZQI3	Malectin	Mlec	Mlec	0.231403	0.142336	0	0	0.121811	0.260186	1.0881	0.83498
Q8VE88	Protein FAM114A2	Fam114a2	Fam114a2	0.231271	-0.13805	0	0	0.121679	-0.0201999	1.088	1.0141
Q99K90	TGF-beta-activated kinase 1 and MAP3K7-binding protein 2	Tab2	Tab2	0.230342	0.168753	0	0	0.12075	0.286603	1.0873	0.81983
P47738;A0A0G2JEU1;A0A0G2JF60	Aldehyde dehydrogenase, mitochondrial	Aldh2	Aldh2	0.23021	-0.0161435	0	0	0.120617	0.101707	1.0872	0.93193
Q99KU0;Q5SXR2	Vacuole membrane protein 1	Vmp1	Vmp1	0.229679	-0.124328	0	0	0.120086	-0.00647756	1.0868	1.0045
Q6A099;Q6DFZ1		Gbf1	Gbf1	0.229546	-0.0656283	0	0	0.119954	0.0522216	1.0867	0.96445
Q8C5W3	Tubulin-specific chaperone cofactor E-like protein	Tbcel	Tbcel	0.22928	-0.0664508	0	0	0.119688	0.0513992	1.0865	0.965
Q8K3J1	NADH dehydrogenase [ubiquinone] iron-sulfur protein 8, mitochondrial	Ndufs8	Ndufs8	0.228483	-0.0499565	0	0	0.118891	0.0678935	1.0859	0.95403
E9QNX9;Q60751	Tyrosine-protein kinase receptor;Insulin-like growth factor 1 receptor;Insulin-like growth factor 1 receptor alpha chain;Insulin-like growth factor 1 receptor beta chain	Igf1r	Igf1r	0.228351	-0.20911	0	0	0.118758	-0.0912598	1.0858	1.0653
B7ZC21;B7ZC22;O70139	cAMP-dependent protein kinase inhibitor gamma	Pkig	Pkig	0.228218	0.187671	0	0	0.118626	0.305521	1.0857	0.80915
Q9D0B6	Protein PBDC1	Pbdc1	Pbdc1	0.228218	0.02683	0	0	0.118626	0.14468	1.0857	0.90458
G3X922;D4AFX7		Dnajc13	Dnajc13	0.228085	-0.367235	0	0	0.118493	-0.249385	1.0856	1.1887
Q8K3H0	DCC-interacting protein 13-alpha	Appl1	Appl1	0.227952	-0.0416761	0	0	0.11836	0.0761739	1.0855	0.94857
E9PUA5;Q9QWT9	Kinesin-like protein;Kinesin-like protein KIFC1	Kifc5b;Kifc1	Kifc5b;	0.227686	0.0393883	0	0	0.118094	0.157238	1.0853	0.89674
O35074;Q8BXC0	Prostacyclin synthase	Ptgis	Ptgis	0.227686	0.545935	0	0	0.118094	0.663785	1.0853	0.63122
P59222	Scavenger receptor class F member 2	Scarf2	Scarf2	0.227686	0.367831	0	0	0.118094	0.485681	1.0853	0.71416
Q9QYC0;F8WHZ9;F8WGR0;E9Q1K3	Alpha-adducin	Add1	Add1	0.227154	0.222262	0	0	0.117562	0.340112	1.0849	0.78998
P63166	Small ubiquitin-related modifier 1	Sumo1	Sumo1	0.226888	0.983253	0	0	0.117296	1.1011	1.0847	0.46616
Q8VEH5	EPM2A-interacting protein 1	Epm2aip1	Epm2aip1	0.226622	0.10142	0	0	0.11703	0.21927	1.0845	0.859
O88952;Q8JZS0;Q3TUM0;O88951	Protein lin-7 homolog C;Protein lin-7 homolog A;Protein lin-7 homolog B	Lin7c;Lin7a;Lin7b	Lin7c;	0.225957	0.150011	0	0	0.116365	0.267861	1.084	0.83055
Q9D2V5	Protein AAR2 homolog	Aar2	Aar2	0.225824	-0.206806	0	0	0.116232	-0.0889557	1.0839	1.0636
P70279;A2ALA0	Surfeit locus protein 6	Surf6	Surf6	0.225425	-0.168317	0	0	0.115832	-0.0504669	1.0836	1.0356
E9Q5A3;Z4YJZ7;A0A0H2UH19;Q5DW34	Histone-lysine N-methyltransferase EHMT1	Ehmt1	Ehmt1	0.225158	-0.0152608	0	0	0.115566	0.102589	1.0834	0.93136
Q9CR26;F6W5Q8	Vacuolar protein sorting-associated protein VTA1 homolog	Vta1	Vta1	0.225158	0.23643	0	0	0.115566	0.35428	1.0834	0.78226
P10639	Thioredoxin	Txn	Txn	0.224892	0.0111107	0	0	0.1153	0.128961	1.0832	0.91449
Q9Z2P8	Vesicle-associated membrane protein 5	Vamp5	Vamp5	0.224625	-0.084812	0	0	0.115033	0.033038	1.083	0.97736
Q8CI43	Myosin light chain 6B	Myl6b	Myl6b	0.224226	0.0961894	0	0	0.114634	0.214039	1.0827	0.86212
Q8CBY8	Dynactin subunit 4	Dctn4	Dctn4	0.223959	0.0105744	0	0	0.114367	0.128424	1.0825	0.91483
Q99LC2	Cleavage stimulation factor subunit 1	Cstf1	Cstf1	0.223426	-0.136627	0	0	0.113834	-0.0187766	1.0821	1.0131
P50396	Rab GDP dissociation inhibitor alpha	Gdi1	Gdi1	0.222626	0.0658862	0	0	0.113034	0.183736	1.0815	0.88042
A0A0R4J0D3;Q3TDQ1	Dolichyl-diphosphooligosaccharide--protein glycosyltransferase subunit STT3B	Stt3b	Stt3b	0.222492	0.154308	0	0	0.1129	0.272158	1.0814	0.82808
Q91W61	F-box/LRR-repeat protein 15	Fbxl15	Fbxl15	0.222092	0.0104798	0	0	0.1125	0.12833	1.0811	0.91489
Q80XI4	Phosphatidylinositol 5-phosphate 4-kinase type-2 beta	Pip4k2b	Pip4k2b	0.221558	-0.124902	0	0	0.111966	-0.00705194	1.0807	1.0049
Q8R164	Valacyclovir hydrolase	Bphl	Bphl	0.221291	-0.0184328	0	0	0.111699	0.0994172	1.0805	0.93341
Q9JHI5	Isovaleryl-CoA dehydrogenase, mitochondrial	Ivd	Ivd	0.221158	0.331978	0	0	0.111566	0.449828	1.0804	0.73213
E9QAU4;A2AQ25;D3Z781	Sickle tail protein	Etl4;Skt	Etl4;	0.221158	-0.00777516	0	0	0.111566	0.110075	1.0804	0.92654
Q9D1C8	Vacuolar protein sorting-associated protein 28 homolog	Vps28	Vps28	0.220891	-0.23155	0	0	0.111298	-0.1137	1.0802	1.082
B2RXW8;B2RXQ2		Ppfia1	Ppfia1	0.220891	0.00846278	0	0	0.111298	0.126313	1.0802	0.91617
E9PUA2;Q5BLK4	Terminal uridylyltransferase 7	Zcchc6	Zcchc6	0.220757	0.104194	0	0	0.111165	0.222044	1.0801	0.85735
Q3ULL6;F6Q8N5		Upf3b	Upf3b	0.220624	0.58925	0	0	0.111031	0.7071	1.08	0.61255
Q921X9	Protein disulfide-isomerase A5	Pdia5	Pdia5	0.22049	0.00673164	0	0	0.110898	0.124582	1.0799	0.91727
Q9WV55	Vesicle-associated membrane protein-associated protein A	Vapa	Vapa	0.220223	0.181302	0	0	0.110631	0.299152	1.0797	0.81273
P10404	MLV-related proviral Env polyprotein;Surface protein;Transmembrane protein			0.220089	0.280054	0	0	0.110497	0.397904	1.0796	0.75896
Q8BY78;Q9Z191	Eyes absent homolog;Eyes absent homolog 4	Eya4	Eya4	0.219955	0.86991	0	0	0.110363	0.98776	1.0795	0.50426
Q91YW3	DnaJ homolog subfamily C member 3	Dnajc3	Dnajc3	0.219688	0.0873973	0	0	0.110096	0.205247	1.0793	0.86739
O35459;F7B227	Delta(3,5)-Delta(2,4)-dienoyl-CoA isomerase, mitochondrial	Ech1	Ech1	0.219153	0.331427	0	0	0.109561	0.449277	1.0789	0.73241
Q9Z2Z6	Mitochondrial carnitine/acylcarnitine carrier protein	Slc25a20	Slc25a20	0.21902	0.184554	0	0	0.109427	0.302404	1.0788	0.8109
E9Q2A6;Q3UDE9;Q9QVP9;F7CCX1	Protein-tyrosine kinase 2-beta	Ptk2b	Ptk2b	0.21902	0.0927796	0	0	0.109427	0.21063	1.0788	0.86416
Q9QZE7;A0A1D5RLR0	Translin-associated protein X	Tsnax	Tsnax	0.21902	0.00852577	0	0	0.109427	0.126376	1.0788	0.91613
Q9CQA9;Q8C373;D3YXL1	Cancer-related nucleoside-triphosphatase homolog	Ntpcr	Ntpcr	0.218886	0.143149	0	0	0.109294	0.260999	1.0787	0.83451
Q9JIZ9;Q5F284	Phospholipid scramblase 3	Plscr3	Plscr3	0.218752	0.0389219	0	0	0.10916	0.156772	1.0786	0.89703
Q69ZW3	EH domain-binding protein 1	Ehbp1	Ehbp1	0.218083	-0.707326	0	0	0.108491	-0.589476	1.0781	1.5047
Q8BIJ7	RUN and FYVE domain-containing protein 1	Rufy1	Rufy1	0.217816	0.130635	0	0	0.108223	0.248485	1.0779	0.84178
Q9R099	Transducin beta-like protein 2	Tbl2	Tbl2	0.217414	0.303124	0	0	0.107822	0.420974	1.0776	0.74692
F8VQ93;Q8VDD9	PH-interacting protein	Phip	Phip	0.217146	0.0754548	0	0	0.107554	0.193305	1.0774	0.8746
Q6P1H6	Ankyrin repeat and LEM domain-containing protein 2	Ankle2	Ankle2	0.217012	-0.528191	0	0	0.10742	-0.410341	1.0773	1.329
P70296;D3Z1V4;D6RHS6	Phosphatidylethanolamine-binding protein 1;Hippocampal cholinergic neurostimulating peptide	Pebp1	Pebp1	0.217012	0.141784	0	0	0.10742	0.259634	1.0773	0.8353
Q8K4P0;D3YX80	pre-mRNA 3 end processing protein WDR33	Wdr33	Wdr33	0.217012	-0.169988	0	0	0.10742	-0.0521376	1.0773	1.0368
Q9CQ22;A0A0A6YX02	Ragulator complex protein LAMTOR1	Lamtor1	Lamtor1	0.216878	-0.0858301	0	0	0.107286	0.0320199	1.0772	0.97805
Q8VC91;E9Q2Y3;Q7TSS3;O88522;A3KG44	NF-kappa-B essential modulator	Ikbkg	Ikbkg	0.216477	0.0813557	0	0	0.106884	0.199206	1.0769	0.87103
Q8BTS4	Nuclear pore complex protein Nup54	Nup54	Nup54	0.216343	-0.149669	0	0	0.10675	-0.0318186	1.0768	1.0223
F6V6T4;Q9R0Q3;Q8BPI2	Transmembrane emp24 domain-containing protein 2	Tmed2	Tmed2	0.216075	0.439902	0	0	0.106482	0.557752	1.0766	0.67936
P70217	Homeobox protein Hox-D13	Hoxd13	Hoxd13	0.215538	0.305135	0	0	0.105946	0.422985	1.0762	0.74588
Q8N7N5	DDB1- and CUL4-associated factor 8	Dcaf8	Dcaf8	0.215404	0.393841	0	0	0.105812	0.511691	1.0761	0.7014
A0A1B0GSX7;Q6PFD9	Nuclear pore complex protein Nup98-Nup96;Nuclear pore complex protein Nup98;Nuclear pore complex protein Nup96	Nup98	Nup98	0.215404	-0.0502136	0	0	0.105812	0.0676364	1.0761	0.9542
P21995	Embigin	Emb	Emb	0.214331	0.748429	0	0	0.104739	0.866279	1.0753	0.54856
P11438	Lysosome-associated membrane glycoprotein 1	Lamp1	Lamp1	0.214331	-0.158392	0	0	0.104739	-0.0405418	1.0753	1.0285
D3YVW2;Q8BXA1	Golgi integral membrane protein 4	Golim4	Golim4	0.213795	-0.249966	0	0	0.104202	-0.132116	1.0749	1.0959
Q9D6J5;E9Q9J5;Q3V406;F6VCY0	NADH dehydrogenase [ubiquinone] 1 beta subcomplex subunit 8, mitochondrial	Ndufb8	Ndufb8	0.213795	-0.0439861	0	0	0.104202	0.0738639	1.0749	0.95009
Q9D898	Actin-related protein 2/3 complex subunit 5-like protein	Arpc5l	Arpc5l	0.213526	0.380369	0	0	0.103934	0.498219	1.0747	0.70798
Q7TNE3	Sperm-associated antigen 7	Spag7	Spag7	0.213526	-0.0342655	0	0	0.103934	0.0835845	1.0747	0.94371
D3Z6P5;A0A0R4J1V1;Q75N73	Zinc transporter ZIP14	Slc39a14	Slc39a14	0.213526	-0.22393	0	0	0.103934	-0.10608	1.0747	1.0763
Q9D2V7	Coronin-7	Coro7	Coro7	0.213392	-0.376309	0	0	0.1038	-0.258459	1.0746	1.1962
P14131	40S ribosomal protein S16	Rps16	Rps16	0.213123	0.0413847	0	0	0.103531	0.159235	1.0744	0.8955
P54276	DNA mismatch repair protein Msh6	Msh6	Msh6	0.213123	-0.0908073	0	0	0.103531	0.0270427	1.0744	0.98143
Q6ZWQ5;Q3TGS7;Q3V2H3;O70493	Sorting nexin-12	Snx12	Snx12	0.213123	0.188456	0	0	0.103531	0.306306	1.0744	0.80871
Q9WUL7	ADP-ribosylation factor-like protein 3	Arl3	Arl3	0.212855	0.195376	0	0	0.103263	0.313226	1.0742	0.80484
E9PYT3;Q91YH5	Atlastin-3	Atl3	Atl3	0.212586	0.00432724	0	0	0.102994	0.122177	1.074	0.9188
Q99J95	Cyclin-dependent kinase 9	Cdk9	Cdk9	0.212183	-0.491136	0	0	0.102591	-0.373286	1.0737	1.2953
O08796	Eukaryotic elongation factor 2 kinase	Eef2k	Eef2k	0.212183	-0.425745	0	0	0.102591	-0.307895	1.0737	1.2379
A6PW84;Q3V1T4;A2A7Q5	Prolyl 3-hydroxylase 1	P3h1;Lepre1	P3h1;	0.212049	-0.0670786	0	0	0.102457	0.0507714	1.0736	0.96542
D3YU17;Q8VCM8	Nicalin	Ncln	Ncln	0.211914	-0.14217	0	0	0.102322	-0.0243197	1.0735	1.017
E9Q3E2;Q8CC35	Synaptopodin	Synpo	Synpo	0.211914	0.245514	0	0	0.102322	0.363364	1.0735	0.77735
P99024	Tubulin beta-5 chain	Tubb5	Tubb5	0.211646	0.0394527	0	0	0.102053	0.157303	1.0733	0.8967
D3Z5I1;Q3UPF5;G3X9X5	Zinc finger CCCH-type antiviral protein 1	Zc3hav1	Zc3hav1	0.211511	0.384389	0	0	0.101919	0.502239	1.0732	0.70601
D3YWT1;D3Z3N4		Hnrnph3	Hnrnph3	0.211511	0.110535	0	0	0.101919	0.228385	1.0732	0.85359
Q91ZN5	Adenosine 3-phospho 5-phosphosulfate transporter 1	Slc35b2	Slc35b2	0.211242	1.27421	0	0	0.10165	1.39206	1.073	0.38102
A0A0R4J0T8;Q9D8S3	ADP-ribosylation factor GTPase-activating protein 3	Arfgap3	Arfgap3	0.21057	0.0172923	0	0	0.100978	0.135142	1.0725	0.91058
E9Q933;Q8BK08	Transmembrane protein 11, mitochondrial	Tmem11	Tmem11	0.21057	0.329025	0	0	0.100978	0.446875	1.0725	0.73363
P28271	Cytoplasmic aconitate hydratase	Aco1	Aco1	0.210435	0.0311746	0	0	0.100843	0.149025	1.0724	0.90186
O09164	Extracellular superoxide dismutase [Cu-Zn]	Sod3	Sod3	0.210435	0.718857	0	0	0.100843	0.836707	1.0724	0.55992
P40240	CD9 antigen	Cd9	Cd9	0.210166	0.193889	0	0	0.100574	0.311739	1.0722	0.80567
H3BL92;H3BKQ3		Evi5l	Evi5l	0.209897	0.225242	0	0	0.100305	0.343092	1.072	0.78835
Q63844;A0A0U1RPX4;D3Z3G6;D3Z6D8	Mitogen-activated protein kinase 3;Mitogen-activated protein kinase	Mapk3	Mapk3	0.209628	0.210603	0	0	0.100036	0.328453	1.0718	0.79639
P58281;H7BX01;E0CXD1	Dynamin-like 120 kDa protein, mitochondrial;Dynamin-like 120 kDa protein, form S1	Opa1	Opa1	0.209493	0.0386324	0	0	0.0999011	0.156482	1.0717	0.89721
Q9CY64	Biliverdin reductase A	Blvra	Blvra	0.208955	0.110941	0	0	0.0993625	0.228791	1.0713	0.85335
P17156	Heat shock-related 70 kDa protein 2	Hspa2	Hspa2	0.20882	0.160699	0	0	0.0992279	0.278549	1.0712	0.82442
Q8BH69	Selenide, water dikinase 1	Sephs1	Sephs1	0.20882	-0.0516794	0	0	0.0992279	0.0661706	1.0712	0.95517
Q91X52;A2AC16	L-xylulose reductase	Dcxr	Dcxr	0.208685	0.325549	0	0	0.0990932	0.443399	1.0711	0.7354
Q9JKF7	39S ribosomal protein L39, mitochondrial	Mrpl39	Mrpl39	0.208551	0.176252	0	0	0.0989585	0.294102	1.071	0.81558
Q8K297	Procollagen galactosyltransferase 1	Colgalt1	Colgalt1	0.208281	0.108677	0	0	0.098689	0.226527	1.0708	0.85469
Q6P5D3	Putative ATP-dependent RNA helicase DHX57	Dhx57	Dhx57	0.208147	-0.508077	0	0	0.0985543	-0.390227	1.0707	1.3106
Q9WV96;A0A1B0GRJ5;D6RG99;D3YVK5;A0A1B0GSU2;D3YVK4	Mitochondrial import inner membrane translocase subunit Tim10 B	Timm10b	Timm10b	0.208012	-0.164131	0	0	0.0984196	-0.0462815	1.0706	1.0326
Q80VP1	Epsin-1	Epn1	Epn1	0.207473	0.00368361	0	0	0.0978804	0.121534	1.0702	0.91921
Q5U3K5	Rab-like protein 6	Rabl6	Rabl6	0.207338	0.227036	0	0	0.0977456	0.344886	1.0701	0.78737
Q9ER00	Syntaxin-12	Stx12	Stx12	0.207203	-0.116623	0	0	0.0976108	0.00122681	1.07	0.99915
Q8K2C9	Very-long-chain (3R)-3-hydroxyacyl-CoA dehydratase 3	Hacd3	Hacd3	0.206798	-0.18975	0	0	0.0972062	-0.0718999	1.0697	1.0511
G3UW90;V9GX74;Q925H1;Q80V18;V9GXE9;V9GXA5	Zinc finger transcription factor Trps1	Trps1	Trps1	0.206798	0.410265	0	0	0.0972062	0.528115	1.0697	0.69346
Q91WE6	Threonylcarbamoyladenosine tRNA methylthiotransferase	Cdkal1	Cdkal1	0.206664	-1.3645	0	0	0.0970714	-1.24665	1.0696	2.3729
Q6PD03	Serine/threonine-protein phosphatase 2A 56 kDa regulatory subunit alpha isoform	Ppp2r5a	Ppp2r5a	0.206124	0.152654	0	0	0.0965317	0.270504	1.0692	0.82903
P70452	Syntaxin-4	Stx4	Stx4	0.205854	-0.11043	0	0	0.0962619	0.00742007	1.069	0.99487
F8WJE0;Q60710;F6TVP2;E9Q0K6;E9PYG9	Deoxynucleoside triphosphate triphosphohydrolase SAMHD1	Samhd1	Samhd1	0.205719	0.190241	0	0	0.0961269	0.308091	1.0689	0.80771
Q8CGC7	Bifunctional glutamate/proline--tRNA ligase;Glutamate--tRNA ligase;Proline--tRNA ligase	Eprs	Eprs	0.205584	0.131441	0	0	0.0959919	0.249291	1.0688	0.84131
Q9ERR1	Nuclear distribution protein nudE-like 1	Ndel1	Ndel1	0.205314	-0.256009	0	0	0.0957219	-0.138159	1.0686	1.1005
Q9JJU8	SH3 domain-binding glutamic acid-rich-like protein	Sh3bgrl	Sh3bgrl	0.204909	-1.54336	0	0	0.0953168	-1.42551	1.0683	2.6861
P52825	Carnitine O-palmitoyltransferase 2, mitochondrial	Cpt2	Cpt2	0.204774	0.101991	0	0	0.0951818	0.219841	1.0682	0.85866
E9QL65;Q8CI04	Conserved oligomeric Golgi complex subunit 3	Cog3	Cog3	0.204504	-0.0354574	0	0	0.0949116	0.0823926	1.068	0.94449
Q9EQG7	Ectonucleotide pyrophosphatase/phosphodiesterase family member 5	Enpp5	Enpp5	0.203828	-0.374619	0	0	0.0942361	-0.256769	1.0675	1.1948
Q8BHN5	RNA-binding protein 45	Rbm45	Rbm45	0.203558	-0.428772	0	0	0.0939658	-0.310922	1.0673	1.2405
Q7TSI3	Serine/threonine-protein phosphatase 6 regulatory subunit 1	Ppp6r1	Ppp6r1	0.203558	0.0240098	0	0	0.0939658	0.14186	1.0673	0.90635
Q8BYU6	Torsin-1A-interacting protein 2	Tor1aip2	Tor1aip2	0.203423	0.263535	0	0	0.0938306	0.381385	1.0672	0.7677
Q9WUD1	STIP1 homology and U box-containing protein 1	Stub1	Stub1	0.203152	-0.0315571	0	0	0.0935602	0.0862929	1.067	0.94194
P55821	Stathmin-2	Stmn2	Stmn2	0.202341	-0.104268	0	0	0.0927487	0.0135818	1.0664	0.99063
P97384;D3Z7U0	Annexin A11;Annexin	Anxa11	Anxa11	0.201935	-0.78124	0	0	0.0923428	-0.66339	1.0661	1.5838
Q9JJF9	Signal peptide peptidase-like 2A	Sppl2a	Sppl2a	0.2018	-1.26548	0	0	0.0922074	-1.14763	1.066	2.2155
Q3UN10;P56695;F7D926	Wolframin	Wfs1	Wfs1	0.2018	-0.103248	0	0	0.0922074	0.0146016	1.066	0.98993
Q9EQQ9	Protein O-GlcNAcase	Mgea5	Mgea5	0.201664	0.0521381	0	0	0.0920721	0.169988	1.0659	0.88885
Q9CPZ8	COX assembly mitochondrial protein homolog	Cmc1	Cmc1	0.201258	0.155563	0	0	0.091666	0.273413	1.0656	0.82736
Q9CQ86	Migration and invasion enhancer 1	Mien1	Mien1	0.201123	-0.118283	0	0	0.0915306	-0.000432744	1.0655	1.0003
V9GXR6;V9GXC3;V9GWU2;Q61286;Q3UXQ3;V9GX46	Transcription factor 12	Tcf12	Tcf12	0.201123	-0.514886	0	0	0.0915306	-0.397036	1.0655	1.3168
Q99LC3	NADH dehydrogenase [ubiquinone] 1 alpha subcomplex subunit 10, mitochondrial	Ndufa10	Ndufa10	0.200852	0.160506	0	0	0.0912598	0.278356	1.0653	0.82453
Q91YD9	Neural Wiskott-Aldrich syndrome protein	Wasl	Wasl	0.200852	0.00445286	0	0	0.0912598	0.122303	1.0653	0.91872
E9Q9C7;E9Q9C4;E9Q9C0;E9Q9C1;E9Q9C2;E9QK41;Q8K4G5;E9Q9Q7;E9Q9D1;E9Q9D2;E9Q030	Actin-binding LIM protein 1	Ablim1	Ablim1	0.200717	0.0823332	0	0	0.0911243	0.200183	1.0652	0.87044
A0A087WPR9;Q6NS82	Protein FAM134A	Fam134a	Fam134a	0.200446	-0.080969	0	0	0.0908534	0.036881	1.065	0.97476
Q8BKI2	Trinucleotide repeat-containing gene 6B protein	Tnrc6b	Tnrc6b	0.200175	0.167839	0	0	0.0905825	0.285689	1.0648	0.82035
Q9D0M3	Cytochrome c1, heme protein, mitochondrial	Cyc1	Cyc1	0.199904	-0.233016	0	0	0.0903115	-0.115166	1.0646	1.0831
Q9Z1T1	AP-3 complex subunit beta-1	Ap3b1	Ap3b1	0.199633	0.266357	0	0	0.0900404	0.384207	1.0644	0.7662
P21279	Guanine nucleotide-binding protein G(q) subunit alpha	Gnaq	Gnaq	0.199633	-0.0943456	0	0	0.0900404	0.0235044	1.0644	0.98384
Q8VHY0	Chondroitin sulfate proteoglycan 4	Cspg4	Cspg4	0.199226	-0.814022	0	0	0.0896337	-0.696172	1.0641	1.6202
P32020	Non-specific lipid-transfer protein	Scp2	Scp2	0.19909	0.000297474	0	0	0.0894982	0.118147	1.064	0.92137
P62878	E3 ubiquitin-protein ligase RBX1;E3 ubiquitin-protein ligase RBX1, N-terminally processed	Rbx1	Rbx1	0.198955	0.699076	0	0	0.0893626	0.816926	1.0639	0.56765
Q923D2;E9PZC3;E9PZC4;A0A0U1RPU7	Flavin reductase (NADPH)	Blvrb	Blvrb	0.198819	0.144757	0	0	0.0892269	0.262607	1.0638	0.83358
Q61578	NADPH:adrenodoxin oxidoreductase, mitochondrial	Fdxr	Fdxr	0.198548	0.258321	0	0	0.0889557	0.376171	1.0636	0.77048
P61202;A2AQE4	COP9 signalosome complex subunit 2	Cops2	Cops2	0.198141	0.0362545	0	0	0.0885487	0.154105	1.0633	0.89869
Q9Z1X4;Q45VK5	Interleukin enhancer-binding factor 3	Ilf3	Ilf3	0.198005	-0.0574978	0	0	0.088413	0.0603521	1.0632	0.95903
P97760;A0A1D5RML8;A0A1D5RLM9	DNA-directed RNA polymerase II subunit RPB3	Polr2c	Polr2c	0.197734	-0.0907338	0	0	0.0881416	0.0271162	1.063	0.98138
Q69Z99;A0A0J9YTU9	Zinc finger protein 512	Znf512	Znf512	0.197734	0.213504	0	0	0.0881416	0.331354	1.063	0.79479
Q6Q899;A2AP29	Probable ATP-dependent RNA helicase DDX58	Ddx58	Ddx58	0.197462	0.532468	0	0	0.0878701	0.650318	1.0628	0.63714
Q3TBU7;Q3U2K8;Q80WC7	Arf-GAP domain and FG repeat-containing protein 2	Agfg2	Agfg2	0.197191	-0.226742	0	0	0.0875986	-0.108892	1.0626	1.0784
B2RR83	Probable ATP-dependent RNA helicase YTHDC2	Ythdc2	Ythdc2	0.196919	-0.190024	0	0	0.0873271	-0.0721744	1.0624	1.0513
Q9WUP7;A0A087WRL3;A0A087WP81	Ubiquitin carboxyl-terminal hydrolase isozyme L5	Uchl5	Uchl5	0.196783	0.141283	0	0	0.0871912	0.259133	1.0623	0.83559
P12265	Beta-glucuronidase	Gusb	Gusb	0.196648	0.493773	0	0	0.0870554	0.611623	1.0622	0.65446
Q8BJ71;A0A1D5RLQ0	Nuclear pore complex protein Nup93	Nup93	Nup93	0.196512	-0.0421171	0	0	0.0869196	0.0757329	1.0621	0.94886
A2AF81;F6S1R2;Q8N9S3;A2AF82	Activator of 90 kDa heat shock protein ATPase homolog 2	Ahsa2	Ahsa2	0.195697	0.0379251	0	0	0.0861044	0.155775	1.0615	0.89765
Q61151	Serine/threonine-protein phosphatase 2A 56 kDa regulatory subunit epsilon isoform	Ppp2r5e	Ppp2r5e	0.195561	0.409766	0	0	0.0859685	0.527616	1.0614	0.6937
A0A0R4IZY0;Q8C1A5	Thimet oligopeptidase	Thop1	Thop1	0.195425	0.054331	0	0	0.0858325	0.172181	1.0613	0.8875
Q05186	Reticulocalbin-1	Rcn1	Rcn1	0.194745	-0.244823	0	0	0.0851527	-0.126973	1.0608	1.092
P13020	Gelsolin	Gsn	Gsn	0.194201	-0.098124	0	0	0.0846086	0.019726	1.0604	0.98642
Q6GQT9	Nodal modulator 1	Nomo1	Nomo1	0.193656	-0.0675269	0	0	0.0840643	0.0503231	1.06	0.96572
F6RJE8;O70172	Phosphatidylinositol 5-phosphate 4-kinase type-2 alpha	Pip4k2a	Pip4k2a	0.193384	-0.344235	0	0	0.083792	-0.226385	1.0598	1.1699
Q04690	Neurofibromin	Nf1	Nf1	0.193112	-0.144721	0	0	0.0835197	-0.0268709	1.0596	1.0188
Q3UHJ0	AP2-associated protein kinase 1	Aak1	Aak1	0.192976	0.066132	0	0	0.0833836	0.183982	1.0595	0.88027
Q58A65;A0A0R4J196;F8WH31;E9PUD1;F6SH61;Z4YMB8	C-Jun-amino-terminal kinase-interacting protein 4	Spag9	Spag9	0.192976	-0.0749325	0	0	0.0833836	0.0429175	1.0595	0.97069
E9QK89;Q5PSV9	Mediator of DNA damage checkpoint protein 1	Mdc1	Mdc1	0.192976	0.19717	0	0	0.0833836	0.31502	1.0595	0.80384
A0A0R4J1N9;P40630;D3Z0F3	Transcription factor A, mitochondrial	Tfam	Tfam	0.192976	0.0364151	0	0	0.0833836	0.154265	1.0595	0.89859
Q3UVL4	Vacuolar protein sorting-associated protein 51 homolog	Vps51	Vps51	0.192703	0.0804781	0	0	0.0831112	0.198328	1.0593	0.87156
B8JJI4;Q6QD59	Vesicle transport protein SEC20	Bnip1	Bnip1	0.192703	-0.0348769	0	0	0.0831112	0.0829731	1.0593	0.94411
E9QPE2;E9QN12;P05622	Platelet-derived growth factor receptor beta	Pdgfrb	Pdgfrb	0.19175	-0.0969095	0	0	0.0821576	0.0209405	1.0586	0.98559
Q91YJ2	Sorting nexin-4	Snx4	Snx4	0.19175	0.0191155	0	0	0.0821576	0.136965	1.0586	0.90943
Q64735;A0A0A6YVT1;A0A0A6YXN9;A0A0A6YY75	Complement component receptor 1-like protein	Cr1l	Cr1l	0.191613	0.245402	0	0	0.0820213	0.363252	1.0585	0.77741
E9PZ43;A0A0G2JDN7;A0A0G2JG35	Microtubule-associated protein	Map4	Map4	0.190795	0.132762	0	0	0.0812033	0.250612	1.0579	0.84054
D3Z2R5		Sepn1	Sepn1	0.190795	-0.305618	0	0	0.0812033	-0.187768	1.0579	1.139
Q80ZJ1;F6W8Q2	Ras-related protein Rap-2a	Rap2a	Rap2a	0.190659	0.154761	0	0	0.0810669	0.272611	1.0578	0.82782
F8WIJ0;Q9JIS8	Solute carrier family 12 member 4	Slc12a4	Slc12a4	0.19025	-0.112357	0	0	0.0806577	0.00549268	1.0575	0.9962
A0A0R4J1E3	Drebrin	Dbn1	Dbn1	0.190113	-0.113183	0	0	0.0805212	0.00466745	1.0574	0.99677
Q8K2L8;Q8C0C3	Trafficking protein particle complex subunit 12	Trappc12	Trappc12	0.189977	0.0281703	0	0	0.0803848	0.14602	1.0573	0.90374
D3Z0B9;A0A1B0GSU0;Q571I9	Aldehyde dehydrogenase family 16 member A1	Aldh16a1	Aldh16a1	0.189841	-0.219097	0	0	0.0802483	-0.101247	1.0572	1.0727
Q920A7	AFG3-like protein 1	Afg3l1	Afg3l1	0.189704	-0.46846	0	0	0.0801119	-0.35061	1.0571	1.2751
Q3TET1;Q3UI47;B1AQZ2;P28741	Kinesin-like protein;Kinesin-like protein KIF3A	Kif3a	Kif3a	0.189568	-0.229148	0	0	0.0799754	-0.111298	1.057	1.0802
Q3TWV4;P84091	AP-2 complex subunit mu	Ap2m1	Ap2m1	0.189431	0.226633	0	0	0.0798389	0.344483	1.0569	0.78759
O35551;J3QJV7	Rab GTPase-binding effector protein 1	Rabep1	Rabep1	0.189431	-0.219769	0	0	0.0798389	-0.101919	1.0569	1.0732
A2AMQ5;Q99L43;F6S4G2	Phosphatidate cytidylyltransferase;Phosphatidate cytidylyltransferase 2	Cds2	Cds2	0.189158	-0.0888656	0	0	0.0795658	0.0289844	1.0567	0.98011
Q9Z1N5	Spliceosome RNA helicase Ddx39b	Ddx39b	Ddx39b	0.189022	0.200242	0	0	0.0794293	0.318092	1.0566	0.80213
Q9JLI8	Squamous cell carcinoma antigen recognized by T-cells 3	Sart3	Sart3	0.189022	-0.184249	0	0	0.0794293	-0.0663992	1.0566	1.0471
Q9CQ71	Replication protein A 14 kDa subunit	Rpa3	Rpa3	0.188748	-0.0319093	0	0	0.0791562	0.0859407	1.0564	0.94217
Q8K4Z3	NAD(P)H-hydrate epimerase	Apoa1bp	Apoa1bp	0.188612	0.39158	0	0	0.0790196	0.50943	1.0563	0.7025
P97390	Vacuolar protein sorting-associated protein 45	Vps45	Vps45	0.188612	-0.024479	0	0	0.0790196	0.093371	1.0563	0.93733
Q8VDP4	Cell cycle and apoptosis regulator protein 2	Ccar2	Ccar2	0.188202	-0.201097	0	0	0.0786098	-0.0832474	1.056	1.0594
D3YUP1;Q9WVG6	Histone-arginine methyltransferase CARM1	Carm1	Carm1	0.188065	-0.113458	0	0	0.0784732	0.00439247	1.0559	0.99696
Q7TSG2	RNA polymerase II subunit A C-terminal domain phosphatase	Ctdp1	Ctdp1	0.188065	-0.624757	0	0	0.0784732	-0.506907	1.0559	1.421
Q04692	SWI/SNF-related matrix-associated actin-dependent regulator of chromatin subfamily A containing DEAD/H box 1	Smarcad1	Smarcad1	0.188065	-0.717073	0	0	0.0784732	-0.599223	1.0559	1.5149
Q8BH24	Transmembrane 9 superfamily member 4	Tm9sf4	Tm9sf4	0.187929	0.255365	0	0	0.0783366	0.373215	1.0558	0.77206
Q00493	Carboxypeptidase E	Cpe	Cpe	0.187792	-0.0505159	0	0	0.0781999	0.0673341	1.0557	0.9544
P70460	Vasodilator-stimulated phosphoprotein	Vasp	Vasp	0.187792	-0.223662	0	0	0.0781999	-0.105812	1.0557	1.0761
Q76LS9	Protein FAM63A	Fam63a	Fam63a	0.187655	0.205666	0	0	0.0780633	0.323516	1.0556	0.79912
Q99JB8	Protein kinase C and casein kinase II substrate protein 3	Pacsin3	Pacsin3	0.187245	-0.223126	0	0	0.0776532	-0.105276	1.0553	1.0757
Q9Z1Y4	Thyroid receptor-interacting protein 6	Trip6	Trip6	0.187245	0.311493	0	0	0.0776532	0.429343	1.0553	0.7426
Q9DC48	Pre-mRNA-processing factor 17	Cdc40	Cdc40	0.186972	-1.74504	0	0	0.0773797	-1.62719	1.0551	3.0891
Q9D1M0	Protein SEC13 homolog	Sec13	Sec13	0.186698	0.085951	0	0	0.0771062	0.203801	1.0549	0.86826
A0A0R4J086;Q8BK62	Olfactomedin-like protein 3	Olfml3	Olfml3	0.186288	-0.246143	0	0	0.0766959	-0.128293	1.0546	1.093
A2AUM6;P16254	Signal recognition particle 14 kDa protein;Signal recognition particle 14 kDa protein, N-terminally processed	Srp14	Srp14	0.186288	-0.54867	0	0	0.0766959	-0.43082	1.0546	1.348
D3Z3D2;Q9CQ49	Nuclear cap-binding protein subunit 2	Ncbp2	Ncbp2	0.186014	0.0506132	0	0	0.0764223	0.168463	1.0544	0.88979
Q9R0C0	Biogenesis of lysosome-related organelles complex 1 subunit 6	Bloc1s6	Bloc1s6	0.185604	-0.147974	0	0	0.0760117	-0.0301242	1.0541	1.0211
Q91WG4	Elongator complex protein 2	Elp2	Elp2	0.185467	0.0923123	0	0	0.0758749	0.210162	1.054	0.86444
Q9QYE6	Golgin subfamily A member 5	Golga5	Golga5	0.185467	0.00677883	0	0	0.0758749	0.124629	1.054	0.91724
Q91X51	Golgi reassembly-stacking protein 1	Gorasp1	Gorasp1	0.18533	-0.190985	0	0	0.075738	-0.0731347	1.0539	1.052
Q3TTL2;Q922S8	Kinesin-like protein;Kinesin-like protein KIF2C	Kif2c	Kif2c	0.185193	-0.211951	0	0	0.0756011	-0.0941009	1.0538	1.0674
Q8C142	Low density lipoprotein receptor adapter protein 1	Ldlrap1	Ldlrap1	0.185193	0.107057	0	0	0.0756011	0.224907	1.0538	0.85565
Q9WVQ5	Methylthioribulose-1-phosphate dehydratase	Apip	Apip	0.185193	-0.039393	0	0	0.0756011	0.078457	1.0538	0.94707
Q8K2F8;A0A0U1RP30	Protein LSM14 homolog A	Lsm14a	Lsm14a	0.184783	-0.0838374	0	0	0.0751903	0.0340126	1.0535	0.9767
A0A087WQE6;A0A087WNT1;P83940;A0A087WPE4	Transcription elongation factor B polypeptide 1	Tceb1	Tceb1	0.184646	0.121001	0	0	0.0750534	0.238851	1.0534	0.84742
P62488	DNA-directed RNA polymerase II subunit RPB7	Polr2g	Polr2g	0.184646	0.403706	0	0	0.0750534	0.521556	1.0534	0.69662
Q8BH95	Enoyl-CoA hydratase, mitochondrial	Echs1	Echs1	0.184646	0.104009	0	0	0.0750534	0.221859	1.0534	0.85746
Q8BTS0;Q61656;S4R1I6	Probable ATP-dependent RNA helicase DDX5	Ddx5	Ddx5	0.184646	-0.21802	0	0	0.0750534	-0.10017	1.0534	1.0719
Q9D0F3	Protein ERGIC-53	Lman1	Lman1	0.184509	0.0550952	0	0	0.0749164	0.172945	1.0533	0.88703
Q8VE73	Cullin-7	Cul7	Cul7	0.184372	0.493839	0	0	0.0747794	0.611689	1.0532	0.65443
F7D1I5;G3UXY6;Q78HU7	Glycophorin-C	Gypc	Gypc	0.183275	0.225773	0	0	0.0736832	0.343623	1.0524	0.78806
Q8BW10;F6YBB8;E9PW56	RNA-binding protein NOB1	Nob1	Nob1	0.183138	-0.5019	0	0	0.0735461	-0.38405	1.0523	1.305
D3Z6W2;Q06180	Tyrosine-protein phosphatase non-receptor type;Tyrosine-protein phosphatase non-receptor type 2	Ptpn2	Ptpn2	0.183138	-0.447949	0	0	0.0735461	-0.330099	1.0523	1.2571
Q9R049	E3 ubiquitin-protein ligase AMFR	Amfr	Amfr	0.183001	0.0895611	0	0	0.073409	0.207411	1.0522	0.86609
P61226	Ras-related protein Rap-2b	Rap2b	Rap2b	0.18259	-0.0758537	0	0	0.0729976	0.0419963	1.0519	0.97131
Q8BIG7;H3BJ37	Catechol O-methyltransferase domain-containing protein 1	Comtd1	Comtd1	0.182315	0.198498	0	0	0.0727232	0.316348	1.0517	0.8031
J3QMC5;A2ANY6		Mdn1	Mdn1	0.182315	-0.320487	0	0	0.0727232	-0.202637	1.0517	1.1508
P12382	ATP-dependent 6-phosphofructokinase, liver type	Pfkl	Pfkl	0.182178	-0.174295	0	0	0.072586	-0.0564448	1.0516	1.0399
O88544;F6QTS1;D3YV99	COP9 signalosome complex subunit 4	Cops4	Cops4	0.182178	-0.40189	0	0	0.072586	-0.28404	1.0516	1.2176
Q9CQ88	Tetraspanin-31	Tspan31	Tspan31	0.182041	0.535959	0	0	0.0724489	0.653809	1.0515	0.6356
Q8CJ53	Cdc42-interacting protein 4	Trip10	Trip10	0.181904	0.0256821	0	0	0.0723116	0.143532	1.0514	0.9053
Q8R2Y8	Peptidyl-tRNA hydrolase 2, mitochondrial	Ptrh2	Ptrh2	0.181904	-0.00329941	0	0	0.0723116	0.114551	1.0514	0.92367
Q9R061	Cytosolic Fe-S cluster assembly factor NUBP2	Nubp2	Nubp2	0.181767	-0.385805	0	0	0.0721744	-0.267955	1.0513	1.2041
Q9CZC8	Secernin-1	Scrn1	Scrn1	0.181629	0.0396619	0	0	0.0720372	0.157512	1.0512	0.89657
P15532;Q5NC80	Nucleoside diphosphate kinase A;Nucleoside diphosphate kinase	Nme1	Nme1	0.181355	-0.306251	0	0	0.0717627	-0.188401	1.051	1.1395
P40336	Vacuolar protein sorting-associated protein 26A	Vps26a	Vps26a	0.181355	-0.319233	0	0	0.0717627	-0.201383	1.051	1.1498
Q9CWK8	Sorting nexin-2	Snx2	Snx2	0.180531	0.0776503	0	0	0.0709388	0.1955	1.0504	0.87327
E9PUF7;Q61210;F6ZN61	Rho guanine nucleotide exchange factor 1	Arhgef1	Arhgef1	0.180394	0.0915448	0	0	0.0708015	0.209395	1.0503	0.8649
D3Z0M9		Ddx23	Ddx23	0.180394	0.181568	0	0	0.0708015	0.299418	1.0503	0.81258
Q8BWT1	3-ketoacyl-CoA thiolase, mitochondrial	Acaa2	Acaa2	0.179844	0.0932973	0	0	0.0702519	0.211147	1.0499	0.86385
P10605	Cathepsin B;Cathepsin B light chain;Cathepsin B heavy chain	Ctsb	Ctsb	0.179707	-0.0423756	0	0	0.0701145	0.0754744	1.0498	0.94903
O35598	Disintegrin and metalloproteinase domain-containing protein 10	Adam10	Adam10	0.179157	0.0948513	0	0	0.0695647	0.212701	1.0494	0.86292
Q8R322	Nucleoporin GLE1	Gle1	Gle1	0.179157	-0.010684	0	0	0.0695647	0.107166	1.0494	0.92841
A0A0N4SUX5;P17183;D3Z6E4	Gamma-enolase;Enolase	Eno2	Eno2	0.178332	-0.077902	0	0	0.0687396	0.039948	1.0488	0.97269
E9QAQ5;Q9WV60	Glycogen synthase kinase-3 beta	Gsk3b	Gsk3b	0.178194	0.0418358	0	0	0.068602	0.159686	1.0487	0.89522
E9Q7D5;S4R1F1		Arhgef5	Arhgef5	0.178194	-0.0338527	0	0	0.068602	0.0839973	1.0487	0.94344
Q9DBL7	Bifunctional coenzyme A synthase;Phosphopantetheine adenylyltransferase;Dephospho-CoA kinase	Coasy	Coasy	0.178057	0.284242	0	0	0.0684645	0.402092	1.0486	0.75676
P51655	Glypican-4;Secreted glypican-4	Gpc4	Gpc4	0.177919	-0.204226	0	0	0.0683269	-0.0863762	1.0485	1.0617
P19788	Matrix Gla protein	Mgp	Mgp	0.177919	0.495891	0	0	0.0683269	0.613741	1.0485	0.6535
G3UW40;E9PWI3		Mcc	Mcc	0.177781	0.975752	0	0	0.0681893	1.0936	1.0484	0.46859
A3KGW5	Probable inactive glycosyltransferase 25 family member 3	Cercam	Cercam	0.177506	0.160384	0	0	0.067914	0.278234	1.0482	0.8246
G3UZ34;A2AH85;O08810	116 kDa U5 small nuclear ribonucleoprotein component	Eftud2	Eftud2	0.176956	0.0990203	0	0	0.0673634	0.21687	1.0478	0.86043
Q80XC2	tRNA (adenine(58)-N(1))-methyltransferase catalytic subunit TRMT61A	Trmt61a	Trmt61a	0.17668	-0.257581	0	0	0.067088	-0.139731	1.0476	1.1017
Q9QXT0	Protein canopy homolog 2	Cnpy2	Cnpy2	0.176542	0.225828	0	0	0.0669502	0.343678	1.0475	0.78803
Q6KAR6	Exocyst complex component 3	Exoc3	Exoc3	0.176267	-0.0967778	0	0	0.0666748	0.0210722	1.0473	0.9855
Q9CRC9;D3YWR1	Glucosamine-6-phosphate isomerase 2;Glucosamine-6-phosphate isomerase	Gnpda2	Gnpda2	0.176267	0.357665	0	0	0.0666748	0.475515	1.0473	0.71921
A0A0A6YVS2;Q921L3	Transmembrane and coiled-coil domain-containing protein 1	Tmco1	Tmco1	0.176129	0.121648	0	0	0.066537	0.239498	1.0472	0.84704
Q9Z2N8;A0A0A6YWG8;D3YVN1	Actin-like protein 6A	Actl6a	Actl6a	0.175854	0.00670019	0	0	0.0662614	0.12455	1.047	0.91729
Q8BWM0	Prostaglandin E synthase 2;Prostaglandin E synthase 2 truncated form	Ptges2	Ptges2	0.175578	-0.288288	0	0	0.0659858	-0.170438	1.0468	1.1254
Q1W617	Protein Shroom4	Shroom4	Shroom4	0.175578	-0.510387	0	0	0.0659858	-0.392537	1.0468	1.3127
Q8VE99	Coiled-coil domain-containing protein 115	Ccdc115	Ccdc115	0.17544	-0.198371	0	0	0.065848	-0.0805212	1.0467	1.0574
P70227	Inositol 1,4,5-trisphosphate receptor type 3	Itpr3	Itpr3	0.17544	-0.292768	0	0	0.065848	-0.174918	1.0467	1.1289
F6RJV6;Q9JJK2	LanC-like protein 2	Lancl2	Lancl2	0.17544	0.148379	0	0	0.065848	0.266229	1.0467	0.83149
B7ZBY7;E9PY39;Q9CZY3	Ubiquitin-conjugating enzyme E2 variant 1	Ube2v1;Gm20431	Ube2v1;	0.17544	-0.511925	0	0	0.065848	-0.394075	1.0467	1.3141
Q8BTW3	Exosome complex component MTR3	Exosc6	Exosc6	0.174751	-0.310675	0	0	0.0651587	-0.192825	1.0462	1.143
Q922H2	[Pyruvate dehydrogenase (acetyl-transferring)] kinase isozyme 3, mitochondrial	Pdk3	Pdk3	0.174613	0.145485	0	0	0.0650208	0.263335	1.0461	0.83316
Q8BTZ5	Ankyrin repeat domain-containing protein 46	Ankrd46	Ankrd46	0.174613	0.469184	0	0	0.0650208	0.587034	1.0461	0.66571
Q80UW8	DNA-directed RNA polymerases I, II, and III subunit RPABC1	Polr2e	Polr2e	0.174475	0.242455	0	0	0.0648829	0.360305	1.046	0.779
P08113;F7C312	Endoplasmin	Hsp90b1	Hsp90b1	0.174199	-0.0348157	0	0	0.064607	0.0830343	1.0458	0.94407
Q99K23;A0A1B0GSK1;A0A1B0GSM1	Ufm1-specific protease 2	Ufsp2	Ufsp2	0.173785	-0.0496994	0	0	0.0641931	0.0681506	1.0455	0.95386
Q8BJF9	Charged multivesicular body protein 2b	Chmp2b	Chmp2b	0.173647	0.224748	0	0	0.0640551	0.342598	1.0454	0.78862
Q9WUM3	Coronin-1B	Coro1b	Coro1b	0.173509	0.41836	0	0	0.0639171	0.53621	1.0453	0.68958
H3BJY1;H3BJ78;H3BKF4;H3BIZ8;B0QZP8;O55101	Synaptogyrin-2	Syngr2;Gm20708	Syngr2;	0.173509	-0.0255867	0	0	0.0639171	0.0922633	1.0453	0.93805
Q3U422		Ndufv3	Ndufv3	0.173509	0.0900443	0	0	0.0639171	0.207894	1.0453	0.8658
Q9DCM2	Glutathione S-transferase kappa 1	Gstk1	Gstk1	0.173371	0.676357	0	0	0.063779	0.794207	1.0452	0.57666
Q9QXE7;Q8BHJ5	F-box-like/WD repeat-containing protein TBL1X;F-box-like/WD repeat-containing protein TBL1XR1	Tbl1x;Tbl1xr1	Tbl1x;	0.173233	0.0909944	0	0	0.063641	0.208844	1.0451	0.86523
A0A0A0MQE5;A2AHC3;A2AHC4	Calmodulin-regulated spectrin-associated protein 1	Camsap1	Camsap1	0.173095	0.10893	0	0	0.0635029	0.22678	1.045	0.85454
B1AU25;Q9Z0X1	Apoptosis-inducing factor 1, mitochondrial	Aifm1	Aifm1	0.173095	0.0248696	0	0	0.0635029	0.14272	1.045	0.90581
Q91ZR1	Ras-related protein Rab-4B	Rab4b	Rab4b	0.172957	0.108846	0	0	0.0633649	0.226696	1.0449	0.85459
Q8K0T2	Cytoplasmic dynein 2 light intermediate chain 1	Dync2li1	Dync2li1	0.172543	0.227293	0	0	0.0629506	0.345143	1.0446	0.78723
E0CYA9;Q9CQ36	DNA polymerase epsilon subunit 4	Pole4	Pole4	0.172543	0.0337204	0	0	0.0629506	0.15157	1.0446	0.90027
Q9JI39	ATP-binding cassette sub-family B member 10, mitochondrial	Abcb10	Abcb10	0.172405	0.0655093	0	0	0.0628125	0.183359	1.0445	0.88065
A0A0R4IZY9;Q91XI1	tRNA-dihydrouridine(47) synthase [NAD(P)(+)]-like	Dus3l	Dus3l	0.172405	-0.409925	0	0	0.0628125	-0.292075	1.0445	1.2244
D3Z359;Q9Z2W1	Serine/threonine-protein kinase 25	Stk25	Stk25	0.172128	0.703429	0	0	0.0625362	0.821279	1.0443	0.56594
Q9Z0L0	Trophoblast glycoprotein	Tpbg	Tpbg	0.171438	0.131218	0	0	0.0618453	0.249068	1.0438	0.84144
A2A7A7;Q8CFX1	GDH/6PGL endoplasmic bifunctional protein;Glucose 1-dehydrogenase;6-phosphogluconolactonase	H6pd	H6pd	0.170885	0.16238	0	0	0.0612923	0.28023	1.0434	0.82346
A2AER8;Q91VJ5	Polyglutamine-binding protein 1	Pqbp1	Pqbp1	0.170885	0.152219	0	0	0.0612923	0.270069	1.0434	0.82928
Q9R0P4;A0A0U1RPJ7;D6RI64;D3YVR9	Small acidic protein	Smap;1110004F10Rik	Smap;	0.170885	-0.0613738	0	0	0.0612923	0.0564762	1.0434	0.96161
P08030	Adenine phosphoribosyltransferase	Aprt	Aprt	0.17047	0.112057	0	0	0.0608775	0.229907	1.0431	0.85269
P28653	Biglycan	Bgn	Bgn	0.170331	-0.272822	0	0	0.0607392	-0.154972	1.043	1.1134
P09103	Protein disulfide-isomerase	P4hb	P4hb	0.170193	0.203357	0	0	0.0606008	0.321207	1.0429	0.8004
Q8BP92	Reticulocalbin-2	Rcn2	Rcn2	0.169916	0.0765769	0	0	0.0603241	0.194427	1.0427	0.87392
Q7TSV4	Phosphoglucomutase-2	Pgm2	Pgm2	0.16964	0.00636994	0	0	0.0600474	0.12422	1.0425	0.9175
H9KUY5;Q3U3I9	Zinc finger protein 865	Zfp865;Znf865	Zfp865;	0.16964	-0.423879	0	0	0.0600474	-0.306029	1.0425	1.2363
Q9CZR8;Q9CX33	Elongation factor Ts, mitochondrial	Tsfm	Tsfm	0.169501	-0.12691	0	0	0.059909	-0.00906047	1.0424	1.0063
Q8BKE6	Cytochrome P450 20A1	Cyp20a1	Cyp20a1	0.169224	0.172154	0	0	0.0596322	0.290004	1.0422	0.8179
G3UW85;P84089	Enhancer of rudimentary homolog	Erh	Erh	0.169224	0.128939	0	0	0.0596322	0.246789	1.0422	0.84277
Q9Z1P6	NADH dehydrogenase [ubiquinone] 1 alpha subcomplex subunit 7	Ndufa7	Ndufa7	0.169224	0.205106	0	0	0.0596322	0.322956	1.0422	0.79943
G3X8Y7;O88561;F7CPA3	Long-chain fatty acid transport protein 3	Slc27a3	Slc27a3	0.168947	0.220127	0	0	0.0593553	0.337977	1.042	0.79115
Q99KQ4	Nicotinamide phosphoribosyltransferase	Nampt	Nampt	0.168809	0.290107	0	0	0.0592168	0.407957	1.0419	0.75369
Q9CQW1	Synaptobrevin homolog YKT6	Ykt6	Ykt6	0.168809	0.218031	0	0	0.0592168	0.335881	1.0419	0.7923
Q60932;F2Z471	Voltage-dependent anion-selective channel protein 1	Vdac1	Vdac1	0.168532	0.152723	0	0	0.0589399	0.270573	1.0417	0.82899
Q9DCN2;F2Z456;A0A0A0MQM3	NADH-cytochrome b5 reductase 3;NADH-cytochrome b5 reductase 3 membrane-bound form;NADH-cytochrome b5 reductase 3 soluble form;NADH-cytochrome b5 reductase	Cyb5r3	Cyb5r3	0.168255	0.271582	0	0	0.0586628	0.389432	1.0415	0.76343
D3Z325;Q921Z5;D3Z205;D3Z0Q1;J3QM73;D3YWJ5;D3Z312	Tumor necrosis factor alpha-induced protein 8	Tnfaip8	Tnfaip8	0.168117	-0.249439	0	0	0.0585243	-0.131589	1.0414	1.0955
Q9CXG3;D6RJ77	Peptidyl-prolyl cis-trans isomerase-like 4	Ppil4	Ppil4	0.167978	-0.133205	0	0	0.0583858	-0.0153548	1.0413	1.0107
Q06185;Q8BTB6	ATP synthase subunit e, mitochondrial	Atp5i;Atp5k	Atp5i;	0.167701	0.522786	0	0	0.0581086	0.640636	1.0411	0.64143
Q8BVG4	Dipeptidyl peptidase 9	Dpp9	Dpp9	0.167701	-0.00295575	0	0	0.0581086	0.114894	1.0411	0.92345
Q80W68	Kin of IRRE-like protein 1	Kirrel	Kirrel	0.167701	0.00660582	0	0	0.0581086	0.124456	1.0411	0.91735
Q3UMR5	Calcium uniporter protein, mitochondrial	Mcu	Mcu	0.167146	-0.139045	0	0	0.0575542	-0.0211954	1.0407	1.0148
A0A0R4J0M1;Q8VCN9	Tubulin-specific chaperone C	Tbcc	Tbcc	0.167146	0.00792748	0	0	0.0575542	0.125777	1.0407	0.91651
B1AU74;Q9CWP6	Motile sperm domain-containing protein 2	Mospd2	Mospd2	0.166869	-0.379682	0	0	0.057277	-0.261832	1.0405	1.199
P61161	Actin-related protein 2	Actr2	Actr2	0.166731	-0.248122	0	0	0.0571383	-0.130272	1.0404	1.0945
Q8K2Q0	COMM domain-containing protein 9	Commd9	Commd9	0.166453	0.268807	0	0	0.0568609	0.386657	1.0402	0.7649
D3Z723;P63139	Nuclear transcription factor Y subunit beta	Nfyb	Nfyb	0.166453	-0.16762	0	0	0.0568609	-0.0497702	1.0402	1.0351
P06869	Urokinase-type plasminogen activator;Urokinase-type plasminogen activator long chain A;Urokinase-type plasminogen activator short chain A;Urokinase-type plasminogen activator chain B	Plau	Plau	0.166453	-0.295194	0	0	0.0568609	-0.177344	1.0402	1.1308
Q99MJ9	ATP-dependent RNA helicase DDX50	Ddx50	Ddx50	0.166314	0.058368	0	0	0.0567222	0.176218	1.0401	0.88502
Q80WW9	DDRGK domain-containing protein 1	Ddrgk1	Ddrgk1	0.166176	0.179173	0	0	0.0565835	0.297023	1.04	0.81393
E0CX19;Q8QZS1	3-hydroxyisobutyryl-CoA hydrolase, mitochondrial	Hibch	Hibch	0.165621	-0.0615388	0	0	0.0560285	0.0563112	1.0396	0.96172
Q923D4	Splicing factor 3B subunit 5	Sf3b5	Sf3b5	0.165621	0.000845614	0	0	0.0560285	0.118696	1.0396	0.92102
Q8CHP5	Partner of Y14 and mago	Wibg	Wibg	0.165482	-0.228881	0	0	0.0558898	-0.111031	1.0395	1.08
Q8C4Y1;B2RS19;P28574	Protein max	Max	Max	0.165482	-0.306251	0	0	0.0558898	-0.188401	1.0395	1.1395
Q9WTL7	Acyl-protein thioesterase 2	Lypla2	Lypla2	0.165204	0.292022	0	0	0.0556122	0.409872	1.0393	0.75269
Q9CQX8;Q9D6T9	28S ribosomal protein S36, mitochondrial	Mrps36	Mrps36	0.165066	-0.511376	0	0	0.0554733	-0.393526	1.0392	1.3136
Q62433;E9Q514	Protein NDRG1	Ndrg1	Ndrg1	0.164927	0.524474	0	0	0.0553345	0.642324	1.0391	0.64068
A0A0R4J1W0;B2RXQ9;D3Z080;B7ZWM6;B9EKP8;Q3UTJ2;Z4YJR7;A0A0R4J1T1;A0A0R4J1X5	Sorbin and SH3 domain-containing protein 2	Sorbs2	Sorbs2	0.164927	-0.436196	0	0	0.0553345	-0.318346	1.0391	1.2469
Q69ZQ2;A0A0N4SV90;A0A0N4SUJ7;A0A0N4SUM8	Pre-mRNA-splicing factor ISY1 homolog	Isy1	Isy1	0.164788	0.978649	0	0	0.0551957	1.0965	1.039	0.46765
P68372;Q9D6F9	Tubulin beta-4B chain;Tubulin beta-4A chain	Tubb4b;Tubb4a	Tubb4b;	0.164649	-0.291233	0	0	0.0550568	-0.173383	1.0389	1.1277
Q9D1Q6	Endoplasmic reticulum resident protein 44	Erp44	Erp44	0.164093	0.269071	0	0	0.0545012	0.386921	1.0385	0.76476
Q8VHI3	GDP-fucose protein O-fucosyltransferase 2	Pofut2	Pofut2	0.164093	0.215375	0	0	0.0545012	0.333225	1.0385	0.79376
Q3U367;Q9JLJ2	4-trimethylaminobutyraldehyde dehydrogenase	Aldh9a1	Aldh9a1	0.163955	0.437229	0	0	0.0543623	0.555079	1.0384	0.68062
F8VQC1;E9Q740	Signal recognition particle subunit SRP72	Srp72	Srp72	0.163955	-0.0554957	0	0	0.0543623	0.0623543	1.0384	0.9577
Q9CZA6	Nuclear distribution protein nudE homolog 1	Nde1	Nde1	0.163816	-0.0499112	0	0	0.0542233	0.0679388	1.0383	0.954
Q8BJS4	SUN domain-containing protein 2	Sun2	Sun2	0.162843	0.0869649	0	0	0.0532504	0.204815	1.0376	0.86765
Q9D0J4	ADP-ribosylation factor-like protein 2	Arl2	Arl2	0.162564	0.125468	0	0	0.0529723	0.243318	1.0374	0.8448
Q7TPM6	Fibronectin type III and SPRY domain-containing protein 1	Fsd1	Fsd1	0.162564	-0.12174	0	0	0.0529723	-0.00389003	1.0374	1.0027
A2AQ19	RNA polymerase-associated protein RTF1 homolog	Rtf1	Rtf1	0.162425	0.237666	0	0	0.0528332	0.355516	1.0373	0.78159
D3Z0V7;E9QLZ1;P62500;H3BLI9;D3YW86	TSC22 domain family protein 1	Tsc22d1	Tsc22d1	0.162147	0.0112369	0	0	0.052555	0.129087	1.0371	0.91441
Q8K3C3	Protein LZIC	Lzic	Lzic	0.16173	-0.127054	0	0	0.0521376	-0.00920383	1.0368	1.0064
Q99K30	Epidermal growth factor receptor kinase substrate 8-like protein 2	Eps8l2	Eps8l2	0.161452	-0.231417	0	0	0.0518593	-0.113567	1.0366	1.0819
A2RSJ4	UHRF1-binding protein 1-like	Uhrf1bp1l	Uhrf1bp1l	0.161034	-0.429121	0	0	0.0514417	-0.311271	1.0363	1.2408
Q9DBZ5;A0A140LJ59	Eukaryotic translation initiation factor 3 subunit K	Eif3k	Eif3k	0.160755	0.278325	0	0	0.0511633	0.396175	1.0361	0.75987
Q64133	Amine oxidase [flavin-containing] A	Maoa	Maoa	0.160616	0.219197	0	0	0.051024	0.337047	1.036	0.79166
Q9D287	Pre-mRNA-splicing factor SPF27	Bcas2	Bcas2	0.160616	-0.095445	0	0	0.051024	0.022405	1.036	0.98459
Q9Z315	U4/U6.U5 tri-snRNP-associated protein 1	Sart1	Sart1	0.160616	-0.0529325	0	0	0.051024	0.0649175	1.036	0.956
Q6IQX7	Chondroitin sulfate synthase 2	Chpf	Chpf	0.160477	-0.0934215	0	0	0.0508847	0.0244285	1.0359	0.98321
Q8BVL3	Sorting nexin-17	Snx17	Snx17	0.160477	0.102495	0	0	0.0508847	0.220345	1.0359	0.85836
Q9D8X5	CCR4-NOT transcription complex subunit 8	Cnot8	Cnot8	0.160198	-0.133918	0	0	0.0506062	-0.0160684	1.0357	1.0112
D3Z7E6;Q61205	Platelet-activating factor acetylhydrolase IB subunit gamma	Pafah1b3	Pafah1b3	0.160198	0.146593	0	0	0.0506062	0.264443	1.0357	0.83252
Q61166	Microtubule-associated protein RP/EB family member 1	Mapre1	Mapre1	0.160059	0.314936	0	0	0.0504669	0.432786	1.0356	0.74083
Q8K3W3	Protein CASC3	Casc3	Casc3	0.160059	-0.161754	0	0	0.0504669	-0.0439044	1.0356	1.0309
A0A1B0GT05;O35153;A0A1B0GR53;A0A1B0GSF3;A0A1B0GQV3;A0A1B0GS34;A0A1B0GR52	BET1-like protein	Bet1l	Bet1l	0.15992	-0.105506	0	0	0.0503276	0.0123444	1.0355	0.99148
A2AKD7;Q61234	Alpha-1-syntrophin	Snta1	Snta1	0.159641	-0.0530231	0	0	0.0500489	0.0648269	1.0353	0.95606
A2A4A6;Q62077;G3UXP4	Phosphoinositide phospholipase C;1-phosphatidylinositol 4,5-bisphosphate phosphodiesterase gamma-1	Plcg1	Plcg1	0.159641	-0.0151214	0	0	0.0500489	0.102729	1.0353	0.93127
G3UZK1;Q9CXP8	Guanine nucleotide-binding protein subunit gamma;Guanine nucleotide-binding protein G(I)/G(S)/G(O) subunit gamma-10	Gm20503;Gng10	Gm20503;	0.159502	0.612327	0	0	0.0499095	0.730177	1.0352	0.60283
Q8BH80;Q9QY76	Vesicle-associated membrane protein-associated protein B	Vapb	Vapb	0.159362	0.265209	0	0	0.0497702	0.383059	1.0351	0.76681
Q8BUU7;Q68FH4	N-acetylgalactosamine kinase	Galk2	Galk2	0.159223	0.0927129	0	0	0.0496308	0.210563	1.035	0.8642
F8VQC9;Q8BTY2	Anion exchange protein;Sodium bicarbonate cotransporter 3	Slc4a7	Slc4a7	0.159084	-0.0997465	0	0	0.0494914	0.0181035	1.0349	0.98753
Q99KK9;G5E823	Probable histidine--tRNA ligase, mitochondrial	Hars2	Hars2	0.158944	0.227898	0	0	0.049352	0.345748	1.0348	0.7869
Q9CU62	Structural maintenance of chromosomes protein 1A	Smc1a	Smc1a	0.158805	0.13527	0	0	0.0492125	0.25312	1.0347	0.83908
Q9DB42	Zinc finger protein 593	Znf593	Znf593	0.158805	-0.482871	0	0	0.0492125	-0.365021	1.0347	1.2879
Q505D7	Optic atrophy 3 protein homolog	Opa3	Opa3	0.158526	0.087364	0	0	0.0489336	0.205214	1.0345	0.86741
P17426	AP-2 complex subunit alpha-1	Ap2a1	Ap2a1	0.158386	1.20845	0	0	0.0487942	1.3263	1.0344	0.39879
P26883	Peptidyl-prolyl cis-trans isomerase FKBP1A	Fkbp1a	Fkbp1a	0.157968	0.221659	0	0	0.0483757	0.339509	1.0341	0.79031
A0A0J9YTY0;A0A0J9YUL3;Q8C1B7	Septin-11	39325	39325	0.157828	0.0882957	0	0	0.0482362	0.206146	1.034	0.86685
G5E833;Q9ER64;D3YWU9	Oxysterol-binding protein;Oxysterol-binding protein-related protein 5	Osbpl5	Osbpl5	0.156991	0.447162	0	0	0.0473988	0.565012	1.0334	0.67595
Q9CQ28	Diphthine--ammonia ligase	Dph6	Dph6	0.156712	-0.166226	0	0	0.0471195	-0.0483757	1.0332	1.0341
E9QMF4;A0A0R4J1Y3;Q8BWU5;E0CXW7;E0CYK9;E0CYN9	Probable tRNA N6-adenosine threonylcarbamoyltransferase	Osgep	Osgep	0.156712	-0.310044	0	0	0.0471195	-0.192194	1.0332	1.1425
F6UHH8;Q91WA6	Sharpin	Sharpin	Sharpin	0.156712	0.728552	0	0	0.0471195	0.846402	1.0332	0.55617
Q8CI94	Glycogen phosphorylase, brain form	Pygb	Pygb	0.156432	0.911179	0	0	0.0468403	1.02903	1.033	0.49004
Q8BMJ2	Leucine--tRNA ligase, cytoplasmic	Lars	Lars	0.156293	-0.362737	0	0	0.0467006	-0.244887	1.0329	1.185
Q9D8E6	60S ribosomal protein L4	Rpl4	Rpl4	0.156013	0.0910444	0	0	0.0464212	0.208894	1.0327	0.8652
A0A0R4J146;Q3UFY7	7-methylguanosine phosphate-specific 5-nucleotidase	Nt5c3b	Nt5c3b	0.156013	-0.329111	0	0	0.0464212	-0.211261	1.0327	1.1577
Q9CR61	NADH dehydrogenase [ubiquinone] 1 beta subcomplex subunit 7	Ndufb7	Ndufb7	0.155734	-0.193862	0	0	0.0461418	-0.0760117	1.0325	1.0541
Q9EPQ8	Transcription factor 20	Tcf20	Tcf20	0.155315	0.290547	0	0	0.0457225	0.408397	1.0322	0.75346
Q99LG2;E9PV58	Transportin-2	Tnpo2	Tnpo2	0.155175	0.120967	0	0	0.0455828	0.238817	1.0321	0.84744
B0QZT2;Q5SS80	Dehydrogenase/reductase SDR family member 13	Dhrs13	Dhrs13	0.155035	0.0653291	0	0	0.045443	0.183179	1.032	0.88076
Q80Y55;B2KGE3	BSD domain-containing protein 1	Bsdc1	Bsdc1	0.154336	-0.239794	0	0	0.0447438	-0.121944	1.0315	1.0882
D3YU59;D3Z589;Q3UH68;D3YU22	LIM and calponin homology domains-containing protein 1	Limch1	Limch1	0.154196	0.348646	0	0	0.044604	0.466496	1.0314	0.72372
Q8VEH8	Endoplasmic reticulum lectin 1	Erlec1	Erlec1	0.154056	0.0893113	0	0	0.0444641	0.207161	1.0313	0.86624
Q9DCJ1	Target of rapamycin complex subunit LST8	Mlst8	Mlst8	0.153916	-0.557314	0	0	0.0443242	-0.439464	1.0312	1.3561
Q8BWP8	Beta-1,4-glucuronyltransferase 1	B4gat1	B4gat1	0.153497	-0.532202	0	0	0.0439044	-0.414352	1.0309	1.3327
Q9D2C2	Protein SAAL1	Saal1	Saal1	0.153497	-0.120156	0	0	0.0439044	-0.00230647	1.0309	1.0016
Q99KX1	Myeloid leukemia factor 2	Mlf2	Mlf2	0.153357	-0.305238	0	0	0.0437644	-0.187388	1.0308	1.1387
Q8BMF4	Dihydrolipoyllysine-residue acetyltransferase component of pyruvate dehydrogenase complex, mitochondrial	Dlat	Dlat	0.153217	0.0545261	0	0	0.0436245	0.172376	1.0307	0.88738
Q8BIG4;A0A0A6YX52;A0A0A6YX00;A0A0A6YVQ6	F-box only protein 28	Fbxo28	Fbxo28	0.153217	-0.937518	0	0	0.0436245	-0.819668	1.0307	1.765
G3UXH4;Q8BWW9;G3UZM9	Serine/threonine-protein kinase N2	Pkn2	Pkn2	0.153217	-0.187415	0	0	0.0436245	-0.0695647	1.0307	1.0494
P45952	Medium-chain specific acyl-CoA dehydrogenase, mitochondrial	Acadm	Acadm	0.152657	0.385841	0	0	0.0430645	0.503691	1.0303	0.7053
F8VPU2	FERM, RhoGEF and pleckstrin domain-containing protein 1	Farp1	Farp1	0.152377	0.0466463	0	0	0.0427844	0.164496	1.0301	0.89224
G5E8J3;Q8K1X1	WD repeat-containing protein 11	Wdr11	Wdr11	0.152237	0.0599338	0	0	0.0426443	0.177784	1.03	0.88406
Q3TMW1	Coiled-coil domain-containing protein 102A	Ccdc102a	Ccdc102a	0.151816	0.136663	0	0	0.0422241	0.254513	1.0297	0.83827
Q8C4C9;Q9QYI4;D6RHR9	DnaJ homolog subfamily B member 12	Dnajb12	Dnajb12	0.151816	-0.676803	0	0	0.0422241	-0.558953	1.0297	1.4732
Q99KI3	ER membrane protein complex subunit 3	Emc3	Emc3	0.151816	0.14244	0	0	0.0422241	0.26029	1.0297	0.83492
Q5NC05	Transcription termination factor 2	Ttf2	Ttf2	0.151816	0.0157088	0	0	0.0422241	0.133559	1.0297	0.91158
A0A0R4J242;Q922Q9;A0A0R4J058;A0A1B0GSH5;D3YWG2;G8JL55	Chitinase domain-containing protein 1	Chid1	Chid1	0.151676	0.141145	0	0	0.042084	0.258995	1.0296	0.83567
Q9JLN9	Serine/threonine-protein kinase mTOR	Mtor	Mtor	0.151536	0.167751	0	0	0.0419438	0.285601	1.0295	0.8204
Q9WVB4	Slit homolog 3 protein	Slit3	Slit3	0.151396	0.118348	0	0	0.0418037	0.236198	1.0294	0.84898
A0A1L1SVG0;A0A0R4J0S7;Q8CGB3;A0A1L1STY4	Uveal autoantigen with coiled-coil domains and ankyrin repeats	Uaca	Uaca	0.151396	-0.682375	0	0	0.0418037	-0.564525	1.0294	1.4789
Q60715;E9Q7B0	Prolyl 4-hydroxylase subunit alpha-1	P4ha1	P4ha1	0.151256	0.18187	0	0	0.0416635	0.29972	1.0293	0.81241
Q9WV98	Mitochondrial import inner membrane translocase subunit Tim9	Timm9	Timm9	0.150975	0.0668861	0	0	0.0413832	0.184736	1.0291	0.87981
Q5EG47	5-AMP-activated protein kinase catalytic subunit alpha-1	Prkaa1	Prkaa1	0.150695	-0.125907	0	0	0.0411028	-0.00805655	1.0289	1.0056
H7BWY4;E9Q9H0;Q811D0;D3Z3B8	Disks large homolog 1	Dlg1	Dlg1	0.150695	-0.199871	0	0	0.0411028	-0.0820213	1.0289	1.0585
G5E924;Q8R081;G3UY38	Heterogeneous nuclear ribonucleoprotein L	Hnrnpl	Hnrnpl	0.150415	0.159457	0	0	0.0408223	0.277307	1.0287	0.82513
Q80UU9	Membrane-associated progesterone receptor component 2	Pgrmc2	Pgrmc2	0.150415	0.0361422	0	0	0.0408223	0.153992	1.0287	0.89876
Q9Z103	Activity-dependent neuroprotector homeobox protein	Adnp	Adnp	0.150274	0.0864662	0	0	0.0406821	0.204316	1.0286	0.86795
E9Q7L0		Ogdhl	Ogdhl	0.150274	0.141127	0	0	0.0406821	0.258977	1.0286	0.83568
Q8VDZ4	Palmitoyltransferase ZDHHC5	Zdhhc5	Zdhhc5	0.150134	-0.20028	0	0	0.0405418	-0.0824301	1.0285	1.0588
Q91Z34;Q8CG50	Ras-related protein Rab-43	Rab43	Rab43	0.150134	0.256674	0	0	0.0405418	0.374524	1.0285	0.77136
Q8BI72	CDKN2A-interacting protein	Cdkn2aip	Cdkn2aip	0.149994	0.0630541	0	0	0.0404015	0.180904	1.0284	0.88215
Q9CW46;A0A1L1SRY4	Ribonucleoprotein PTB-binding 1	Raver1	Raver1	0.149994	0.370318	0	0	0.0404015	0.488168	1.0284	0.71293
E9Q150;E9Q967;Q61062	Segment polarity protein dishevelled homolog DVL-3	Dvl3	Dvl3	0.149853	-0.0212431	0	0	0.0402612	0.0966069	1.0283	0.93523
E9QM38;P55012	Solute carrier family 12 member 2	Slc12a2	Slc12a2	0.149853	0.515338	0	0	0.0402612	0.633188	1.0283	0.64475
A0A0G2JGT5;P63073;A0A0G2JH04;A0A0G2JG98;A0A0G2JFB4	Eukaryotic translation initiation factor 4E	Eif4e	Eif4e	0.149011	0.180699	0	0	0.0394192	0.298549	1.0277	0.81307
Q9CPU0	Lactoylglutathione lyase	Glo1	Glo1	0.149011	-0.0623487	0	0	0.0394192	0.0555013	1.0277	0.96226
Q91WG2	Rab GTPase-binding effector protein 2	Rabep2	Rabep2	0.149011	0.118687	0	0	0.0394192	0.236537	1.0277	0.84878
E9QAT4;A2AIX1;F7BPW6		Sec16a	Sec16a	0.148871	-0.257319	0	0	0.0392788	-0.139469	1.0276	1.1015
P06797	Cathepsin L1;Cathepsin L1 heavy chain;Cathepsin L1 light chain	Ctsl	Ctsl	0.148731	-0.15769	0	0	0.0391384	-0.0398403	1.0275	1.028
Q9JJ00	Phospholipid scramblase 1	Plscr1	Plscr1	0.14859	-0.0545162	0	0	0.038998	0.0633338	1.0274	0.95705
Q9CR00;A0A0G2JGN6	26S proteasome non-ATPase regulatory subunit 9	Psmd9	Psmd9	0.148309	-0.163153	0	0	0.0387171	-0.0453032	1.0272	1.0319
Q6ZWZ4;A0A140T8K6;P47964	60S ribosomal protein L36	Rpl36	Rpl36	0.148309	0.87573	0	0	0.0387171	0.99358	1.0272	0.50223
Q62432;E9Q3M0;E9Q5P9	Mothers against decapentaplegic homolog 2;Mothers against decapentaplegic homolog	Smad2	Smad2	0.148309	-0.256402	0	0	0.0387171	-0.138552	1.0272	1.1008
Q3UID0;Q6PDG5	SWI/SNF complex subunit SMARCC2	Smarcc2	Smarcc2	0.148309	0.361642	0	0	0.0387171	0.479492	1.0272	0.71723
F7ACR9		Macf1	Macf1	0.148309	-0.761152	0	0	0.0387171	-0.643302	1.0272	1.5619
Q60902;A0A1D5RLS1	Epidermal growth factor receptor substrate 15-like 1	Eps15l1	Eps15l1	0.148028	-0.0823891	0	0	0.0384362	0.0354609	1.027	0.97572
Q9DCG9;Q8VCR4	Multifunctional methyltransferase subunit TRM112-like protein	Trmt112	Trmt112	0.148028	-0.496473	0	0	0.0384362	-0.378623	1.027	1.3001
Q9DBD5	Proline-, glutamic acid- and leucine-rich protein 1	Pelp1	Pelp1	0.147888	-0.00749486	0	0	0.0382957	0.110355	1.0269	0.92636
P97864	Caspase-7;Caspase-7 subunit p20;Caspase-7 subunit p11	Casp7	Casp7	0.147466	0.0319427	0	0	0.0378742	0.149793	1.0266	0.90138
J3QP71;K3W4Q8;P18572	Basigin	Bsg	Bsg	0.147326	-0.0587609	0	0	0.0377336	0.0590891	1.0265	0.95987
Q61160	FAS-associated death domain protein	Fadd	Fadd	0.147045	0.279294	0	0	0.0374525	0.397144	1.0263	0.75936
Q9JIG8	PRA1 family protein 2	Praf2	Praf2	0.147045	0.11045	0	0	0.0374525	0.2283	1.0263	0.85364
A2A6U3;Q80UG5	Septin-9	38595	38595	0.147045	0.126869	0	0	0.0374525	0.244719	1.0263	0.84398
Q9QYH6	Melanoma-associated antigen D1	Maged1	Maged1	0.146764	0.267619	0	0	0.0371713	0.385469	1.0261	0.76553
P35585	AP-1 complex subunit mu-1	Ap1m1	Ap1m1	0.146482	-0.0625436	0	0	0.0368901	0.0553064	1.0259	0.96239
Q9JHF5	V-type proton ATPase subunit a	Tcirg1	Tcirg1	0.146482	0.0242645	0	0	0.0368901	0.142115	1.0259	0.90619
Q8VC03	Echinoderm microtubule-associated protein-like 3	Eml3	Eml3	0.146342	0.334523	0	0	0.0367495	0.452372	1.0258	0.73084
P57759	Endoplasmic reticulum resident protein 29	Erp29	Erp29	0.146342	0.0725874	0	0	0.0367495	0.190437	1.0258	0.87634
E9QLA5;Q0GNC1	Inverted formin-2	Inf2	Inf2	0.146201	-0.301051	0	0	0.0366088	-0.183201	1.0257	1.1354
Q3UH59;Q61879;Q5SV64	Myosin-10	Myh10	Myh10	0.14606	-0.159233	0	0	0.0364682	-0.0413832	1.0256	1.0291
P03958	Adenosine deaminase	Ada	Ada	0.14592	0.352519	0	0	0.0363275	0.470369	1.0255	0.72178
P70303	CTP synthase 2	Ctps2	Ctps2	0.14592	0.21845	0	0	0.0363275	0.3363	1.0255	0.79207
O54941	SWI/SNF-related matrix-associated actin-dependent regulator of chromatin subfamily E member 1	Smarce1	Smarce1	0.145638	-0.197006	0	0	0.0360461	-0.0791562	1.0253	1.0564
Q9EQI8	39S ribosomal protein L46, mitochondrial	Mrpl46	Mrpl46	0.145498	-0.28739	0	0	0.0359054	-0.16954	1.0252	1.1247
P34152	Focal adhesion kinase 1	Ptk2	Ptk2	0.145498	-0.093216	0	0	0.0359054	0.0246339	1.0252	0.98307
Q8BVU5;A2AH27	ADP-ribose pyrophosphatase, mitochondrial	Nudt9	Nudt9	0.145357	0.449982	0	0	0.0357647	0.567832	1.0251	0.67463
D3YYE1;D3Z7M9;O35381;F6UFG6	Acidic leucine-rich nuclear phosphoprotein 32 family member A	Anp32a	Anp32a	0.145216	0.253199	0	0	0.0356239	0.371049	1.025	0.77322
Q3TVK3;Q9Z2W0;Q8BPW9	Aspartyl aminopeptidase	Dnpep	Dnpep	0.145216	-0.176513	0	0	0.0356239	-0.0586628	1.025	1.0415
G3UW70;Q9D1L9	Ragulator complex protein LAMTOR5	Lamtor5	Lamtor5	0.145216	-3.00641	0	0	0.0356239	-2.88856	1.025	7.4053
Q9EP78	Carbohydrate sulfotransferase 7	Chst7	Chst7	0.144935	0.0157563	0	0	0.0353424	0.133606	1.0248	0.91155
Q9Z0P4	Paralemmin-1	Palm	Palm	0.144935	-0.035381	0	0	0.0353424	0.0824689	1.0248	0.94444
Q80U95	Ubiquitin-protein ligase E3C	Ube3c	Ube3c	0.144794	0.192475	0	0	0.0352016	0.310325	1.0247	0.80646
A0A0R4J2D2;Q8K007	Extracellular sulfatase Sulf-1	Sulf1	Sulf1	0.144653	-0.211681	0	0	0.0350608	-0.0938306	1.0246	1.0672
Q8K2A1;E0CXC5	PTB domain-containing engulfment adapter protein 1	Gulp1	Gulp1	0.144371	0.116259	0	0	0.0347792	0.234109	1.0244	0.85021
P18242;F8WIR1;F6Y6L6;A0A1B0GT66	Cathepsin D	Ctsd	Ctsd	0.144231	-1.09641	0	0	0.0346383	-0.978562	1.0243	1.9705
P61971	Nuclear transport factor 2	Nutf2	Nutf2	0.143808	-0.0970559	0	0	0.0342157	0.0207941	1.024	0.98569
Q9JJR8;D3YU78	Transmembrane protein 9B	Tmem9b	Tmem9b	0.143808	-0.163153	0	0	0.0342157	-0.0453032	1.024	1.0319
P61211;F8WIB1	ADP-ribosylation factor-like protein 1	Arl1	Arl1	0.143667	0.217685	0	0	0.0340748	0.335535	1.0239	0.79249
Q8R5L3	Vam6/Vps39-like protein	Vps39	Vps39	0.143667	-0.0443049	0	0	0.0340748	0.0735451	1.0239	0.9503
E9QQ30;Q9Z2B5	Eukaryotic translation initiation factor 2-alpha kinase 3	Eif2ak3	Eif2ak3	0.143526	0.22281	0	0	0.0339339	0.34066	1.0238	0.78968
Q921Q3	Chitobiosyldiphosphodolichol beta-mannosyltransferase	Alg1	Alg1	0.143385	-0.0421019	0	0	0.033793	0.0757481	1.0237	0.94885
Q9CZ44;A2AT02	NSFL1 cofactor p47	Nsfl1c	Nsfl1c	0.143103	-0.194272	0	0	0.0335111	-0.0764223	1.0235	1.0544
O35435;E9Q1V3	Dihydroorotate dehydrogenase (quinone), mitochondrial	Dhodh	Dhodh	0.142962	0.447162	0	0	0.0333701	0.565012	1.0234	0.67595
Q8VD75;A0A0J9YUA3	Huntingtin-interacting protein 1	Hip1	Hip1	0.142398	0.127365	0	0	0.0328061	0.245215	1.023	0.84369
Q8BIA4	F-box/WD repeat-containing protein 8	Fbxw8	Fbxw8	0.142116	0.288901	0	0	0.0325241	0.406751	1.0228	0.75432
A0A0R4J078;Q8VCH8	UBX domain-containing protein 4	Ubxn4	Ubxn4	0.142116	-0.164411	0	0	0.0325241	-0.0465609	1.0228	1.0328
E9QNG1;Q9Z0R6	Intersectin-2	Itsn2	Itsn2	0.141834	-0.252334	0	0	0.0322419	-0.134484	1.0226	1.0977
A2AFF6;O35638	Cohesin subunit SA-2	Stag2	Stag2	0.141693	0.0639211	0	0	0.0321008	0.181771	1.0225	0.88162
Q8R404	Protein QIL1	Qil1	Qil1	0.141411	-0.157971	0	0	0.0318186	-0.0401209	1.0223	1.0282
D3YZD6;Q921W4;D3Z6I4;F7BGV1	Quinone oxidoreductase-like protein 1	Cryzl1	Cryzl1	0.141411	0.12175	0	0	0.0318186	0.2396	1.0223	0.84698
Q6PHN9	Ras-related protein Rab-35	Rab35	Rab35	0.141411	0.311318	0	0	0.0318186	0.429168	1.0223	0.74269
Q01279;Q9WVF5	Epidermal growth factor receptor	Egfr	Egfr	0.141129	0.118229	0	0	0.0315364	0.236079	1.0221	0.84905
Q9D8B7	Junctional adhesion molecule C	Jam3	Jam3	0.141129	-0.405677	0	0	0.0315364	-0.287827	1.0221	1.2208
A0A140T8I9;E9Q3L2;F6Y9T6		Pi4ka	Pi4ka	0.140846	0.15022	0	0	0.031254	0.26807	1.0219	0.83043
Q791T5	Mitochondrial carrier homolog 1	Mtch1	Mtch1	0.140564	0.126117	0	0	0.0309716	0.243967	1.0217	0.84442
E9Q202;A2API5;Q9JI18	Low-density lipoprotein receptor-related protein 1B	Lrp1b	Lrp1b	0.140281	-0.577177	0	0	0.0306892	-0.459327	1.0215	1.3749
Q91WV0	Protein Dr1	Dr1	Dr1	0.139858	-0.225136	0	0	0.0302654	-0.107286	1.0212	1.0772
Q91X43	SH3 domain-containing protein 19	Sh3d19	Sh3d19	0.139716	0.306412	0	0	0.0301242	0.424262	1.0211	0.74522
D3YW09;G3UVU2;Q62203	Splicing factor 3A subunit 2	Sf3a2	Sf3a2	0.139575	-0.691418	0	0	0.0299829	-0.573568	1.021	1.4882
Q3UHL6;A0A087WR50;A0A087WS56;P11276	Fibronectin;Anastellin	Fn1	Fn1	0.139292	-0.215056	0	0	0.0297002	-0.0972062	1.0208	1.0697
Q3UH70;Q9ESU6;B0V2V6;B0V2V8	Bromodomain-containing protein 4	Brd4	Brd4	0.139151	0.0874805	0	0	0.0295589	0.20533	1.0207	0.86734
P19096;A0A0U1RNJ1	Fatty acid synthase;[Acyl-carrier-protein] S-acetyltransferase;[Acyl-carrier-protein] S-malonyltransferase;3-oxoacyl-[acyl-carrier-protein] synthase;3-oxoacyl-[acyl-carrier-protein] reductase;3-hydroxyacyl-[acyl-carrier-protein] dehydratase;Enoyl-[acyl-carrier-protein] reductase;Oleoyl-[acyl-carrier-protein] hydrolase	Fasn	Fasn	0.13901	0.0342974	0	0	0.0294175	0.152147	1.0206	0.89991
Q9R0E1	Procollagen-lysine,2-oxoglutarate 5-dioxygenase 3	Plod3	Plod3	0.13901	0.238774	0	0	0.0294175	0.356624	1.0206	0.78099
Q3U741;Q501J6	Probable ATP-dependent RNA helicase DDX17	Ddx17	Ddx17	0.138868	0.00928185	0	0	0.0292762	0.127132	1.0205	0.91565
D3YZR1;Q9JHE7;D3Z6S3;D3YYU6	Protein TSSC4	Tssc4	Tssc4	0.138727	-0.0694378	0	0	0.0291348	0.0484122	1.0204	0.967
O70281;D3Z1F4	Protein-tyrosine sulfotransferase 1	Tpst1	Tpst1	0.138727	0.535301	0	0	0.0291348	0.653151	1.0204	0.63589
D3Z3F8;Q8R1X6	Spartin	Spg20	Spg20	0.138727	0.0880627	0	0	0.0291348	0.205913	1.0204	0.86699
Q8K4X7	1-acyl-sn-glycerol-3-phosphate acyltransferase delta	Agpat4	Agpat4	0.138586	-0.65221	0	0	0.0289934	-0.53436	1.0203	1.4483
E9QL80;Q91YX5	Acyl-CoA:lysophosphatidylglycerol acyltransferase 1	Lpgat1	Lpgat1	0.138444	0.0843401	0	0	0.028852	0.20219	1.0202	0.86923
P28474	Alcohol dehydrogenase class-3	Adh5	Adh5	0.138161	-0.094067	0	0	0.0285692	0.023783	1.02	0.98365
Q9Z0W3	Nuclear pore complex protein Nup160	Nup160	Nup160	0.137737	-0.413338	0	0	0.0281448	-0.295488	1.0197	1.2273
Q8K2B3	Succinate dehydrogenase [ubiquinone] flavoprotein subunit, mitochondrial	Sdha	Sdha	0.137595	0.106619	0	0	0.0280033	0.224469	1.0196	0.85591
Q99P88	Nuclear pore complex protein Nup155	Nup155	Nup155	0.137454	0.245495	0	0	0.0278618	0.363345	1.0195	0.77736
P59708	Splicing factor 3B subunit 6	Sf3b6	Sf3b6	0.137454	0.0339928	0	0	0.0278618	0.151843	1.0195	0.9001
P59016	Vacuolar protein sorting-associated protein 33B	Vps33b	Vps33b	0.137312	0.20619	0	0	0.0277203	0.32404	1.0194	0.79883
Q9JKD3	Secretory carrier-associated membrane protein 5	Scamp5	Scamp5	0.137171	0.184127	0	0	0.0275787	0.301977	1.0193	0.81114
Q6PGF5		Bms1	Bms1	0.136888	-0.293662	0	0	0.0272956	-0.175812	1.0191	1.1296
P85094	Isochorismatase domain-containing protein 2A, mitochondrial	Isoc2a	Isoc2a	0.136605	0.524902	0	0	0.0270125	0.642752	1.0189	0.64049
Q3TW96	UDP-N-acetylhexosamine pyrophosphorylase-like protein 1	Uap1l1	Uap1l1	0.136463	-0.0590314	0	0	0.0268709	0.0588186	1.0188	0.96005
A0A0R4J150;B9EJ86	Oxysterol-binding protein	Osbpl8	Osbpl8	0.136038	-0.150374	0	0	0.026446	-0.0325241	1.0185	1.0228
O35988	Syndecan-4	Sdc4	Sdc4	0.136038	-0.231817	0	0	0.026446	-0.113967	1.0185	1.0822
P81269;D3Z7P7;D3Z326;F6VJ22;D3Z6A5;F6QWT6;F6U9F5;F6Q346;F6W4F5;E9PWV9;D3Z7M6;F6QKL8;D3Z2U7	Cyclic AMP-dependent transcription factor ATF-1	Atf1;Crem	Atf1;	0.135897	-0.0425276	0	0	0.0263043	0.0753224	1.0184	0.94913
Q8BYA0	Tubulin-specific chaperone D	Tbcd	Tbcd	0.135613	0.797814	0	0	0.026021	0.915664	1.0182	0.5301
Z4YJU8;E9PUQ5;Q921M4	Golgin subfamily A member 2	Golga2	Golga2	0.135471	0.130241	0	0	0.0258793	0.248091	1.0181	0.84201
Q8BP40	Lysophosphatidic acid phosphatase type 6	Acp6	Acp6	0.135471	0.225553	0	0	0.0258793	0.343403	1.0181	0.78818
Q8K2T8	RNA polymerase II-associated factor 1 homolog	Paf1	Paf1	0.135188	-0.208161	0	0	0.0255958	-0.0903115	1.0179	1.0646
Q8C0L6;Q3TXR6	Peroxisomal N(1)-acetyl-spermine/spermidine oxidase	Paox	Paox	0.135046	0.785483	0	0	0.0254541	0.903333	1.0178	0.53465
Q80T85	DDB1- and CUL4-associated factor 5	Dcaf5	Dcaf5	0.134763	-0.212221	0	0	0.0251706	-0.0943712	1.0176	1.0676
Q91YU8	Suppressor of SWI4 1 homolog	Ppan	Ppan	0.134621	-0.421894	0	0	0.0250288	-0.304044	1.0175	1.2346
P60904;G5E8T0	DnaJ homolog subfamily C member 5	Dnajc5	Dnajc5	0.134479	-0.177067	0	0	0.024887	-0.0592168	1.0174	1.0419
Q8VHE0	Translocation protein SEC63 homolog	Sec63	Sec63	0.134479	0.0409336	0	0	0.024887	0.158784	1.0174	0.89578
Q9D902	General transcription factor IIE subunit 2	Gtf2e2	Gtf2e2	0.134196	0.471071	0	0	0.0246034	0.588921	1.0172	0.66484
Q3UPL0	Protein transport protein Sec31A	Sec31a	Sec31a	0.134196	0.111025	0	0	0.0246034	0.228875	1.0172	0.8533
Q9Z1F9	SUMO-activating enzyme subunit 2	Uba2	Uba2	0.134196	0.142025	0	0	0.0246034	0.259875	1.0172	0.83516
E9Q1D5;Q62219	Transforming growth factor beta-1-induced transcript 1 protein	Tgfb1i1	Tgfb1i1	0.13377	-0.123178	0	0	0.0241778	-0.00532812	1.0169	1.0037
Q8QZT1	Acetyl-CoA acetyltransferase, mitochondrial	Acat1	Acat1	0.133486	0.0692329	0	0	0.023894	0.187083	1.0167	0.87838
O55029	Coatomer subunit beta	Copb2	Copb2	0.133486	0.108711	0	0	0.023894	0.226561	1.0167	0.85467
Q8BTY8	Sec1 family domain-containing protein 2	Scfd2	Scfd2	0.133486	-0.145146	0	0	0.023894	-0.0272956	1.0167	1.0191
P21278	Guanine nucleotide-binding protein subunit alpha-11	Gna11	Gna11	0.133061	0.0780964	0	0	0.0234683	0.195946	1.0164	0.873
Q8CGF7	Transcription elongation regulator 1	Tcerg1	Tcerg1	0.132777	0.0527388	0	0	0.0231844	0.170589	1.0162	0.88848
O35075	Down syndrome critical region protein 3 homolog	Dscr3	Dscr3	0.132635	0.227421	0	0	0.0230424	0.345271	1.0161	0.78716
Q9JHS3;D3YTS4	Ragulator complex protein LAMTOR2	Lamtor2	Lamtor2	0.132635	0.152915	0	0	0.0230424	0.270765	1.0161	0.82888
F8WI30;F7D3B8;F6RSR4;Q9CY18	Sorting nexin-7	Snx7	Snx7	0.132351	0.0607173	0	0	0.0227584	0.178567	1.0159	0.88358
Q9CQ45	Neudesin	Nenf	Nenf	0.132209	0.254786	0	0	0.0226164	0.372636	1.0158	0.77237
Q8C156	Condensin complex subunit 2	Ncaph	Ncaph	0.132067	0.172048	0	0	0.0224743	0.289898	1.0157	0.81796
P55097	Cathepsin K	Ctsk	Ctsk	0.131925	0.69456	0	0	0.0223323	0.81241	1.0156	0.56943
Q3UW66;Q99J99	Sulfurtransferase;3-mercaptopyruvate sulfurtransferase	Mpst	Mpst	0.131925	-0.14981	0	0	0.0223323	-0.0319597	1.0156	1.0224
P17427	AP-2 complex subunit alpha-2	Ap2a2	Ap2a2	0.13164	0.0165004	0	0	0.0220482	0.13435	1.0154	0.91108
Q5EBG8	Uncharacterized protein C1orf50 homolog			0.131498	0.703888	0	0	0.0219061	0.821738	1.0153	0.56576
Q9CX00	IST1 homolog	Ist1	Ist1	0.131356	-0.0109792	0	0	0.021764	0.106871	1.0152	0.9286
A0A0R4J0S4;Q80Y17	Lethal(2) giant larvae protein homolog 1	Llgl1	Llgl1	0.131356	-0.0560831	0	0	0.021764	0.0617669	1.0152	0.95809
Q9ERF3;D6RDC7;Q8BVQ0	WD repeat-containing protein 61;WD repeat-containing protein 61, N-terminally processed	Wdr61	Wdr61	0.131356	-0.0433938	0	0	0.021764	0.0744562	1.0152	0.9497
A0A067XG53;O70589	Peripheral plasma membrane protein CASK	Cask	Cask	0.131214	0.363575	0	0	0.0216219	0.481425	1.0151	0.71627
Q60809	CCR4-NOT transcription complex subunit 7	Cnot7	Cnot7	0.131214	-0.701562	0	0	0.0216219	-0.583712	1.0151	1.4987
P47941	Crk-like protein	Crkl	Crkl	0.131214	-0.236077	0	0	0.0216219	-0.118227	1.0151	1.0854
P08752;A0A0A6YWA9	Guanine nucleotide-binding protein G(i) subunit alpha-2	Gnai2	Gnai2	0.131214	0.0444651	0	0	0.0216219	0.162315	1.0151	0.89359
Z4YKB8;Q3TEA8;Z4YKA3;A2AM65	Heterochromatin protein 1-binding protein 3	Hp1bp3	Hp1bp3	0.13093	0.35546	0	0	0.0213376	0.47331	1.0149	0.72031
Q91YU6	Leucine zipper putative tumor suppressor 2	Lzts2	Lzts2	0.130645	0.284185	0	0	0.0210533	0.402035	1.0147	0.75679
P03975	IgE-binding protein	Iap	Iap	0.130503	-0.493696	0	0	0.0209111	-0.375846	1.0146	1.2976
Q52KC3;P49718	DNA helicase;DNA replication licensing factor MCM5	Mcm5	Mcm5	0.130219	-0.0386311	0	0	0.0206267	0.0792189	1.0144	0.94657
A2AE89;P10649;F6WHQ7	Glutathione S-transferase Mu 1	Gstm1	Gstm1	0.130219	0.793846	0	0	0.0206267	0.911696	1.0144	0.53156
P70333	Heterogeneous nuclear ribonucleoprotein H2	Hnrnph2	Hnrnph2	0.130219	-0.0344642	0	0	0.0206267	0.0833858	1.0144	0.94384
Q8CIM8	Integrator complex subunit 4	Ints4	Ints4	0.130219	-0.372928	0	0	0.0206267	-0.255078	1.0144	1.1934
P53995;A2ATQ5	Anaphase-promoting complex subunit 1	Anapc1	Anapc1	0.129792	0.0376037	0	0	0.0201999	0.155454	1.0141	0.89785
Q811U4	Mitofusin-1	Mfn1	Mfn1	0.12965	-0.318605	0	0	0.0200577	-0.200755	1.014	1.1493
Q91XH6;O88384;F6UHS3	Vesicle transport through interaction with t-SNAREs homolog 1B	Vti1b	Vti1b	0.12965	-0.234215	0	0	0.0200577	-0.116365	1.014	1.084
P52432;D3Z3D6;G3UXX5;D3Z7Q8	DNA-directed RNA polymerases I and III subunit RPAC1	Polr1c	Polr1c	0.129508	0.022896	0	0	0.0199154	0.140746	1.0139	0.90705
P70202	Latexin	Lxn	Lxn	0.129508	0.0382305	0	0	0.0199154	0.15608	1.0139	0.89746
Q03265;D3Z6F5	ATP synthase subunit alpha, mitochondrial;ATP synthase subunit alpha	Atp5a1	Atp5a1	0.129223	0.093765	0	0	0.0196308	0.211615	1.0137	0.86357
Q8VBV3;A2AV19	Exosome complex component RRP4	Exosc2	Exosc2	0.129081	0.25716	0	0	0.0194884	0.37501	1.0136	0.7711
E9QMB7;Q8CES0	N-alpha-acetyltransferase 30	Naa30	Naa30	0.129081	-0.176651	0	0	0.0194884	-0.0588014	1.0136	1.0416
Q99LB4;P24452;D3YTL5	Macrophage-capping protein	Capg	Capg	0.128654	-0.118571	0	0	0.0190614	-0.000721167	1.0133	1.0005
Q8BQ30	Phostensin	Ppp1r18	Ppp1r18	0.128511	0.0610603	0	0	0.018919	0.17891	1.0132	0.88337
Q3U1J4	DNA damage-binding protein 1	Ddb1	Ddb1	0.128226	0.0209886	0	0	0.0186342	0.138839	1.013	0.90825
Q5DTZ0	Protein NYNRIN	Nynrin	Nynrin	0.128226	0.804442	0	0	0.0186342	0.922292	1.013	0.52767
P62320	Small nuclear ribonucleoprotein Sm D3	Snrpd3	Snrpd3	0.128084	-0.089572	0	0	0.0184917	0.028278	1.0129	0.98059
Q8C0L0;A2ARI0	Thioredoxin-related transmembrane protein 4	Tmx4	Tmx4	0.128084	0.270279	0	0	0.0184917	0.388129	1.0129	0.76412
Q9CPX4;P29391;A0A1B0GR60;P49945	Ferritin;Ferritin light chain 1;Ferritin light chain 2	Ftl1;Ftl2	Ftl1;	0.127942	0.277471	0	0	0.0183493	0.395321	1.0128	0.76032
Q8C570;A2ASC6	mRNA export factor	Rae1	Rae1	0.127942	-0.411574	0	0	0.0183493	-0.293724	1.0128	1.2258
E9QAD4;Q7TQK5	Coiled-coil domain-containing protein 93	Ccdc93	Ccdc93	0.127799	0.0369129	0	0	0.0182069	0.154763	1.0127	0.89828
F7C846;P47802;G3XA66;D3Z3F4;D3YVW0;G3XA75;G3UXX9	Metaxin-1	Mtx1	Mtx1	0.127657	-0.10504	0	0	0.0180644	0.0128101	1.0126	0.99116
Q61941;Q8C9V5;Q8BGK0;E9Q8F4	NAD(P) transhydrogenase, mitochondrial	Nnt	Nnt	0.127372	0.280587	0	0	0.0177794	0.398437	1.0124	0.75868
P46938;G3UYW7;G3UYV4;G3UYA6;G3UY62	Transcriptional coactivator YAP1	Yap1	Yap1	0.127229	-0.0811169	0	0	0.0176369	0.036733	1.0123	0.97486
C0HK80;C0HK79	Adipocyte-related X-chromosome expressed sequence 2	Arxes2	Arxes2	0.127229	0.317957	0	0	0.0176369	0.435807	1.0123	0.73928
P52019;Q3TSS7	Squalene monooxygenase	Sqle	Sqle	0.126944	-0.0550889	0	0	0.0173518	0.0627611	1.0121	0.95743
O89112;B2KGR2	LanC-like protein 1	Lancl1	Lancl1	0.126659	0.545752	0	0	0.0170667	0.663602	1.0119	0.6313
P57722;E9Q7D8	Poly(rC)-binding protein 3	Pcbp3	Pcbp3	0.126374	0.742576	0	0	0.0167816	0.860426	1.0117	0.55079
Q9CZT8;A2A7Z6	Ras-related protein Rab-3B	Rab3b	Rab3b	0.126374	-0.0906309	0	0	0.0167816	0.0272191	1.0117	0.98131
Q6NZF1	Zinc finger CCCH domain-containing protein 11A	Zc3h11a	Zc3h11a	0.126374	-0.181353	0	0	0.0167816	-0.0635029	1.0117	1.045
D3Z375;Q62048	Astrocytic phosphoprotein PEA-15	Pea15a;Pea15	Pea15a;	0.126089	0.051197	0	0	0.0164963	0.169047	1.0115	0.88943
A0A1D5RMA5;Q9D385	ADP-ribosylation factor-like protein 2-binding protein	Arl2bp	Arl2bp	0.125946	1.55313	0	0	0.0163537	1.67098	1.0114	0.31404
G3UXW9;Q3MIA8;Q99LD4;A0A140LJB7;B1ATU4	COP9 signalosome complex subunit 1	Gps1	Gps1	0.125803	-0.0672579	0	0	0.016211	0.0505921	1.0113	0.96554
G3UXL2;Q9D7G0	Ribose-phosphate pyrophosphokinase 1	Prps1l3;Prps1	Prps1l3;	0.125803	-0.643618	0	0	0.016211	-0.525768	1.0113	1.4397
A0A0B4J1E7;O35343	Importin subunit alpha-3	Kpna4	Kpna4	0.125661	-0.23621	0	0	0.0160684	-0.11836	1.0112	1.0855
Q3UGB5;Q9JII5;D3Z4J1	DAZ-associated protein 1	Dazap1	Dazap1	0.125661	-0.110488	0	0	0.0160684	0.00736207	1.0112	0.99491
Q8C0E2	Vacuolar protein sorting-associated protein 26B	Vps26b	Vps26b	0.125661	0.157185	0	0	0.0160684	0.275035	1.0112	0.82643
O54988	STE20-like serine/threonine-protein kinase	Slk	Slk	0.125375	0.163186	0	0	0.015783	0.281036	1.011	0.823
Q91W67;A0A1L1SRT5	Ubiquitin-like protein 7	Ubl7	Ubl7	0.12509	-0.0765665	0	0	0.0154976	0.0412835	1.0108	0.97179
Q7TPM9	Myotubularin-related protein 10	Mtmr10	Mtmr10	0.124804	0.130463	0	0	0.0152121	0.248313	1.0106	0.84188
E9Q8Z5;E9Q903;E9Q906		Ctnnd1	Ctnnd1	0.124662	-0.100725	0	0	0.0150693	0.017125	1.0105	0.9882
O88207	Collagen alpha-1(V) chain	Col5a1	Col5a1	0.124519	-0.206263	0	0	0.0149265	-0.088413	1.0104	1.0632
P26041	Moesin	Msn	Msn	0.124519	-0.720497	0	0	0.0149265	-0.602647	1.0104	1.5185
G3UXZ5;P97371;G3UXY0;G3X9K9;G3UWN9	Proteasome activator complex subunit 1	Psme1	Psme1	0.124233	0.105355	0	0	0.0146409	0.223205	1.0102	0.85666
P53702	Cytochrome c-type heme lyase	Hccs	Hccs	0.123948	0.0950854	0	0	0.0143553	0.212935	1.01	0.86278
P20357;G3UZK9	Microtubule-associated protein 2	Map2	Map2	0.123948	0.455359	0	0	0.0143553	0.573209	1.01	0.67212
Q9ERS2	NADH dehydrogenase [ubiquinone] 1 alpha subcomplex subunit 13	Ndufa13	Ndufa13	0.123805	0.14474	0	0	0.0142124	0.26259	1.0099	0.83359
Q9QXY9;D3Z6X4;E9QA46;D3Z6X3	Peroxisomal biogenesis factor 3	Pex3	Pex3	0.123805	0.0624001	0	0	0.0142124	0.18025	1.0099	0.88255
Q922H1	Protein arginine N-methyltransferase 3	Prmt3	Prmt3	0.123805	-0.30397	0	0	0.0142124	-0.18612	1.0099	1.1377
Q9Z110	Delta-1-pyrroline-5-carboxylate synthase;Glutamate 5-kinase;Gamma-glutamyl phosphate reductase	Aldh18a1	Aldh18a1	0.123519	0.215921	0	0	0.0139267	0.333771	1.0097	0.79346
P35486	Pyruvate dehydrogenase E1 component subunit alpha, somatic form, mitochondrial	Pdha1	Pdha1	0.123519	1.5655e-05	0	0	0.0139267	0.117866	1.0097	0.92155
Q8BGQ1	Spermatogenesis-defective protein 39 homolog	Vipas39	Vipas39	0.12309	-0.336073	0	0	0.013498	-0.218223	1.0094	1.1633
Q8BW75;E9Q3X6	Amine oxidase [flavin-containing] B	Maob	Maob	0.122947	0.148674	0	0	0.0133551	0.266524	1.0093	0.83132
H3BJ30;H3BJW3;Q6NVF9;H3BKW0	Cleavage and polyadenylation specificity factor subunit 6	Cpsf6	Cpsf6	0.122518	0.164115	0	0	0.0129262	0.281965	1.009	0.82247
A0A140LIT2;O88455;D3Z7G1	7-dehydrocholesterol reductase	Dhcr7	Dhcr7	0.122232	-0.0822117	0	0	0.0126402	0.0356383	1.0088	0.9756
Z4YJW0;Q8C7X2	ER membrane protein complex subunit 1	Emc1	Emc1	0.122089	0.0353719	0	0	0.0124972	0.153222	1.0087	0.89924
P80315;G5E839	T-complex protein 1 subunit delta	Cct4	Cct4	0.122089	-0.114514	0	0	0.0124972	0.00333648	1.0087	0.99769
Q99JY0	Trifunctional enzyme subunit beta, mitochondrial;3-ketoacyl-CoA thiolase	Hadhb	Hadhb	0.122089	-0.174988	0	0	0.0124972	-0.0571383	1.0087	1.0404
Q99KK1	Receptor expression-enhancing protein 3	Reep3	Reep3	0.121946	0.386312	0	0	0.0123541	0.504162	1.0086	0.70507
Q6PDL0;A0A1D5RM94;A0A1D5RMC1	Cytoplasmic dynein 1 light intermediate chain 2	Dync1li2	Dync1li2	0.12166	0.47433	0	0	0.012068	0.59218	1.0084	0.66334
D3YVV7;Q9JKN6	RNA-binding protein Nova-1	Nova2;Nova1	Nova2;	0.12166	0.781603	0	0	0.012068	0.899453	1.0084	0.53609
Q8JZV7	Putative N-acetylglucosamine-6-phosphate deacetylase	Amdhd2	Amdhd2	0.121517	-0.0980216	0	0	0.0119249	0.0198284	1.0083	0.98635
Q9EP52	Twisted gastrulation protein homolog 1	Twsg1	Twsg1	0.121517	0.769143	0	0	0.0119249	0.886993	1.0083	0.54074
Q8BH43	Wiskott-Aldrich syndrome protein family member 2	Wasf2	Wasf2	0.120945	-0.11684	0	0	0.0113525	0.00101024	1.0079	0.9993
Q9Z1Q2	Abhydrolase domain-containing protein 16A	Abhd16a	Abhd16a	0.120802	0.121307	0	0	0.0112094	0.239157	1.0078	0.84724
P48036	Annexin A5	Anxa5	Anxa5	0.120802	0.726919	0	0	0.0112094	0.844769	1.0078	0.5568
F7CGG2;E9QLK7;Q80YV3;E9PZA7;E9PWT1;A0A1D5RLL4	Transformation/transcription domain-associated protein	Trrap	Trrap	0.120802	-0.776313	0	0	0.0112094	-0.658463	1.0078	1.5784
P56213	FAD-linked sulfhydryl oxidase ALR	Gfer	Gfer	0.120658	-0.6545	0	0	0.0110662	-0.53665	1.0077	1.4506
Q52KR3	Protein prune homolog 2	Prune2	Prune2	0.120658	-0.0515737	0	0	0.0110662	0.0662763	1.0077	0.9551
E9QNN1;Q3UR42		Dhx9	Dhx9	0.120515	0.0433838	0	0	0.010923	0.161234	1.0076	0.89426
G5E881;Q3TUH1	Phosphatidate cytidylyltransferase, mitochondrial	Tamm41	Tamm41	0.120372	-0.339294	0	0	0.0107798	-0.221444	1.0075	1.1659
Q8BHE8	Uncharacterized protein C2orf47 homolog, mitochondrial			0.120086	0.781737	0	0	0.0104934	0.899587	1.0073	0.53604
Q91ZJ5	UTP--glucose-1-phosphate uridylyltransferase	Ugp2	Ugp2	0.120086	-0.00229944	0	0	0.0104934	0.115551	1.0073	0.92303
Q8R3L2;A0A1D5RM90;B2ZAC8	Transcription factor 25	Tcf25	Tcf25	0.119942	-0.701177	0	0	0.0103502	-0.583327	1.0072	1.4983
P28667	MARCKS-related protein	Marcksl1	Marcksl1	0.119799	0.0522193	0	0	0.0102069	0.170069	1.0071	0.8888
O54724	Polymerase I and transcript release factor	Ptrf	Ptrf	0.119656	0.225663	0	0	0.0100637	0.343513	1.007	0.78812
E9QAI5;B2RQC6;G3UWN2	CAD protein;Glutamine-dependent carbamoyl-phosphate synthase;Aspartate carbamoyltransferase;Dihydroorotase	Cad	Cad	0.119226	-0.19605	0	0	0.00963382	-0.0781999	1.0067	1.0557
P11352;A0A0A6YY34;A0A0A6YVV2	Glutathione peroxidase 1;Glutathione peroxidase	Gpx1	Gpx1	0.119226	0.151958	0	0	0.00963382	0.269808	1.0067	0.82943
Q8R323	Replication factor C subunit 3	Rfc3	Rfc3	0.119083	-0.333218	0	0	0.0094905	-0.215368	1.0066	1.161
Q9CPV4;F6ZTG3;E9Q197	Glyoxalase domain-containing protein 4	Glod4	Glod4	0.118939	0.331525	0	0	0.00934717	0.449375	1.0065	0.73236
Q8C4U8;O35474;Q8C8K0	EGF-like repeat and discoidin I-like domain-containing protein 3	Edil3	Edil3	0.118796	0.413577	0	0	0.00920383	0.531427	1.0064	0.69187
E9QKD1;Q3UHX0	Nucleolar protein 8	Nol8	Nol8	0.118796	-0.457899	0	0	0.00920383	-0.340049	1.0064	1.2658
G3X9C8;Q8BQ89	LIX1-like protein	Lix1l	Lix1l	0.118653	0.222901	0	0	0.00906047	0.340751	1.0063	0.78963
Q9R0Q7;D3Z7C6	Prostaglandin E synthase 3	Ptges3	Ptges3	0.118653	0.203934	0	0	0.00906047	0.321784	1.0063	0.80008
Q9R0X4;Q32MW3	Acyl-coenzyme A thioesterase 9, mitochondrial;Acyl-coenzyme A thioesterase 10, mitochondrial	Acot9;Acot10	Acot9;	0.118366	-0.0462469	0	0	0.00877371	0.0716031	1.0061	0.95158
A0A0R4J2B0;V9GX43;S4R2U7;S4R1S7;E9QA47;Q9Z0H4;S4R2J2;S4R2L5;A3KGT0	CUGBP Elav-like family member 2	Celf2	Celf2	0.118223	-0.24231	0	0	0.00863031	-0.12446	1.006	1.0901
G5E8H0;G5E8C6;Q91YD6	Villin-like protein	Vill	Vill	0.118079	0.262014	0	0	0.00848689	0.379864	1.0059	0.76851
G5E897		Kdelc2	Kdelc2	0.118079	0.0723569	0	0	0.00848689	0.190207	1.0059	0.87648
A2ALF3;F6TQL3;Q6NZB0;A2ALF0	DnaJ homolog subfamily C member 8	Dnajc8	Dnajc8	0.117792	0.428227	0	0	0.00820001	0.546077	1.0057	0.68488
Q61696	Heat shock 70 kDa protein 1A	Hspa1a	Hspa1a	0.117792	0.161066	0	0	0.00820001	0.278916	1.0057	0.82421
E9Q7K1;Q564G0;Q64520	Guanylate kinase	Guk1	Guk1	0.117505	-0.495029	0	0	0.00791308	-0.377179	1.0055	1.2988
Q3UW64;Q91WG8;G3UX23;G3UYD5	Bifunctional UDP-N-acetylglucosamine 2-epimerase/N-acetylmannosamine kinase;UDP-N-acetylglucosamine 2-epimerase (hydrolyzing);N-acetylmannosamine kinase	Gne	Gne	0.117218	0.125195	0	0	0.00762609	0.243045	1.0053	0.84496
G3X9U9;Q9CQ92	Mitochondrial fission 1 protein	Fis1	Fis1	0.117218	0.239883	0	0	0.00762609	0.357733	1.0053	0.78039
Q9CQ48;E0CYQ2	NudC domain-containing protein 2	Nudcd2	Nudcd2	0.117075	-0.0146876	0	0	0.00748258	0.103162	1.0052	0.93099
Q99JR1	Sideroflexin-1	Sfxn1	Sfxn1	0.117075	-0.108355	0	0	0.00748258	0.00949526	1.0052	0.99344
E9Q6R7		Utrn	Utrn	0.117075	0.149837	0	0	0.00748258	0.267687	1.0052	0.83065
Q8R0I4	TM2 domain-containing protein 2	Tm2d2	Tm2d2	0.116931	0.078675	0	0	0.00733905	0.196525	1.0051	0.87265
Q8R105	Vacuolar protein sorting-associated protein 37C	Vps37c	Vps37c	0.116788	0.906094	0	0	0.0071955	1.02394	1.005	0.49177
Q9D8S9	BolA-like protein 1	Bola1	Bola1	0.116644	-0.0555258	0	0	0.00705194	0.0623242	1.0049	0.95772
F6Z5N5;F6YTG0;Q3TLP5	Enoyl-CoA hydratase domain-containing protein 2, mitochondrial	Echdc2	Echdc2	0.116501	0.599603	0	0	0.00690837	0.717453	1.0048	0.60817
E9Q4K7	Kinesin-like protein	Kif13b	Kif13b	0.11607	-0.155865	0	0	0.00647756	-0.0380147	1.0045	1.0267
A0A140LHL5;Q8VDQ8	NAD-dependent protein deacetylase sirtuin-2	Sirt2	Sirt2	0.11607	-0.180801	0	0	0.00647756	-0.0629506	1.0045	1.0446
Q9WVE8	Protein kinase C and casein kinase substrate in neurons protein 2	Pacsin2	Pacsin2	0.115926	-0.109168	0	0	0.00633393	0.00868224	1.0044	0.994
Q9JKC8;H7BWY2	AP-3 complex subunit mu-1	Ap3m1	Ap3m1	0.115639	0.250254	0	0	0.00604663	0.368104	1.0042	0.7748
Z4YJY0;Q3TCJ1;D3Z4D8	BRISC complex subunit Abro1	Fam175b	Fam175b	0.115639	0.0549651	0	0	0.00604663	0.172815	1.0042	0.88711
P70188	Kinesin-associated protein 3	Kifap3	Kifap3	0.115495	0.172083	0	0	0.00590296	0.289933	1.0041	0.81794
K4DI77;Q5ND34	WD repeat-containing protein 81	Wdr81	Wdr81	0.115351	1.2632	0	0	0.00575927	1.38105	1.004	0.38394
A0A0R4J083;P51174	Long-chain specific acyl-CoA dehydrogenase, mitochondrial	Acadl	Acadl	0.115208	0.164378	0	0	0.00561557	0.282228	1.0039	0.82232
Q99KP6	Pre-mRNA-processing factor 19	Prpf19	Prpf19	0.11492	-0.0603833	0	0	0.00532812	0.0574667	1.0037	0.96095
A2ALW5;Z4YLX5	DnaJ homolog subfamily C member 25	Dnajc25	Dnajc25	0.114777	-0.0862873	0	0	0.00518438	0.0315627	1.0036	0.97836
E0CXA9;Q6PEB6;G8JL35;E0CYJ0	MOB-like protein phocein	Mob4	Mob4	0.114777	0.25389	0	0	0.00518438	0.37174	1.0036	0.77285
P48410;A2ALN0	ATP-binding cassette sub-family D member 1	Abcd1	Abcd1	0.114633	0.164168	0	0	0.00504062	0.282018	1.0035	0.82244
O70318	Band 4.1-like protein 2	Epb41l2	Epb41l2	0.114633	-0.0647305	0	0	0.00504062	0.0531195	1.0035	0.96385
P70168	Importin subunit beta-1	Kpnb1	Kpnb1	0.114633	-0.0345559	0	0	0.00504062	0.0832941	1.0035	0.9439
Q9CR75;E9PZT5	Tumor necrosis factor receptor superfamily member 12A	Tnfrsf12a	Tnfrsf12a	0.114633	-0.621199	0	0	0.00504062	-0.503349	1.0035	1.4175
Q8CIE6;F8WHL2	Coatomer subunit alpha;Xenin;Proxenin;Coatomer subunit alpha	Copa	Copa	0.114345	-0.0249252	0	0	0.00475306	0.0929248	1.0033	0.93762
Q9EPK6	Nucleotide exchange factor SIL1	Sil1	Sil1	0.11377	0.620559	0	0	0.00417776	0.738409	1.0029	0.5994
Q80ZX0;F6VJC5		Sec24b	Sec24b	0.11377	-0.0681542	0	0	0.00417776	0.0496958	1.0029	0.96614
P49312	Heterogeneous nuclear ribonucleoprotein A1;Heterogeneous nuclear ribonucleoprotein A1, N-terminally processed	Hnrnpa1	Hnrnpa1	0.113626	-0.398688	0	0	0.0040339	-0.280838	1.0028	1.2149
Q9QYB1	Chloride intracellular channel protein 4	Clic4	Clic4	0.113482	-0.145853	0	0	0.00389003	-0.0280033	1.0027	1.0196
Q61555	Fibrillin-2	Fbn2	Fbn2	0.113482	-0.0763735	0	0	0.00389003	0.0414765	1.0027	0.97166
P11499	Heat shock protein HSP 90-beta	Hsp90ab1	Hsp90ab1	0.113482	-0.143304	0	0	0.00389003	-0.0254541	1.0027	1.0178
A0A0U1RP13;Q8VDP6;A0A0U1RP60;A0A0U1RNI6;A0A0U1RPV3;A0A0U1RQ57	CDP-diacylglycerol--inositol 3-phosphatidyltransferase	Cdipt	Cdipt	0.113338	0.252229	0	0	0.00374614	0.370079	1.0026	0.77374
Q9DBL1;E9Q5L3	Short/branched chain specific acyl-CoA dehydrogenase, mitochondrial	Acadsb	Acadsb	0.113051	0.324745	0	0	0.00345832	0.442595	1.0024	0.73581
E0CXC7;Q8CIF6;F6SV01;F7B6N2;F7DF36	SID1 transmembrane family member 2	Sidt2	Sidt2	0.112763	-0.00895806	0	0	0.00317044	0.108892	1.0022	0.9273
Q3TE40;Q62193	Replication protein A 32 kDa subunit	Rpa2	Rpa2	0.112475	0.00827382	0	0	0.00288251	0.126124	1.002	0.91629
Q9CQ60;F6X8L5;Q8CBG6	6-phosphogluconolactonase	Pgls	Pgls	0.112331	0.0976795	0	0	0.00273852	0.21553	1.0019	0.86123
F6TCF9;A0A1L1SRT0;Q60739	BAG family molecular chaperone regulator 1	Bag1	Bag1	0.112331	-0.0226616	0	0	0.00273852	0.0951884	1.0019	0.93615
Q9CQZ1	Heat shock factor-binding protein 1	Hsbp1	Hsbp1	0.112187	0.148483	0	0	0.00259452	0.266333	1.0018	0.83143
F6RRT7;O55229	Choline/ethanolamine kinase	Chkb	Chkb	0.112043	2.05742	0	0	0.0024505	2.17527	1.0017	0.2214
Q8VDM4	26S proteasome non-ATPase regulatory subunit 2	Psmd2	Psmd2	0.111899	0.0768575	0	0	0.00230647	0.194708	1.0016	0.87375
D6RI20;Q9CR20;J3QMQ2	Immediate early response 3-interacting protein 1	Hdhd2;Ier3ip1;Gm10784	Hdhd2;	0.111899	0.15022	0	0	0.00230647	0.26807	1.0016	0.83043
E9QPI5;Q6A026	Sister chromatid cohesion protein PDS5 homolog A	Pds5a	Pds5a	0.111899	0.0289048	0	0	0.00230647	0.146755	1.0016	0.90328
E9PWX8;E9QPR4;A0A0A6YXG1;Q811L6	Microtubule-associated serine/threonine-protein kinase 4	Mast4	Mast4	0.111755	-0.456645	0	0	0.00216242	-0.338795	1.0015	1.2647
Q9Z2L6	Multiple inositol polyphosphate phosphatase 1	Minpp1	Minpp1	0.111755	0.412785	0	0	0.00216242	0.530635	1.0015	0.69225
Q9R1T2	SUMO-activating enzyme subunit 1;SUMO-activating enzyme subunit 1, N-terminally processed	Sae1	Sae1	0.111755	-0.102301	0	0	0.00216242	0.0155492	1.0015	0.98928
Q80YQ8;F6V8A7	Protein RMD5 homolog A	Rmnd5a	Rmnd5a	0.111611	-0.192355	0	0	0.00201836	-0.0745054	1.0014	1.053
P62137;P63087;A0A0G2JGC1	Serine/threonine-protein phosphatase PP1-alpha catalytic subunit;Serine/threonine-protein phosphatase PP1-gamma catalytic subunit	Ppp1ca;Ppp1cc	Ppp1ca;	0.111611	0.0840414	0	0	0.00201836	0.201891	1.0014	0.86941
Q9DBF1;G3UYR8	Alpha-aminoadipic semialdehyde dehydrogenase	Aldh7a1	Aldh7a1	0.111034	0.13792	0	0	0.00144197	0.25577	1.001	0.83754
Q9CQZ5	NADH dehydrogenase [ubiquinone] 1 alpha subcomplex subunit 6	Ndufa6	Ndufa6	0.111034	0.0644285	0	0	0.00144197	0.182279	1.001	0.88131
P62331	ADP-ribosylation factor 6	Arf6	Arf6	0.11089	-0.0273236	0	0	0.00129784	0.0905264	1.0009	0.93918
Q8CI71	Coiled-coil domain-containing protein 132	Ccdc132	Ccdc132	0.11089	-0.167063	0	0	0.00129784	-0.0492125	1.0009	1.0347
Q99KJ8	Dynactin subunit 2	Dctn2	Dctn2	0.110602	0.0396619	0	0	0.00100953	0.157512	1.0007	0.89657
F8WHY8;E9PX23;Q8K4B0	Metastasis-associated protein MTA1	Mta1	Mta1	0.110458	0.0366559	0	0	0.000865357	0.154506	1.0006	0.89844
Q9QZE5	Coatomer subunit gamma-1	Copg1	Copg1	0.110313	-0.00553123	0	0	0.000721167	0.112319	1.0005	0.9251
P46460	Vesicle-fusing ATPase	Nsf	Nsf	0.110169	0.0382626	0	0	0.000576963	0.156113	1.0004	0.89744
P17742;A0A1L1SST0	Peptidyl-prolyl cis-trans isomerase A;Peptidyl-prolyl cis-trans isomerase A, N-terminally processed	Ppia	Ppia	0.110025	-0.889651	0	0	0.000432744	-0.771801	1.0003	1.7074
A0A0U1RNK7;E9PX48;A2A9M5;A2A9M4;Q8R1A4	Dedicator of cytokinesis protein 7	Dock7	Dock7	0.109736	0.0832451	0	0	0.000144262	0.201095	1.0001	0.86989
P24369	Peptidyl-prolyl cis-trans isomerase B	Ppib	Ppib	0.109736	0.396167	0	0	0.000144262	0.514017	1.0001	0.70027
A0A0R4J0Q6;Q80VI1	E3 ubiquitin-protein ligase TRIM56	Trim56	Trim56	0.109405	-0.00874023	0	0	-0.000187563	0.10911	0.99987	0.92716
Q9EQH3	Vacuolar protein sorting-associated protein 35	Vps35	Vps35	0.109333	0.301754	0	0	-0.000259708	0.419604	0.99982	0.74763
Q8BFR5	Elongation factor Tu, mitochondrial	Tufm	Tufm	0.109203	-0.00186173	0	0	-0.00038958	0.115988	0.99973	0.92275
F7AAE0;Q8K2J0	Phosphoinositide phospholipase C;1-phosphatidylinositol 4,5-bisphosphate phosphodiesterase delta-3	Plcd3	Plcd3	0.109145	0.346615	0	0	-0.000447305	0.464465	0.99969	0.72474
Q9QY06;E9PZW8;E9QKV6;A0A1D5RLD1;E9PWZ6	Unconventional myosin-IXb	Myo9b	Myo9b	0.109044	0.204457	0	0	-0.000548328	0.322307	0.99962	0.79979
Q501J7;A0A0A0MQJ4	Phosphatase and actin regulator 4	Phactr4	Phactr4	0.109029	0.778055	0	0	-0.000562761	0.895905	0.99961	0.53741
Q9R1R8;Q9QYF1	Retinol dehydrogenase 11	Rdh11	Rdh11	0.108495	0.263799	0	0	-0.00109687	0.381649	0.99924	0.76756
F6TRA6;E0CZC6;E0CZ12;Q3U1Q3;E0CY45;E9PUK7;F8WHN7;Q64131;Q08775	Runt-related transcription factor 3;Runt-related transcription factor 2	Runx2;Runx3	Runx2;	0.10747	-0.079577	0	0	-0.00212232	0.038273	0.99853	0.97382
Q8C253;P16110	Galectin;Galectin-3	Lgals3	Lgals3	0.107109	0.0471638	0	0	-0.00248357	0.165014	0.99828	0.89192
Q8R0X7;D6REF7	Sphingosine-1-phosphate lyase 1	Sgpl1	Sgpl1	0.106993	-0.102359	0	0	-0.00259919	0.0154909	0.9982	0.98932
F2Z3X6;Q9Z2A0;F2Z3Z9;F2Z400;Q3TRL2	3-phosphoinositide-dependent protein kinase 1	Pdpk1	Pdpk1	0.106863	-0.290721	0	0	-0.00272927	-0.172872	0.99811	1.1273
A0A0J9YUL5;Q4VC33;A0A0J9YVB4	Macrophage erythroblast attacher	Maea	Maea	0.106689	-0.232484	0	0	-0.00290274	-0.114634	0.99799	1.0827
G5E8R8;Q6P5G6	UBX domain-containing protein 7	Ubxn7	Ubxn7	0.106661	-0.0740256	0	0	-0.00293165	0.0438244	0.99797	0.97008
Q8VCF0	Mitochondrial antiviral-signaling protein	Mavs	Mavs	0.106342	-0.318856	0	0	-0.00324972	-0.201006	0.99775	1.1495
P97434;F6RND9;F6S5I0;Q5SWZ5	Myosin phosphatase Rho-interacting protein	Mprip	Mprip	0.106256	0.0515215	0	0	-0.00333648	0.169371	0.99769	0.88923
Q9Z277	Tyrosine-protein kinase BAZ1B	Baz1b	Baz1b	0.106053	0.0186714	0	0	-0.00353894	0.136521	0.99755	0.90971
Q8K3Z9	Nuclear envelope pore membrane protein POM 121	Pom121	Pom121	0.10546	-0.491136	0	0	-0.00413202	-0.373286	0.99714	1.2953
Q04519	Sphingomyelin phosphodiesterase	Smpd1	Smpd1	0.1052	0.0388093	0	0	-0.00439247	0.156659	0.99696	0.8971
A0A0G2JE32;A0A0G2JGL0;P62838;P61079	Ubiquitin-conjugating enzyme E2 D2;Ubiquitin-conjugating enzyme E2 D3	Ube2d2;Ube2d3	Ube2d2;	0.105127	-0.348299	0	0	-0.00446483	-0.230449	0.99691	1.1732
E9QJV4;Q8K2Z2	Pre-mRNA-processing factor 39	Prpf39	Prpf39	0.104997	0.38247	0	0	-0.00459508	0.50032	0.99682	0.70695
Q6NXL1		Sec24d	Sec24d	0.104621	-0.0641467	0	0	-0.00497143	0.0537033	0.99656	0.96346
Q91X21	Uncharacterized protein KIAA2013	Kiaa2013	Kiaa2013	0.104462	-0.348791	0	0	-0.00513068	-0.230941	0.99645	1.1736
Q8BRB0;A0A0R4J0L5;Q8R3I3	Conserved oligomeric Golgi complex subunit 6	Cog6	Cog6	0.104129	-0.111242	0	0	-0.00546372	0.00660823	0.99622	0.99543
P42227;B7ZC18	Signal transducer and activator of transcription 3;Signal transducer and activator of transcription	Stat3	Stat3	0.103998	-0.0731628	0	0	-0.00559406	0.0446872	0.99613	0.9695
P24270	Catalase	Cat	Cat	0.103955	-0.0369231	0	0	-0.00563751	0.0809269	0.9961	0.94545
Q9DCC5;P23198;D3Z313	Chromobox protein homolog 3	Cbx3	Cbx3	0.103708	-0.0674073	0	0	-0.00588375	0.0504427	0.99593	0.96564
Q06138	Calcium-binding protein 39	Cab39	Cab39	0.103665	0.376137	0	0	-0.00592721	0.493987	0.9959	0.71006
Q91YP2	Neurolysin, mitochondrial	Nln	Nln	0.103607	-0.187277	0	0	-0.00598516	-0.0694272	0.99586	1.0493
Q80VD1	Protein FAM98B	Fam98b	Fam98b	0.103578	0.44022	0	0	-0.00601413	0.55807	0.99584	0.67921
Q8BX10;A0A0G2JG95	Serine/threonine-protein phosphatase PGAM5, mitochondrial	Pgam5	Pgam5	0.103549	0.000328791	0	0	-0.0060431	0.118179	0.99582	0.92135
O35218	Cleavage and polyadenylation specificity factor subunit 2	Cpsf2	Cpsf2	0.103477	-0.193314	0	0	-0.00611554	-0.0754642	0.99577	1.0537
Q9R1Z8	Vinexin	Sorbs3	Sorbs3	0.10323	0.0812894	0	0	-0.00636186	0.199139	0.9956	0.87107
Q9CXR1	Dehydrogenase/reductase SDR family member 7	Dhrs7	Dhrs7	0.102998	1.18438	0	0	-0.00659373	1.30223	0.99544	0.4055
P29595	NEDD8	Nedd8	Nedd8	0.102926	-0.137908	0	0	-0.0066662	-0.0200577	0.99539	1.014
Q99KV1	DnaJ homolog subfamily B member 11	Dnajb11	Dnajb11	0.10281	0.0761972	0	0	-0.00678216	0.194047	0.99531	0.87415
Q6PCM2	Integrator complex subunit 6	Ints6	Ints6	0.102752	-0.154177	0	0	-0.00684014	-0.0363275	0.99527	1.0255
Q9QZD8	Mitochondrial dicarboxylate carrier	Slc25a10	Slc25a10	0.102738	-0.00411138	0	0	-0.00685463	0.113739	0.99526	0.92419
Q8BRG8;F8WGT2;Q8C214	Transmembrane protein 209	Tmem209	Tmem209	0.10268	-0.206399	0	0	-0.00691262	-0.0885487	0.99522	1.0633
P15066	Transcription factor jun-D	Jund	Jund	0.102506	0.340893	0	0	-0.00708658	0.458743	0.9951	0.72762
Q62167;P16381	ATP-dependent RNA helicase DDX3X;Putative ATP-dependent RNA helicase Pl10	Ddx3x;D1Pas1	Ddx3x;	0.10239	-0.123034	0	0	-0.00720257	-0.00518438	0.99502	1.0036
Q3UKN6;P81117	Nucleobindin-2;Nesfatin-1	Nucb2	Nucb2	0.102259	-0.00779073	0	0	-0.00733307	0.110059	0.99493	0.92655
Q9Z160	Conserved oligomeric Golgi complex subunit 1	Cog1	Cog1	0.10223	-0.272692	0	0	-0.00736207	-0.154842	0.99491	1.1133
O88587	Catechol O-methyltransferase	Comt	Comt	0.102143	-0.359446	0	0	-0.00744908	-0.241596	0.99485	1.1823
Q8BMK4	Cytoskeleton-associated protein 4	Ckap4	Ckap4	0.102143	0.194498	0	0	-0.00744908	0.312348	0.99485	0.80533
P38585	Tubulin--tyrosine ligase	Ttl	Ttl	0.102114	-0.0445175	0	0	-0.00747808	0.0733325	0.99483	0.95044
Q9EQ08		Sgsh	Sgsh	0.102114	0.0263676	0	0	-0.00747808	0.144218	0.99483	0.90487
P61759	Prefoldin subunit 3	Vbp1	Vbp1	0.1021	-0.310423	0	0	-0.00749258	-0.192573	0.99482	1.1428
A2AFJ1;Q60973;A2AFI9	Histone-binding protein RBBP7	Rbbp7	Rbbp7	0.101868	-0.329361	0	0	-0.00772463	-0.211511	0.99466	1.1579
A0A0A0MQA5;P68368	Tubulin alpha-4A chain	Tuba4a	Tuba4a	0.101839	-0.165388	0	0	-0.00775364	-0.0475384	0.99464	1.0335
P57716	Nicastrin	Ncstn	Ncstn	0.101766	-0.0841623	0	0	-0.00782617	0.0336877	0.99459	0.97692
Q9ERD7	Tubulin beta-3 chain	Tubb3	Tubb3	0.10165	-0.0623037	0	0	-0.00794222	0.0555463	0.99451	0.96223
Q9ESY9	Gamma-interferon-inducible lysosomal thiol reductase	Ifi30	Ifi30	0.101548	0.10544	0	0	-0.00804377	0.22329	0.99444	0.85661
Q9DCW4;A0A0N4SWE9;A0A0U1RNR3;A0A0U1RNP5;A0A0N4SVE0	Electron transfer flavoprotein subunit beta	Etfb	Etfb	0.101432	-0.0542448	0	0	-0.00815983	0.0636052	0.99436	0.95687
Q8R180	ERO1-like protein alpha	Ero1l	Ero1l	0.10136	0.182705	0	0	-0.00823238	0.300555	0.99431	0.81194
Q8BU11	TOX high mobility group box family member 4	Tox4	Tox4	0.101316	-0.412515	0	0	-0.00827591	-0.294665	0.99428	1.2266
Q921V5	Alpha-1,6-mannosyl-glycoprotein 2-beta-N-acetylglucosaminyltransferase	Mgat2	Mgat2	0.101215	-0.289953	0	0	-0.00837748	-0.172103	0.99421	1.1267
Q80W54	CAAX prenyl protease 1 homolog	Zmpste24	Zmpste24	0.101099	0.59456	0	0	-0.00849357	0.71241	0.99413	0.6103
Q9D554	Splicing factor 3A subunit 3	Sf3a3	Sf3a3	0.101055	-0.0935976	0	0	-0.00853711	0.0242524	0.9941	0.98333
E9QNH6;E9Q580;Q7TQD7;P46735	Unconventional myosin-Ib	Myo1b	Myo1b	0.100837	0.43437	0	0	-0.00875482	0.55222	0.99395	0.68197
Q8VDP3;E9PUI4	Protein-methionine sulfoxide oxidase MICAL1	Mical1	Mical1	0.10075	0.0352275	0	0	-0.00884191	0.153077	0.99389	0.89933
P25322	G1/S-specific cyclin-D1	Ccnd1	Ccnd1	0.100707	-0.132919	0	0	-0.00888545	-0.0150693	0.99386	1.0105
Q9CR62;Q5SX46	Mitochondrial 2-oxoglutarate/malate carrier protein	Slc25a11	Slc25a11	0.100663	0.708306	0	0	-0.008929	0.826156	0.99383	0.56403
O70378;M0QWY0;M0QWP2	ER membrane protein complex subunit 8	Emc8	Emc8	0.100649	-0.0683931	0	0	-0.00894352	0.0494569	0.99382	0.9663
Q91Z53;D6REG4	Glyoxylate reductase/hydroxypyruvate reductase	Grhpr	Grhpr	0.100605	-0.00489169	0	0	-0.00898707	0.112958	0.99379	0.92469
B1ATR5;Q8CFZ4	Glypican-3;Secreted glypican-3	Gpc3	Gpc3	0.100184	-0.23488	0	0	-0.00940813	-0.11703	0.9935	1.0845
Q9CYL5	Golgi-associated plant pathogenesis-related protein 1	Glipr2	Glipr2	0.100082	-0.173462	0	0	-0.00950978	-0.0556122	0.99343	1.0393
Q8CCK0	Core histone macro-H2A.2	H2afy2	H2afy2	0.100024	0.277206	0	0	-0.00956787	0.395056	0.99339	0.76046
P14094;A0A0A6YX05	Sodium/potassium-transporting ATPase subunit beta-1	Atp1b1	Atp1b1	0.0999082	0.709304	0	0	-0.00968406	0.827154	0.99331	0.56364
F8WI90;P05480	Neuronal proto-oncogene tyrosine-protein kinase Src	Src	Src	0.0997629	-0.195366	0	0	-0.00982931	-0.0775165	0.99321	1.0552
Q9CQP3	Coiled-coil-helix-coiled-coil-helix domain-containing protein 5	Chchd5	Chchd5	0.0997339	-0.227144	0	0	-0.00985836	-0.109294	0.99319	1.0787
Q62419	Endophilin-A2	Sh3gl1	Sh3gl1	0.0997048	-0.271655	0	0	-0.00988741	-0.153805	0.99317	1.1125
Q9EPE9	Manganese-transporting ATPase 13A1	Atp13a1	Atp13a1	0.0995886	0.0605541	0	0	-0.0100036	0.178404	0.99309	0.88368
Q8BG30	Negative elongation factor A	Nelfa	Nelfa	0.0995886	0.578925	0	0	-0.0100036	0.696775	0.99309	0.61695
P97801;B8JJX7	Survival motor neuron protein	Smn1	Smn1	0.0994433	-0.402601	0	0	-0.0101489	-0.284751	0.99299	1.2182
Q9CQI6	Coactosin-like protein	Cotl1	Cotl1	0.0993852	0.0968422	0	0	-0.010207	0.214692	0.99295	0.86173
Q3TKY6	Peptidyl-prolyl cis-trans isomerase CWC27 homolog	Cwc27	Cwc27	0.0992399	-0.269319	0	0	-0.0103523	-0.151469	0.99285	1.1107
Q9D9V3	Ethylmalonyl-CoA decarboxylase	Echdc1	Echdc1	0.098862	0.231606	0	0	-0.0107302	0.349456	0.99259	0.78488
A3KGU5;E9Q447		Sptan1	Sptan1	0.0988039	-0.251019	0	0	-0.0107883	-0.133169	0.99255	1.0967
P51432	1-phosphatidylinositol 4,5-bisphosphate phosphodiesterase beta-3	Plcb3	Plcb3	0.0980333	-0.018201	0	0	-0.0115589	0.099649	0.99202	0.93326
A0A0U1RQ37;Q921J4	Ubiquitin-conjugating enzyme E2 S	Ube2s	Ube2s	0.0978879	-0.108965	0	0	-0.0117043	0.00888545	0.99192	0.99386
P12815	Programmed cell death protein 6	Pdcd6	Pdcd6	0.0976261	0.0434967	0	0	-0.0119661	0.161347	0.99174	0.89419
P36552	Oxygen-dependent coproporphyrinogen-III oxidase, mitochondrial	Cpox	Cpox	0.0975679	-0.0684528	0	0	-0.0120243	0.0493972	0.9917	0.96634
Q9EQQ2	Protein YIPF5	Yipf5	Yipf5	0.097466	-0.00489169	0	0	-0.0121262	0.112958	0.99163	0.92469
A2AVJ7;Q99PL5	Ribosome-binding protein 1	Rrbp1	Rrbp1	0.0973205	0.157535	0	0	-0.0122717	0.275385	0.99153	0.82623
P29758	Ornithine aminotransferase, mitochondrial	Oat	Oat	0.0969567	-0.00908252	0	0	-0.0126355	0.108767	0.99128	0.92738
P23949	Zinc finger protein 36, C3H1 type-like 2	Zfp36l2	Zfp36l2	0.0967675	-0.305871	0	0	-0.0128247	-0.188021	0.99115	1.1392
Q8K268	ATP-binding cassette sub-family F member 3	Abcf3	Abcf3	0.0966948	-0.15277	0	0	-0.0128975	-0.03492	0.9911	1.0245
H3BIW0;G3X8T2;Q0P678	Zinc finger CCCH domain-containing protein 18	Zc3h18	Zc3h18	0.0966074	-0.0889539	0	0	-0.0129848	0.0288961	0.99104	0.98017
P18155	Bifunctional methylenetetrahydrofolate dehydrogenase/cyclohydrolase, mitochondrial;NAD-dependent methylenetetrahydrofolate dehydrogenase;Methenyltetrahydrofolate cyclohydrolase	Mthfd2	Mthfd2	0.0965055	-0.166226	0	0	-0.0130867	-0.0483757	0.99097	1.0341
Q3TGG2;A0A0U1RPL0;Q7TQH0;E9Q5Q0	Ataxin-2-like protein	Atxn2l	Atxn2l	0.0964764	-0.106829	0	0	-0.0131158	0.0110209	0.99095	0.99239
Q61191;B1AUX2	Host cell factor 1;HCF N-terminal chain 1;HCF N-terminal chain 2;HCF N-terminal chain 3;HCF N-terminal chain 4;HCF N-terminal chain 5;HCF N-terminal chain 6;HCF C-terminal chain 1;HCF C-terminal chain 2;HCF C-terminal chain 3;HCF C-terminal chain 4;HCF C-terminal chain 5;HCF C-terminal chain 6	Hcfc1	Hcfc1	0.0964764	0.0185921	0	0	-0.0131158	0.136442	0.99095	0.90976
Q3TJZ6	Protein FAM98A	Fam98a	Fam98a	0.0964473	-0.218155	0	0	-0.0131449	-0.100305	0.99093	1.072
O08919	Numb-like protein	Numbl	Numbl	0.0961269	0.616641	0	0	-0.0134653	0.734491	0.99071	0.60103
D3Z7D2;Q9Z120	tRNA (guanine-N(7)-)-methyltransferase	Mettl1	Mettl1	0.0958502	-0.247331	0	0	-0.013742	-0.129481	0.99052	1.0939
Q8C3F2	Constitutive coactivator of PPAR-gamma-like protein 2	Fam120c	Fam120c	0.0957337	0.396703	0	0	-0.0138585	0.514553	0.99044	0.70001
P46638;G3UY29;E9Q3P9;F8WGS1;G3UZD3;P62492;G3UZL4	Ras-related protein Rab-11B;Ras-related protein Rab-11A	Rab11b;Rab11a	Rab11b;	0.0956317	0.222938	0	0	-0.0139605	0.340788	0.99037	0.78961
Q8CFZ0;G3UYP0;P63280	SUMO-conjugating enzyme UBC9	Ube2i	Ube2i	0.0956317	-0.189201	0	0	-0.0139605	-0.0713508	0.99037	1.0507
Q8VDN2	Sodium/potassium-transporting ATPase subunit alpha-1	Atp1a1	Atp1a1	0.0955298	0.035035	0	0	-0.0140625	0.152885	0.9903	0.89945
P14733	Lamin-B1	Lmnb1	Lmnb1	0.0954132	0.222719	0	0	-0.014179	0.340569	0.99022	0.78973
B2RUJ2;B7ZNX6;Q80TH2	Protein LAP2	Erbb2ip	Erbb2ip	0.0953549	0.403313	0	0	-0.0142373	0.521163	0.99018	0.69681
P27808;J3JS24	Alpha-1,3-mannosyl-glycoprotein 2-beta-N-acetylglucosaminyltransferase	Mgat1	Mgat1	0.0951947	-0.214382	0	0	-0.0143976	-0.0965317	0.99007	1.0692
Q9CZV8	F-box/LRR-repeat protein 20	Fbxl20	Fbxl20	0.0951801	0.180486	0	0	-0.0144121	0.298336	0.99006	0.81319
Q80U49	Centrosomal protein of 170 kDa protein B	Cep170b	Cep170b	0.0947574	-0.0861251	0	0	-0.0148348	0.0317249	0.98977	0.97825
Q99M71	Mammalian ependymin-related protein 1	Epdr1	Epdr1	0.0943201	0.11867	0	0	-0.0152721	0.23652	0.98947	0.84879
Q99JX4;A2A702	Eukaryotic translation initiation factor 3 subunit M	Eif3m	Eif3m	0.0942618	-0.0376401	0	0	-0.0153305	0.0802099	0.98943	0.94592
D3YYT1;Q922P9	Putative oxidoreductase GLYR1	Glyr1	Glyr1	0.0941014	-0.0627384	0	0	-0.0154909	0.0551116	0.98932	0.96252
P70195	Proteasome subunit beta type-7	Psmb7	Psmb7	0.0939409	-0.238467	0	0	-0.0156513	-0.120617	0.98921	1.0872
Q9CQ65	S-methyl-5-thioadenosine phosphorylase	Mtap	Mtap	0.0939264	-0.0902339	0	0	-0.0156659	0.0276161	0.9892	0.98104
Q63870	Collagen alpha-1(VII) chain	Col7a1	Col7a1	0.0938972	0.00682601	0	0	-0.015695	0.124676	0.98918	0.91721
P35278;Q8C266	Ras-related protein Rab-5C	Rab5c	Rab5c	0.0938243	-0.0408851	0	0	-0.015768	0.0769649	0.98913	0.94805
A0A0R4J0Q5;P21619	Lamin-B2	Lmnb2	Lmnb2	0.0937805	0.130258	0	0	-0.0158117	0.248108	0.9891	0.842
Q9D404;D3Z6F9	3-oxoacyl-[acyl-carrier-protein] synthase, mitochondrial	Oxsm	Oxsm	0.0932699	0.296399	0	0	-0.0163223	0.414249	0.98875	0.75041
Q8BIJ6;E9PWN2;E9PWN3	Isoleucine--tRNA ligase, mitochondrial	Iars2	Iars2	0.0930948	0.22082	0	0	-0.0164974	0.33867	0.98863	0.79077
Q9EST5	Acidic leucine-rich nuclear phosphoprotein 32 family member B	Anp32b	Anp32b	0.0930656	0.200998	0	0	-0.0165266	0.318848	0.98861	0.80171
Q9D892	Inosine triphosphate pyrophosphatase	Itpa	Itpa	0.0929489	-0.214652	0	0	-0.0166433	-0.0968016	0.98853	1.0694
Q8CFQ9;P56959;G3UXT7	RNA-binding protein FUS	Fus	Fus	0.0928613	0.151314	0	0	-0.0167309	0.269164	0.98847	0.8298
A0A0R4IZW8;O88456;A0A0R4J1C2	Calpain small subunit 1	Capns1	Capns1	0.0927445	-0.103802	0	0	-0.0168477	0.0140479	0.98839	0.99031
G5E8D6;Q9WVJ9;E9Q3N9;E9Q3F3;E9Q2T8	EGF-containing fibulin-like extracellular matrix protein 2	Efemp2	Efemp2	0.092511	0.133569	0	0	-0.0170812	0.251419	0.98823	0.84007
Q08093;D3Z7R6	Calponin-2;Calponin	Cnn2	Cnn2	0.0924818	-0.0589713	0	0	-0.0171104	0.0588787	0.98821	0.96001
Q9D0S9	Histidine triad nucleotide-binding protein 2, mitochondrial	Hint2	Hint2	0.0924088	-0.0405959	0	0	-0.0171834	0.0772541	0.98816	0.94786
P62259;F6WA09	14-3-3 protein epsilon	Ywhae	Ywhae	0.0922044	0.154953	0	0	-0.0173878	0.272803	0.98802	0.82771
Q8R138	Transmembrane protein 119	Tmem119	Tmem119	0.0922044	-0.381125	0	0	-0.0173878	-0.263275	0.98802	1.2002
O89017	Legumain	Lgmn	Lgmn	0.0921168	-0.212356	0	0	-0.0174755	-0.0945063	0.98796	1.0677
Q9WUU7	Cathepsin Z	Ctsz	Ctsz	0.0920145	-0.0431051	0	0	-0.0175777	0.0747449	0.98789	0.94951
Q6P9Q4	FH1/FH2 domain-containing protein 1	Fhod1	Fhod1	0.0919853	-0.0528872	0	0	-0.0176069	0.0649628	0.98787	0.95597
P63154	Crooked neck-like protein 1	Crnkl1	Crnkl1	0.0919269	-0.161894	0	0	-0.0176653	-0.0440443	0.98783	1.031
G3X9V0;P97372;E0CZ90	Proteasome activator complex subunit 2	Psme2	Psme2	0.0918831	0.544702	0	0	-0.0177091	0.662551	0.9878	0.63176
A0A0J9YUR0;A0A0J9YVB3;A0A0J9YU91;A0A0J9YU89;A0A0J9YV50;A0A0J9YUT3;A0A0J9YUX6;A0A0J9YUT7;Q91YV0;A0A0J9YTR9;A0A0J9YUG4;A0A0J9YTU7;A0A0J9YTW1;A0A0J9YU37;A0A0J9YVI1;A0A0J9YVG2;A0A0J9YUK1;A0A0J9YUP9;A0A0J9YUZ0;E9Q8G4;Q60722	Transcription factor 4	Tcf4	Tcf4	0.0918247	0.890629	0	0	-0.0177675	1.00848	0.98776	0.49707
Q9D2G2	Dihydrolipoyllysine-residue succinyltransferase component of 2-oxoglutarate dehydrogenase complex, mitochondrial	Dlst	Dlst	0.0916494	-0.281606	0	0	-0.0179428	-0.163756	0.98764	1.1202
F6ZFP8;A0A0R4J069;Q9JLI6;M0QWF1;D3Z3I6;F7BB44;F7D651;D3Z7G6	Selenocysteine lyase	Scly	Scly	0.0915764	0.105928	0	0	-0.0180159	0.223778	0.98759	0.85632
Q8BI84	Melanoma inhibitory activity protein 3	Mia3	Mia3	0.0915179	0.00449997	0	0	-0.0180743	0.12235	0.98755	0.91869
Q8R1F1	Niban-like protein 1	Fam129b	Fam129b	0.0915033	-0.184663	0	0	-0.0180889	-0.0668125	0.98754	1.0474
Q923F1;Q61189	Methylosome subunit pICln	Clns1a	Clns1a	0.0914887	-0.186865	0	0	-0.0181035	-0.0690147	0.98753	1.049
A0A1B0GT07;Q9D6T0;A0A1B0GS48;A0A1B0GSR8;A0A1B0GS52	Nitric oxide synthase-interacting protein	Nosip	Nosip	0.0914449	-0.0383872	0	0	-0.0181473	0.0794628	0.9875	0.94641
A0A0N4SW50;Q91VX9	Transmembrane protein 168	Tmem168	Tmem168	0.0913426	0.11226	0	0	-0.0182496	0.23011	0.98743	0.85257
Q8K3K8	Optineurin	Optn	Optn	0.0912695	0.166204	0	0	-0.0183227	0.284054	0.98738	0.82128
Q9CQU5	ZW10 interactor	Zwint	Zwint	0.0908604	-0.26802	0	0	-0.0187318	-0.15017	0.9871	1.1097
O89051	Integral membrane protein 2B;BRI2, membrane form;BRI2 intracellular domain;BRI2C, soluble form;Bri23 peptide	Itm2b	Itm2b	0.0908019	0.0618771	0	0	-0.0187903	0.179727	0.98706	0.88287
Q9Z1Z0	General vesicular transport factor p115	Uso1	Uso1	0.0907288	0.121376	0	0	-0.0188634	0.239226	0.98701	0.8472
Q3UIA2	Rho GTPase-activating protein 17	Arhgap17	Arhgap17	0.0905388	-0.174295	0	0	-0.0190534	-0.0564448	0.98688	1.0399
P46664	Adenylosuccinate synthetase isozyme 2	Adss	Adss	0.0905242	-0.0436216	0	0	-0.019068	0.0742284	0.98687	0.94985
Q3U4G3	Xyloside xylosyltransferase 1	Xxylt1	Xxylt1	0.0904511	0.161819	0	0	-0.0191411	0.279669	0.98682	0.82378
Q9CW03	Structural maintenance of chromosomes protein 3	Smc3	Smc3	0.0904072	-0.00698083	0	0	-0.019185	0.110869	0.98679	0.92603
Q921M3	Splicing factor 3B subunit 3	Sf3b3	Sf3b3	0.090027	0.232249	0	0	-0.0195652	0.350099	0.98653	0.78453
Q9EPS3	D-glucuronyl C5-epimerase	Glce	Glce	0.0899978	-0.051196	0	0	-0.0195944	0.066654	0.98651	0.95485
Q8CF89	TGF-beta-activated kinase 1 and MAP3K7-binding protein 1	Tab1	Tab1	0.0898662	0.194068	0	0	-0.019726	0.311918	0.98642	0.80557
E9Q9B7		Kidins220	Kidins220	0.0897492	0.0557785	0	0	-0.0198431	0.173628	0.98634	0.88661
Q8CHQ0	F-box only protein 4	Fbxo4	Fbxo4	0.0897345	-0.0577836	0	0	-0.0198577	0.0600664	0.98633	0.95922
D3Z479;Q91WE1;D3YVT2	Sorting nexin-15	Snx15	Snx15	0.0895883	0.127964	0	0	-0.020004	0.245814	0.98623	0.84334
Q7TQI3;D3YWF6	Ubiquitin thioesterase OTUB1	Otub1	Otub1	0.0892371	0.35544	0	0	-0.0203551	0.47329	0.98599	0.72032
Q6P069	Sorcin	Sri	Sri	0.0891932	0.122381	0	0	-0.020399	0.240231	0.98596	0.84661
P70280	Vesicle-associated membrane protein 7	Vamp7	Vamp7	0.0882272	-0.0523891	0	0	-0.021365	0.0654609	0.9853	0.95564
O88844	Isocitrate dehydrogenase [NADP] cytoplasmic	Idh1	Idh1	0.0882125	0.0516513	0	0	-0.0213797	0.169501	0.98529	0.88915
E9QMK9;Q8BH86	UPF0317 protein C14orf159 homolog, mitochondrial	9030617O03Rik	9030617O03Rik	0.08811	-0.0414328	0	0	-0.0214822	0.0764172	0.98522	0.94841
Q3UK02;Q99N94	39S ribosomal protein L9, mitochondrial	Mrpl9	Mrpl9	0.0880954	-0.562305	0	0	-0.0214968	-0.444455	0.98521	1.3608
Q8BUY9	Geranylgeranyl transferase type-1 subunit beta	Pggt1b	Pggt1b	0.087905	-0.0288435	0	0	-0.0216872	0.0890064	0.98508	0.94017
Q9DBC3;E0CXC2	Cap-specific mRNA (nucleoside-2-O-)-methyltransferase 1	Cmtr1;Gm28043	Cmtr1;	0.0877879	-0.0615838	0	0	-0.0218044	0.0562662	0.985	0.96175
P12023	Amyloid beta A4 protein;N-APP;Soluble APP-alpha;Soluble APP-beta;C99;Beta-amyloid protein 42;Beta-amyloid protein 40;C83;P3(42);P3(40);C80;Gamma-secretase C-terminal fragment 59;Gamma-secretase C-terminal fragment 57;Gamma-secretase C-terminal fragment 50;C31	App	App	0.0876414	0.144636	0	0	-0.0219508	0.262486	0.9849	0.83365
A0A0R4J124;O54781	SRSF protein kinase 2;SRSF protein kinase 2 N-terminal;SRSF protein kinase 2 C-terminal	Srpk2	Srpk2	0.0876414	-0.324868	0	0	-0.0219508	-0.207018	0.9849	1.1543
Q8C6B2	Rhotekin	Rtkn	Rtkn	0.0875974	-0.0272468	0	0	-0.0219948	0.0906032	0.98487	0.93913
P55096;A0A0G2JDI9	ATP-binding cassette sub-family D member 3	Abcd3	Abcd3	0.0875828	-0.0467319	0	0	-0.0220094	0.0711181	0.98486	0.9519
Q9JHJ0	Tropomodulin-3	Tmod3	Tmod3	0.0870993	0.034121	0	0	-0.0224929	0.151971	0.98453	0.90002
E9PZY8;A2AIV2	Protein virilizer homolog	1110037F02Rik;Kiaa1429	1110037F02Rik;	0.0870553	-0.0985773	0	0	-0.0225369	0.0192727	0.9845	0.98673
G5E896;A0A0R4J1Q0;Q3UJB9;D6RE33	Enhancer of mRNA-decapping protein 4	Edc4	Edc4	0.0868795	0.286952	0	0	-0.0227127	0.404802	0.98438	0.75534
Q8BZR9	Uncharacterized protein C17orf85 homolog			0.0867036	-0.253779	0	0	-0.0228886	-0.135929	0.98426	1.0988
A0A0G2JFV3;A0A0G2JDE3;A0A0G2JG66;A0A0G2JDF4;A0A0G2JFF5;A0A0G2JDK6;A0A0G2JGM8;Q8JZZ7;A0A0G2JEQ8;A0A0G2JH16	Latrophilin-2	Lphn2	Lphn2	0.0866743	0.274685	0	0	-0.0229179	0.392535	0.98424	0.76179
Q9D824;D3Z3F1	Pre-mRNA 3-end-processing factor FIP1	Fip1l1	Fip1l1	0.0864544	-0.194409	0	0	-0.0231378	-0.0765591	0.98409	1.0545
A2ATI9;Q99JX3;A2ATI8;A2ATI6	Golgi reassembly-stacking protein 2	Gorasp2	Gorasp2	0.0861905	0.0935979	0	0	-0.0234017	0.211448	0.98391	0.86367
P35821	Tyrosine-protein phosphatase non-receptor type 1	Ptpn1	Ptpn1	0.0859265	-0.0317562	0	0	-0.0236657	0.0860938	0.98373	0.94207
Q8BXV2;A0A0G2JGE0	BRI3-binding protein	Bri3bp	Bri3bp	0.0858679	-0.0676762	0	0	-0.0237244	0.0501738	0.98369	0.96582
Q8K5B2	Multiple coagulation factor deficiency protein 2 homolog	Mcfd2	Mcfd2	0.0855745	0.169827	0	0	-0.0240177	0.287677	0.98349	0.81922
P70290;B7ZCL8;A2AN84;B7ZCL9	55 kDa erythrocyte membrane protein	Mpp1	Mpp1	0.0852664	-0.233815	0	0	-0.0243258	-0.115965	0.98328	1.0837
Q9Z1K5;H9KV21	E3 ubiquitin-protein ligase ARIH1	Arih1	Arih1	0.0852224	0.187207	0	0	-0.0243698	0.305057	0.98325	0.80941
A2BE28	Ribosomal biogenesis protein LAS1L	Las1l	Las1l	0.0851784	-0.164411	0	0	-0.0244138	-0.0465609	0.98322	1.0328
Q91YR9	Prostaglandin reductase 1	Ptgr1	Ptgr1	0.0849583	-0.314583	0	0	-0.0246339	-0.196733	0.98307	1.1461
Q9D1I6	39S ribosomal protein L14, mitochondrial	Mrpl14	Mrpl14	0.0847968	-0.0890716	0	0	-0.0247954	0.0287784	0.98296	0.98025
Q3UM45	Protein phosphatase 1 regulatory subunit 7	Ppp1r7	Ppp1r7	0.0845473	0.013163	0	0	-0.0250449	0.131013	0.98279	0.91319
P09450	Transcription factor jun-B	Junb	Junb	0.0843124	-0.857957	0	0	-0.0252798	-0.740107	0.98263	1.6703
F6TBV1;F6WHL0;A2ADH1;Q9CQY5	Magnesium transporter protein 1	Magt1	Magt1	0.0841509	0.315325	0	0	-0.0254413	0.433175	0.98252	0.74063
Q9CWU9	Nucleoporin Nup37	Nup37	Nup37	0.0840041	0.0103852	0	0	-0.0255882	0.128235	0.98242	0.91495
O08848	60 kDa SS-A/Ro ribonucleoprotein	Trove2	Trove2	0.0836369	0.206894	0	0	-0.0259553	0.324744	0.98217	0.79844
E9QAQ7;A2BH40	AT-rich interactive domain-containing protein 1A	Arid1a	Arid1a	0.0833725	-0.15122	0	0	-0.0262198	-0.0333701	0.98199	1.0234
Q6PAR5;F7ADQ2	GTPase-activating protein and VPS9 domain-containing protein 1	Gapvd1	Gapvd1	0.0833431	0.163975	0	0	-0.0262491	0.281825	0.98197	0.82255
Q9WV54	Acid ceramidase;Acid ceramidase subunit alpha;Acid ceramidase subunit beta	Asah1	Asah1	0.0830492	-0.260982	0	0	-0.026543	-0.143132	0.98177	1.1043
A0A0R4J0E4;Q7TQK1	Integrator complex subunit 7	Ints7	Ints7	0.0830492	-0.233949	0	0	-0.026543	-0.116099	0.98177	1.0838
O35465	Peptidyl-prolyl cis-trans isomerase FKBP8	Fkbp8	Fkbp8	0.0829169	-0.165388	0	0	-0.0266753	-0.0475384	0.98168	1.0335
Q00612;A3KG36	Glucose-6-phosphate 1-dehydrogenase X;Glucose-6-phosphate 1-dehydrogenase	G6pdx	G6pdx	0.0827847	0.0357249	0	0	-0.0268075	0.153575	0.98159	0.89902
Q8C561	LMBR1 domain-containing protein 2	Lmbrd2	Lmbrd2	0.0826965	-0.390351	0	0	-0.0268957	-0.272501	0.98153	1.2079
Q9ER67		Maged2	Maged2	0.0825054	-0.0090514	0	0	-0.0270868	0.108799	0.9814	0.92736
Q3UJB0		Sf3b2	Sf3b2	0.0822555	-0.727889	0	0	-0.0273368	-0.610039	0.98123	1.5263
S4R1Y5;G3X926;Q9JJ80;S4R2R2;S4R2H5	Ribosome production factor 2 homolog	Rpf2	Rpf2	0.0822408	-0.385326	0	0	-0.0273515	-0.267476	0.98122	1.2037
Q8BFR4	N-acetylglucosamine-6-sulfatase	Gns	Gns	0.0819467	0.0226416	0	0	-0.0276455	0.140492	0.98102	0.90721
G5E884;O88643	Non-specific serine/threonine protein kinase;Serine/threonine-protein kinase PAK 1	Pak1	Pak1	0.081932	0.404556	0	0	-0.0276603	0.522406	0.98101	0.69621
Q6P8N8;Q9JHS4	ATP-dependent Clp protease ATP-binding subunit clpX-like, mitochondrial	Clpx	Clpx	0.0818143	-0.197825	0	0	-0.0277779	-0.0799754	0.98093	1.057
Q60847;E9PX70	Collagen alpha-1(XII) chain	Col12a1	Col12a1	0.0818143	-0.0790732	0	0	-0.0277779	0.0387768	0.98093	0.97348
P97310	DNA replication licensing factor MCM2	Mcm2	Mcm2	0.0817849	0.131698	0	0	-0.0278073	0.249548	0.98091	0.84116
P84228;P68433	Histone H3.2;Histone H3.1	Hist1h3b;Hist1h3a	Hist1h3b;	0.0816672	0.547307	0	0	-0.027925	0.665157	0.98083	0.63062
Q9CPY7	Cytosol aminopeptidase	Lap3	Lap3	0.0814024	0.109707	0	0	-0.0281898	0.227557	0.98065	0.85408
F6TFN2		Lmo7	Lmo7	0.0811523	-0.17679	0	0	-0.0284399	-0.0589399	0.98048	1.0417
Q9JKY0	Cell differentiation protein RCD1 homolog	Rqcd1	Rqcd1	0.0810346	0.255403	0	0	-0.0285576	0.373252	0.9804	0.77204
Q8CAQ8;E9Q800;E9QAY6	MICOS complex subunit Mic60	Immt	Immt	0.0807108	-0.123609	0	0	-0.0288814	-0.00575927	0.98018	1.004
P36916	Guanine nucleotide-binding protein-like 1	Gnl1	Gnl1	0.0806814	-0.0115694	0	0	-0.0289108	0.106281	0.98016	0.92898
A2AE27;Q9DBT5	AMP deaminase 2	Ampd2	Ampd2	0.0806078	-0.136769	0	0	-0.0289844	-0.018919	0.98011	1.0132
Q9JMG7	Hepatoma-derived growth factor-related protein 3	Hdgfrp3	Hdgfrp3	0.0797243	0.195251	0	0	-0.0298679	0.313101	0.97951	0.80491
F6WZH1;D3YTR5;D3YTR4;Q9Z2D8	Methyl-CpG-binding domain protein 3	Mbd3	Mbd3	0.0797096	-0.195093	0	0	-0.0298826	-0.077243	0.9795	1.055
Q99MR8	Methylcrotonoyl-CoA carboxylase subunit alpha, mitochondrial	Mccc1	Mccc1	0.0795181	-0.0234628	0	0	-0.0300741	0.0943872	0.97937	0.93667
A0A0J9YUD8;A0A0J9YUZ4;P63158;D3YVC6;D3YZ18	High mobility group protein B1	Hmgb1	Hmgb1	0.0792087	0.0320867	0	0	-0.0303835	0.149937	0.97916	0.90129
Q99PG2	Opioid growth factor receptor	Ogfr	Ogfr	0.0790467	0.0412075	0	0	-0.0305456	0.159057	0.97905	0.89561
G3X9Y5;E9Q735	Ubiquitin conjugation factor E4 A	Ube4a	Ube4a	0.078914	0.423873	0	0	-0.0306782	0.541723	0.97896	0.68695
E9PUW7;Q9EPK7	Exportin-7	Xpo7	Xpo7	0.0788404	0.0999428	0	0	-0.0307519	0.217793	0.97891	0.85988
P19324	Serpin H1	Serpinh1	Serpinh1	0.0784129	0.279294	0	0	-0.0311793	0.397144	0.97862	0.75936
B1B1A8;Q6PDN3	Myosin light chain kinase, smooth muscle;Myosin light chain kinase, smooth muscle, deglutamylated form	Mylk	Mylk	0.0783097	0.167469	0	0	-0.0312825	0.285319	0.97855	0.82056
Q9D1Q4	Dolichol-phosphate mannosyltransferase subunit 3	Dpm3	Dpm3	0.078236	0.142993	0	0	-0.0313562	0.260843	0.9785	0.8346
Q8CH72	E3 ubiquitin-protein ligase TRIM32	Trim32	Trim32	0.0781475	-0.116883	0	0	-0.0314447	0.00096693	0.97844	0.99933
P54823	Probable ATP-dependent RNA helicase DDX6	Ddx6	Ddx6	0.078118	0.0583354	0	0	-0.0314742	0.176185	0.97842	0.88504
Q6A009	E3 ubiquitin-protein ligase listerin	Ltn1	Ltn1	0.0780443	0.274117	0	0	-0.0315479	0.391967	0.97837	0.76209
Q9DBS1	Transmembrane protein 43	Tmem43	Tmem43	0.0777346	0.0990035	0	0	-0.0318576	0.216854	0.97816	0.86044
P27659	60S ribosomal protein L3	Rpl3	Rpl3	0.0776903	0.0910611	0	0	-0.0319019	0.208911	0.97813	0.86519
G5E8P2;P97433	Rho guanine nucleotide exchange factor 28	Arhgef28	Arhgef28	0.0774838	-0.324743	0	0	-0.0321084	-0.206893	0.97799	1.1542
P15920	V-type proton ATPase 116 kDa subunit a isoform 2	Atp6v0a2	Atp6v0a2	0.0772921	-0.130633	0	0	-0.0323002	-0.0127832	0.97786	1.0089
P62309	Small nuclear ribonucleoprotein G	Snrpg	Snrpg	0.0772625	0.898691	0	0	-0.0323297	1.01654	0.97784	0.4943
Q99L13	3-hydroxyisobutyrate dehydrogenase, mitochondrial	Hibadh	Hibadh	0.0769822	0.0289527	0	0	-0.03261	0.146803	0.97765	0.90325
Q78PY7;Q3TJ56	Staphylococcal nuclease domain-containing protein 1	Snd1	Snd1	0.0764804	-0.510607	0	0	-0.0331118	-0.392757	0.97731	1.3129
Q9D0M0	Exosome complex exonuclease RRP42	Exosc7	Exosc7	0.0763328	-0.180939	0	0	-0.0332595	-0.0630887	0.97721	1.0447
A0A0R4J0H7;Q8K2Z4	Condensin complex subunit 1	Ncapd2	Ncapd2	0.0763032	-0.136911	0	0	-0.033289	-0.0190614	0.97719	1.0133
F7CTF8;E0CYI3;E0CYB9;Q6PCP5;F7B1A4;F6VAL0	Mitochondrial fission factor	Mff	Mff	0.0761113	0.642361	0	0	-0.0334809	0.760211	0.97706	0.59041
Q9JIG7	Coiled-coil domain-containing protein 22	Ccdc22	Ccdc22	0.0752694	0.025013	0	0	-0.0343228	0.142863	0.97649	0.90572
A0A0A6YWB0;A0A0A6YVV8;Q8C181;A0A0A6YXP3;A0A0A6YXL7;A0A0A6YWG1;A0A0A6YXQ4	Muscleblind-like protein 2	Mbnl1;Mbnl2	Mbnl1;	0.0750773	-0.284051	0	0	-0.0345149	-0.166201	0.97636	1.1221
Q9DCL9	Multifunctional protein ADE2;Phosphoribosylaminoimidazole-succinocarboxamide synthase;Phosphoribosylaminoimidazole carboxylase	Paics	Paics	0.0746044	-0.126624	0	0	-0.0349878	-0.00877371	0.97604	1.0061
A2A699	Protein FAM171A2	Fam171a2	Fam171a2	0.0743827	0.451201	0	0	-0.0352096	0.569051	0.97589	0.67406
E0CYV4;Q8BIB9;Q9D291	Desumoylating isopeptidase 2	Desi2	Desi2	0.0743531	0.0704981	0	0	-0.0352391	0.188348	0.97587	0.87761
Q9ERE7;D3YVR4	LDLR chaperone MESD	Mesdc2	Mesdc2	0.0743383	0.460412	0	0	-0.0352539	0.578262	0.97586	0.66977
Q8BWZ3	N-alpha-acetyltransferase 25, NatB auxiliary subunit	Naa25	Naa25	0.0742496	0.104564	0	0	-0.0353426	0.222414	0.9758	0.85713
A6H630	Protein-glutamate O-methyltransferase	Armt1	Armt1	0.0741018	0.56043	0	0	-0.0354905	0.67828	0.9757	0.62491
E9PYM7;E9PZ88;F8WIE1;Q91W89	Alpha-mannosidase;Alpha-mannosidase 2C1	Man2c1	Man2c1	0.0739835	0.00783303	0	0	-0.0356088	0.125683	0.97562	0.91657
Q8BYC6;Q3V3K3;A0A0R4J1T3	Serine/threonine-protein kinase TAO3	Taok3	Taok3	0.0738799	0.128734	0	0	-0.0357123	0.246584	0.97555	0.84289
Q9WTX8	Mitotic spindle assembly checkpoint protein MAD1	Mad1l1	Mad1l1	0.0738356	0.151419	0	0	-0.0357566	0.269269	0.97552	0.82974
Q9DBV4;A2AD97	Matrix-remodeling-associated protein 8	Mxra8	Mxra8	0.0737025	-0.265157	0	0	-0.0358898	-0.147307	0.97543	1.1075
Q8R326	Paraspeckle component 1	Pspc1	Pspc1	0.0736285	-0.728172	0	0	-0.0359637	-0.610322	0.97538	1.5266
Q6XLQ8		Calu	Calu	0.0732291	0.143789	0	0	-0.0363631	0.261639	0.97511	0.83414
Q9WVC3	Caveolin-2	Cav2	Cav2	0.0731847	-0.229683	0	0	-0.0364075	-0.111833	0.97508	1.0806
Q91XD2	LIM and senescent cell antigen-like-containing domain protein 2	Lims2	Lims2	0.0729628	-0.356515	0	0	-0.0366295	-0.238665	0.97493	1.1799
A0A0G2JFM9;E9PUK3;E9PUI5;Q8K012	Formin-binding protein 1-like	Fnbp1l	Fnbp1l	0.0729184	-0.444962	0	0	-0.0366739	-0.327112	0.9749	1.2545
E9Q6M6;Q9D6M3;A0A0J9YVJ3;A0A0J9YTY6;E9PV90;E9PY45	Mitochondrial glutamate carrier 1	Slc25a22	Slc25a22	0.0728148	-0.0868328	0	0	-0.0367774	0.0310172	0.97483	0.97873
Q91XX1		Pcdhgc3	Pcdhgc3	0.072726	0.114495	0	0	-0.0368662	0.232345	0.97477	0.85125
Q8BYH7;I6L974	TBC1 domain family member 17	Tbc1d17	Tbc1d17	0.0727112	-0.0387835	0	0	-0.036881	0.0790665	0.97476	0.94667
Q91VD9	NADH-ubiquinone oxidoreductase 75 kDa subunit, mitochondrial	Ndufs1	Ndufs1	0.0724892	0.0988694	0	0	-0.0371031	0.216719	0.97461	0.86052
Q8BG81;Q3UDD3	Polymerase delta-interacting protein 3	Poldip3	Poldip3	0.0724595	0.0206392	0	0	-0.0371327	0.138489	0.97459	0.90847
Q9Z1Q5	Chloride intracellular channel protein 1	Clic1	Clic1	0.0724299	-0.184387	0	0	-0.0371623	-0.066537	0.97457	1.0472
Q8VDK1;D3Z3I3;D3YY53	Nitrilase homolog 1	Nit1	Nit1	0.0722967	0.111634	0	0	-0.0372955	0.229484	0.97448	0.85294
Q91YR1	Twinfilin-1	Twf1	Twf1	0.0721931	0.102714	0	0	-0.0373992	0.220564	0.97441	0.85823
P59024;D3YWB6	Peptidyl-prolyl cis-trans isomerase FKBP14	Fkbp14	Fkbp14	0.0719858	0.0560226	0	0	-0.0376065	0.173873	0.97427	0.88646
A0A1I7Q4G8;E9QMN5;Q8CHY6	Transcriptional repressor p66 alpha	Gatad2a	Gatad2a	0.0715859	-0.0999218	0	0	-0.0380063	0.0179282	0.974	0.98765
P27773	Protein disulfide-isomerase A3	Pdia3	Pdia3	0.0715118	-0.0861693	0	0	-0.0380804	0.0316806	0.97395	0.97828
Q922H4;D3Z0T7	Mannose-1-phosphate guanyltransferase alpha	Gmppa	Gmppa	0.0713933	-0.14075	0	0	-0.0381989	-0.0229004	0.97387	1.016
Q61024	Asparagine synthetase [glutamine-hydrolyzing]	Asns	Asns	0.0713489	0.0114578	0	0	-0.0382433	0.129308	0.97384	0.91427
Q80SY5;A0A0G2JGW4;A0A0G2JEW4	Pre-mRNA-splicing factor 38B	Prpf38b	Prpf38b	0.0712452	-0.0222917	0	0	-0.038347	0.0955583	0.97377	0.93591
Q80UK8	Integrator complex subunit 2	Ints2	Ints2	0.0708451	0.697959	0	0	-0.0387471	0.815809	0.9735	0.56809
Q8BRM2	RAB6-interacting golgin	Gorab	Gorab	0.0707858	-0.359446	0	0	-0.0388064	-0.241596	0.97346	1.1823
P34022;H7BX22	Ran-specific GTPase-activating protein	Ranbp1	Ranbp1	0.0706821	-0.482086	0	0	-0.0389101	-0.364236	0.97339	1.2872
Q8CCN6;E9PY58;Q60649	Caseinolytic peptidase B protein homolog	Clpb	Clpb	0.0705042	0.266206	0	0	-0.039088	0.384056	0.97327	0.76628
Q91V55;D3YYM6;D3Z1S8;P97461	40S ribosomal protein S5;40S ribosomal protein S5, N-terminally processed	Rps5	Rps5	0.0704894	0.119929	0	0	-0.0391028	0.237779	0.97326	0.84805
Q3TB82	Pleckstrin homology domain-containing family F member 1	Plekhf1	Plekhf1	0.0704301	0.112903	0	0	-0.0391621	0.230753	0.97322	0.85219
Q60692	Proteasome subunit beta type-6	Psmb6	Psmb6	0.0703708	0.0490737	0	0	-0.0392214	0.166924	0.97318	0.89074
Q8VCQ8;S4R1T7;E9Q0M9;E9QA16;D3Z6I7;E9Q9F3		Cald1	Cald1	0.0703263	-2.26193	0	0	-0.0392659	-2.14408	0.97315	4.4201
O35901;O35900	U6 snRNA-associated Sm-like protein LSm2	Lsm2	Lsm2	0.0701632	0.290145	0	0	-0.039429	0.407995	0.97304	0.75367
P42208;F6WYM0;D3YYB1;D3Z3C0;D3Z1S1	Septin-2	36038	36038	0.0700446	0.31743	0	0	-0.0395476	0.43528	0.97296	0.73955
Q8BGT5	Alanine aminotransferase 2	Gpt2	Gpt2	0.0699705	0.342381	0	0	-0.0396217	0.460231	0.97291	0.72687
D3Z5N5;Q9Z1T6	1-phosphatidylinositol 3-phosphate 5-kinase	Pikfyve	Pikfyve	0.0697925	0.331131	0	0	-0.0397997	0.448981	0.97279	0.73256
Q543K9;P23492	Purine nucleoside phosphorylase	Pnp	Pnp	0.0697332	0.121938	0	0	-0.039859	0.239788	0.97275	0.84687
Q80Y14	Glutaredoxin-related protein 5, mitochondrial	Glrx5	Glrx5	0.0695997	-0.197962	0	0	-0.0399925	-0.0801119	0.97266	1.0571
Q9D7E4	UPF0449 protein C19orf25 homolog			0.0693475	-0.0492759	0	0	-0.0402447	0.0685741	0.97249	0.95358
E9Q7G0;A0A1B0GSW3		Numa1	Numa1	0.0692882	-0.0811317	0	0	-0.040304	0.0367182	0.97245	0.97487
Q9DAW6	U4/U6 small nuclear ribonucleoprotein Prp4	Prpf4	Prpf4	0.0689915	0.377418	0	0	-0.0406008	0.495268	0.97225	0.70943
Q6ZPT1	Kelch-like protein 9	Klhl9	Klhl9	0.0689618	0.0757847	0	0	-0.0406304	0.193635	0.97223	0.8744
Q70IV5;A0A140LJ79;A0A140LHQ9	Synemin	Synm	Synm	0.0689618	0.115631	0	0	-0.0406304	0.233481	0.97223	0.85058
Q8BKG3	Inactive tyrosine-protein kinase 7	Ptk7	Ptk7	0.0689173	-0.421192	0	0	-0.040675	-0.303342	0.9722	1.234
Q9D2P4	Ubiquitin-related modifier 1	Urm1	Urm1	0.0687837	-0.242443	0	0	-0.0408085	-0.124593	0.97211	1.0902
Q6IR34;A2AIV3;F6SX81	G-protein-signaling modulator 1	Gpsm1	Gpsm1	0.0686204	0.205558	0	0	-0.0409718	0.323408	0.972	0.79918
Q8C7E7	Starch-binding domain-containing protein 1	Stbd1	Stbd1	0.0684572	-0.0878496	0	0	-0.0411351	0.0300004	0.97189	0.97942
Q61576;A2A4H9	Peptidyl-prolyl cis-trans isomerase FKBP10	Fkbp10	Fkbp10	0.0684423	0.045838	0	0	-0.0411499	0.163688	0.97188	0.89274
F7ABX5;Q3U9H3;D3YZR8;Q61337	Bcl2-associated agonist of cell death	Bad	Bad	0.0683978	0.401492	0	0	-0.0411944	0.519342	0.97185	0.69769
Q3UUJ4	STE20-related kinase adapter protein alpha	Strada	Strada	0.0683532	-0.150938	0	0	-0.041239	-0.0330882	0.97182	1.0232
E9QKB2;Q9JKS5	Intracellular hyaluronan-binding protein 4	Habp4	Habp4	0.0682048	0.567024	0	0	-0.0413874	0.684874	0.97172	0.62206
Q7M6Y3;A0A140LHQ8;A0A1L1SUR7	Phosphatidylinositol-binding clathrin assembly protein	Picalm	Picalm	0.0680415	-0.239131	0	0	-0.0415508	-0.121281	0.97161	1.0877
Q8BHS6	Armadillo repeat-containing X-linked protein 3	Armcx3	Armcx3	0.0679078	-0.5019	0	0	-0.0416844	-0.38405	0.97152	1.305
Q91YQ5	Dolichyl-diphosphooligosaccharide--protein glycosyltransferase subunit 1	Rpn1	Rpn1	0.0678781	0.131698	0	0	-0.0417141	0.249548	0.9715	0.84116
A0A0G2JGS0;Q8R1D8;D3Z3K5;D3Z2Q3;Q9JIQ3	Diablo homolog, mitochondrial	Diablo	Diablo	0.0677742	-0.21114	0	0	-0.0418181	-0.0932897	0.97143	1.0668
Q9EP69	Phosphatidylinositide phosphatase SAC1	Sacm1l	Sacm1l	0.0676851	0.226853	0	0	-0.0419072	0.344703	0.97137	0.78747
E9Q5B5;O08528	Hexokinase;Hexokinase-2	Hk2	Hk2	0.0676554	-0.353455	0	0	-0.0419369	-0.235605	0.97135	1.1774
Q3U4W8;P56399	Ubiquitin carboxyl-terminal hydrolase;Ubiquitin carboxyl-terminal hydrolase 5	Usp5	Usp5	0.0676554	-0.0402762	0	0	-0.0419369	0.0775738	0.97135	0.94765
P97287	Induced myeloid leukemia cell differentiation protein Mcl-1 homolog	Mcl1	Mcl1	0.0674325	-0.178866	0	0	-0.0421597	-0.0610158	0.9712	1.0432
Q9Z1A1;F6QJV5		Tfg	Tfg	0.0673731	-0.215056	0	0	-0.0422191	-0.0972062	0.97116	1.0697
P35550	rRNA 2-O-methyltransferase fibrillarin	Fbl	Fbl	0.0673137	0.543651	0	0	-0.0422785	0.661501	0.97112	0.63222
Q8BM55;D3Z6S1	Transmembrane protein 214	Tmem214	Tmem214	0.0669274	0.325961	0	0	-0.0426648	0.443811	0.97086	0.73519
Q8R1T1	Charged multivesicular body protein 7	Chmp7	Chmp7	0.0668977	-0.207213	0	0	-0.0426945	-0.0893626	0.97084	1.0639
Q9Z321;F6SDD7	DNA topoisomerase 3-beta-1;DNA topoisomerase	Top3b	Top3b	0.0668977	0.00266379	0	0	-0.0426945	0.120514	0.97084	0.91986
H9KV01;H9KV15;H9KV00;Q9QX47	Protein SON	Son	Son	0.0664964	-0.106684	0	0	-0.0430958	0.0111663	0.97057	0.99229
Q9D4H1	Exocyst complex component 2	Exoc2	Exoc2	0.0664667	-0.179419	0	0	-0.0431256	-0.0615688	0.97055	1.0436
Q8R059	UDP-glucose 4-epimerase	Gale	Gale	0.0660801	-0.132919	0	0	-0.0435121	-0.0150693	0.97029	1.0105
Q99P65	Equilibrative nucleoside transporter 3	Slc29a3	Slc29a3	0.0660355	0.186477	0	0	-0.0435567	0.304327	0.97026	0.80982
Q9WTK2	Chromodomain Y-like protein	Cdyl	Cdyl	0.0656637	0.144065	0	0	-0.0439285	0.261915	0.97001	0.83398
A2AWI9;A2AWI7;Q8R3V5	Endophilin-B2	Sh3glb2	Sh3glb2	0.0656489	-0.179834	0	0	-0.0439433	-0.0619835	0.97	1.0439
D3YXW1;Q9D945	Protein LLP homolog	Llph	Llph	0.0656191	-0.550168	0	0	-0.0439731	-0.432318	0.96998	1.3494
Q07417	Short-chain specific acyl-CoA dehydrogenase, mitochondrial	Acads	Acads	0.0654704	-0.0261403	0	0	-0.0441218	0.0917097	0.96988	0.93841
G5E8C4;Q8BRH0;A0A0R4J173	Transmembrane and TPR repeat-containing protein 3	Tmtc3	Tmtc3	0.0654555	0.158443	0	0	-0.0441367	0.276293	0.96987	0.82571
P37040;Q05DV1	NADPH--cytochrome P450 reductase	Por	Por	0.0653663	-0.286877	0	0	-0.044226	-0.169027	0.96981	1.1243
Q8BHL8	Proteasome inhibitor PI31 subunit	Psmf1	Psmf1	0.0652919	-0.113443	0	0	-0.0443003	0.00440694	0.96976	0.99695
Q8BIW1	Protein prune homolog	Prune	Prune	0.0651133	0.220309	0	0	-0.0444789	0.338159	0.96964	0.79105
P97855	Ras GTPase-activating protein-binding protein 1	G3bp1	G3bp1	0.0650985	-0.236874	0	0	-0.0444938	-0.119024	0.96963	1.086
Q80WJ7;F6ZSG0	Protein LYRIC	Mtdh	Mtdh	0.0650687	-0.0344948	0	0	-0.0445235	0.0833552	0.96961	0.94386
P56960;Q8K366;F6VYQ6	Exosome component 10	Exosc10	Exosc10	0.0649348	-0.0252483	0	0	-0.0446574	0.0926017	0.96952	0.93783
Q3UH28;Q3U1M7;A2A483;E9Q8D1;A2A482;A2A484;A2A485		Zmynd8	Zmynd8	0.0649348	0.0575206	0	0	-0.0446574	0.175371	0.96952	0.88554
A0A0R4J0S1;Q91W92	Cdc42 effector protein 1	Cdc42ep1	Cdc42ep1	0.0646074	-0.14557	0	0	-0.0449848	-0.0277203	0.9693	1.0194
Q6EDY6;F7AI27	Leucine-rich repeat-containing protein 16A	Lrrc16a	Lrrc16a	0.0638034	0.57195	0	0	-0.0457888	0.6898	0.96876	0.61994
P51163	Uroporphyrinogen-III synthase	Uros	Uros	0.0637885	-0.017598	0	0	-0.0458037	0.100252	0.96875	0.93287
Q8BU30	Isoleucine--tRNA ligase, cytoplasmic	Iars	Iars	0.0635502	-0.000688652	0	0	-0.046042	0.117161	0.96859	0.922
Q8BLY2	Probable threonine--tRNA ligase 2, cytoplasmic	Tarsl2	Tarsl2	0.0631182	-0.705887	0	0	-0.046474	-0.588037	0.9683	1.5032
I7HLV2;Q6ZWV3;P86048	60S ribosomal protein L10;60S ribosomal protein L10-like	Rpl10;Rpl10l	Rpl10;	0.0628202	-0.138761	0	0	-0.046772	-0.0209111	0.9681	1.0146
Q9D4H8;E0CYT5	Cullin-2	Cul2	Cul2	0.0626563	0.419386	0	0	-0.046936	0.537236	0.96799	0.68909
Q9ERA6	Tuftelin-interacting protein 11	Tfip11	Tfip11	0.0626414	-0.0503799	0	0	-0.0469509	0.0674701	0.96798	0.95431
G3X928;Q6NZC7	SEC23-interacting protein	Sec23ip	Sec23ip	0.0625817	0.110941	0	0	-0.0470105	0.228791	0.96794	0.85335
Q9CZH7;Q9D1T2	Matrix-remodeling-associated protein 7	Mxra7	Mxra7	0.0625668	-0.289057	0	0	-0.0470254	-0.171207	0.96793	1.126
Q80X50;A0A0H2UH17;A0A0G2JDV6	Ubiquitin-associated protein 2-like	Ubap2l	Ubap2l	0.062537	-0.0298713	0	0	-0.0470552	0.0879787	0.96791	0.94084
B1AV77;B1ATI0;P47740	Aldehyde dehydrogenase;Fatty aldehyde dehydrogenase	Aldh3a2	Aldh3a2	0.0624327	0.0162945	0	0	-0.0471595	0.134145	0.96784	0.91121
Q61881	DNA replication licensing factor MCM7	Mcm7	Mcm7	0.0624178	0.103235	0	0	-0.0471744	0.221085	0.96783	0.85792
P35564	Calnexin	Canx	Canx	0.0622836	-0.0738769	0	0	-0.0473086	0.0439731	0.96774	0.96998
P06801;Q3TQP6	NADP-dependent malic enzyme;Malic enzyme	Me1	Me1	0.0621196	-0.0342196	0	0	-0.0474726	0.0836304	0.96763	0.94368
F6WMJ3;Q8K4I3;H3BJ53	Rho guanine nucleotide exchange factor 6	Arhgef6	Arhgef6	0.0621047	-0.135344	0	0	-0.0474875	-0.0174944	0.96762	1.0122
P26043;Q7TSG6	Radixin	Rdx	Rdx	0.0616424	0.102562	0	0	-0.0479498	0.220412	0.96731	0.85832
E9Q186;Q9CTH6	rRNA-processing protein FCF1 homolog	Fcf1	Fcf1	0.061538	-0.187002	0	0	-0.0480542	-0.0691522	0.96724	1.0491
Q9CQL5	39S ribosomal protein L18, mitochondrial	Mrpl18	Mrpl18	0.0615082	-0.134917	0	0	-0.048084	-0.0170667	0.96722	1.0119
E9Q914;Q6ZPR5;E9Q0L7;E9Q9L1;E9Q1V5	Sphingomyelin phosphodiesterase 4	Smpd4	Smpd4	0.0611949	-0.100637	0	0	-0.0483973	0.0172126	0.96701	0.98814
Q9CQV1;A0A1L1SQA2	Mitochondrial import inner membrane translocase subunit TIM16	Pam16	Pam16	0.0610607	0.128409	0	0	-0.0485316	0.246259	0.96692	0.84308
Q9DBR1	5-3 exoribonuclease 2	Xrn2	Xrn2	0.0605831	0.0336883	0	0	-0.0490091	0.151538	0.9666	0.90029
Q6A0A9	Constitutive coactivator of PPAR-gamma-like protein 1	FAM120A	FAM120A	0.0605085	0.0406438	0	0	-0.0490837	0.158494	0.96655	0.89596
Q6P4T2	U5 small nuclear ribonucleoprotein 200 kDa helicase	Snrnp200	Snrnp200	0.0601353	0.088096	0	0	-0.0494569	0.205946	0.9663	0.86697
P35235	Tyrosine-protein phosphatase non-receptor type 11	Ptpn11	Ptpn11	0.0601204	-0.092115	0	0	-0.0494719	0.025735	0.96629	0.98232
Q3TUQ5;O35691	Pinin	Pnn	Pnn	0.0600905	-0.119724	0	0	-0.0495017	-0.00187429	0.96627	1.0013
P00375	Dihydrofolate reductase	Dhfr	Dhfr	0.0600606	-0.207755	0	0	-0.0495316	-0.0899049	0.96625	1.0643
Q9JJY4	Probable ATP-dependent RNA helicase DDX20	Ddx20	Ddx20	0.0600606	-0.0289816	0	0	-0.0495316	0.0888683	0.96625	0.94026
Q8VE22;F7ARZ1;Q3TI14;Q5SXC9;A7M7Q8	28S ribosomal protein S23, mitochondrial	Mrps23	Mrps23	0.0600308	-0.202867	0	0	-0.0495614	-0.0850167	0.96623	1.0607
P58389;A2AWF0;A2AWE9	Serine/threonine-protein phosphatase 2A activator	Ppp2r4	Ppp2r4	0.0600158	0.110873	0	0	-0.0495764	0.228723	0.96622	0.85339
Q3TVI8	Pre-B-cell leukemia transcription factor-interacting protein 1	Pbxip1	Pbxip1	0.0599263	0.219124	0	0	-0.049666	0.336974	0.96616	0.7917
G5E829	Plasma membrane calcium-transporting ATPase 1	Atp2b1	Atp2b1	0.0599113	0.0395814	0	0	-0.0496809	0.157431	0.96615	0.89662
Q61686	Chromobox protein homolog 5	Cbx5	Cbx5	0.0597919	0.160436	0	0	-0.0498004	0.278286	0.96607	0.82457
Q8BFU3	RING finger protein 214	Rnf214	Rnf214	0.0597022	-0.319358	0	0	-0.04989	-0.201508	0.96601	1.1499
Q9D1E6	Tubulin-folding cofactor B	Tbcb	Tbcb	0.0597022	0.0457411	0	0	-0.04989	0.163591	0.96601	0.8928
Q91VW3;I7HPY0	SH3 domain-binding glutamic acid-rich-like protein 3	Sh3bgrl3	Sh3bgrl3	0.0596425	0.461339	0	0	-0.0499497	0.579189	0.96597	0.66934
Q3TAW3;E9Q296;Q8C178;Q9EPL9;D3Z2N6	Acyl-coenzyme A oxidase;Peroxisomal acyl-coenzyme A oxidase 3	Acox3	Acox3	0.0596276	0.0295438	0	0	-0.0499646	0.147394	0.96596	0.90288
Q924T2	28S ribosomal protein S2, mitochondrial	Mrps2	Mrps2	0.0594633	0.0174032	0	0	-0.0501289	0.135253	0.96585	0.91051
E9QPC5;G3UYS3;Q3UIK4	N6-adenosine-methyltransferase subunit METTL14	Mettl14	Mettl14	0.0594185	0.809591	0	0	-0.0501738	0.927441	0.96582	0.52579
Q6PAM1	Alpha-taxilin	Txlna	Txlna	0.0594035	-0.074665	0	0	-0.0501887	0.043185	0.96581	0.97051
Q9QXB9	Developmentally-regulated GTP-binding protein 2	Drg2	Drg2	0.0594035	0.138747	0	0	-0.0501887	0.256597	0.96581	0.83706
P07356;B0V2N7;B0V2N5;B0V2N8	Annexin A2;Annexin	Anxa2	Anxa2	0.0593587	0.0593954	0	0	-0.0502335	0.177245	0.96578	0.88439
Q9JK92	Heat shock protein beta-8	Hspb8	Hspb8	0.0592541	-2.07026	0	0	-0.0503381	-1.95241	0.96571	3.8702
O35954	Membrane-associated phosphatidylinositol transfer protein 1	Pitpnm1	Pitpnm1	0.0592541	0.634441	0	0	-0.0503381	0.752291	0.96571	0.59366
Q62261;A0A0A0MQG2	Spectrin beta chain, non-erythrocytic 1	Sptbn1	Sptbn1	0.0592392	0.0331756	0	0	-0.050353	0.151026	0.9657	0.90061
Q8VE11	Myotubularin-related protein 6	Mtmr6	Mtmr6	0.0589553	-0.313072	0	0	-0.0506369	-0.195222	0.96551	1.1449
P42230;B2C3G8	Signal transducer and activator of transcription 5A;Signal transducer and activator of transcription	Stat5a	Stat5a	0.0588657	0.218997	0	0	-0.0507265	0.336847	0.96545	0.79177
Q99KH8	Serine/threonine-protein kinase 24;Serine/threonine-protein kinase 24 35 kDa subunit;Serine/threonine-protein kinase 24 12 kDa subunit	Stk24	Stk24	0.058776	-0.0968071	0	0	-0.0508162	0.0210429	0.96539	0.98552
P97807	Fumarate hydratase, mitochondrial	Fh	Fh	0.0587312	-0.301051	0	0	-0.050861	-0.183201	0.96536	1.1354
Q920A5	Retinoid-inducible serine carboxypeptidase	Scpep1	Scpep1	0.0587013	0.43215	0	0	-0.0508909	0.55	0.96534	0.68302
Q63850	Nuclear pore glycoprotein p62	Nup62	Nup62	0.0586266	-0.27334	0	0	-0.0509657	-0.15549	0.96529	1.1138
P80316	T-complex protein 1 subunit epsilon	Cct5	Cct5	0.0585817	-0.436658	0	0	-0.0510105	-0.318809	0.96526	1.2473
B0R0S4;Q8VCH5;A2AUF7	Rab9 effector protein with kelch motifs	Rabepk	Rabepk	0.0585518	-0.214112	0	0	-0.0510404	-0.0962619	0.96524	1.069
Q9JLV5;E9Q4T8	Cullin-3	Cul3	Cul3	0.0584472	-0.0665704	0	0	-0.051145	0.0512796	0.96517	0.96508
Q8K0C4	Lanosterol 14-alpha demethylase	Cyp51a1	Cyp51a1	0.058223	-0.254304	0	0	-0.0513693	-0.136454	0.96502	1.0992
Q2NL51;D3Z7E5	Glycogen synthase kinase-3 alpha	Gsk3a	Gsk3a	0.0581333	-0.0643862	0	0	-0.051459	0.0534638	0.96496	0.96362
Q6PDM1	Male-specific lethal 1 homolog	Msl1	Msl1	0.057894	-0.11886	0	0	-0.0516982	-0.00100953	0.9648	1.0007
Q6P1F6	Serine/threonine-protein phosphatase 2A 55 kDa regulatory subunit B alpha isoform	Ppp2r2a	Ppp2r2a	0.0576996	0.149247	0	0	-0.0518926	0.267097	0.96467	0.83099
B1AVZ0	Uracil phosphoribosyltransferase homolog	Uprt	Uprt	0.0576996	-0.344728	0	0	-0.0518926	-0.226878	0.96467	1.1703
O89001	Carboxypeptidase D	Cpd	Cpd	0.05758	0.00217768	0	0	-0.0520122	0.120028	0.96459	0.92017
B1AR28;P50544	Very long-chain specific acyl-CoA dehydrogenase, mitochondrial	Acadvl	Acadvl	0.0573706	0.0345699	0	0	-0.0522216	0.15242	0.96445	0.89974
Q9QWR8	Alpha-N-acetylgalactosaminidase	Naga	Naga	0.0572958	0.441177	0	0	-0.0522964	0.559027	0.9644	0.67876
Q91YT8	CSC1-like protein 1	Tmem63a	Tmem63a	0.0572958	-0.203411	0	0	-0.0522964	-0.0855606	0.9644	1.0611
A0A1B0GRV3;P48377	MHC class II regulatory factor RFX1	Rfx1	Rfx1	0.057206	-0.123753	0	0	-0.0523862	-0.00590296	0.96434	1.0041
Q9JK38	Glucosamine 6-phosphate N-acetyltransferase	Gnpnat1	Gnpnat1	0.0568918	0.0424484	0	0	-0.0527004	0.160298	0.96413	0.89484
D3YWH4;D3Z6X7;Q9DBU0;D6RGM8	Transmembrane 9 superfamily member 1	Tm9sf1	Tm9sf1	0.0562183	0.0319907	0	0	-0.0533739	0.149841	0.96368	0.90135
A0A1B0GRU3;E9Q8K8;Q6ZPZ3	Zinc finger CCCH domain-containing protein 4	Zc3h4	Zc3h4	0.0561584	-0.31559	0	0	-0.0534338	-0.19774	0.96364	1.1469
F8VQK5;P59808	SAM and SH3 domain-containing protein 1	Sash1	Sash1	0.0559488	-0.120876	0	0	-0.0536434	-0.00302648	0.9635	1.0021
Q921M7	Protein FAM49B	Fam49b	Fam49b	0.0558739	-0.20911	0	0	-0.0537183	-0.0912598	0.96345	1.0653
P29341	Polyadenylate-binding protein 1	Pabpc1	Pabpc1	0.055844	-0.280705	0	0	-0.0537482	-0.162855	0.96343	1.1195
Q58NB6	Dehydrogenase/reductase SDR family member 9	Dhrs9	Dhrs9	0.0554096	0.798385	0	0	-0.0541826	0.916235	0.96314	0.52989
E9Q1U6;Q6PEE2	CBP80/20-dependent translation initiation factor	Ctif	Ctif	0.0553947	-0.0437735	0	0	-0.0541976	0.0740765	0.96313	0.94995
P63325;Q3UW83	40S ribosomal protein S10	Rps10	Rps10	0.0553797	-0.0804508	0	0	-0.0542125	0.0373992	0.96312	0.97441
Q91XB7	Protein YIF1A	Yif1a	Yif1a	0.0553647	0.0932973	0	0	-0.0542275	0.211147	0.96311	0.86385
O88811	Signal transducing adapter molecule 2	Stam2	Stam2	0.0553198	0.0993389	0	0	-0.0542725	0.217189	0.96308	0.86024
Q9JK81;F8WGG3	UPF0160 protein MYG1, mitochondrial	Myg1	Myg1	0.0553198	0.14073	0	0	-0.0542725	0.25858	0.96308	0.83591
Q6P9R1	ATP-dependent RNA helicase DDX51	Ddx51	Ddx51	0.0551999	-0.281091	0	0	-0.0543923	-0.163241	0.963	1.1198
E9Q6P2;G3X8U7;E0CZ78;P48453	Serine/threonine-protein phosphatase;Serine/threonine-protein phosphatase 2B catalytic subunit beta isoform	Ppp3cb	Ppp3cb	0.055155	0.0748775	0	0	-0.0544372	0.192728	0.96297	0.87495
Q9ERN0;A0A1L1SUU4	Secretory carrier-associated membrane protein 2	Scamp2	Scamp2	0.055125	0.0915281	0	0	-0.0544672	0.209378	0.96295	0.86491
O54774	AP-3 complex subunit delta-1	Ap3d1	Ap3d1	0.0549902	0.0411914	0	0	-0.054602	0.159041	0.96286	0.89562
F8WJ93;Q3UMY5;A0A0R4J0H0;A0A0R4J1G7	Echinoderm microtubule-associated protein-like 4	Eml4	Eml4	0.0549302	-0.122603	0	0	-0.054662	-0.00475306	0.96282	1.0033
Q9CQA3	Succinate dehydrogenase [ubiquinone] iron-sulfur subunit, mitochondrial	Sdhb	Sdhb	0.0548853	-0.0944043	0	0	-0.0547069	0.0234457	0.96279	0.98388
Q6PD26	GPI transamidase component PIG-S	Pigs	Pigs	0.0548403	0.110991	0	0	-0.0547519	0.228841	0.96276	0.85332
E9Q6R4;E9Q4N7;E9Q4N6		Arid1b	Arid1b	0.0548403	1.43986	0	0	-0.0547519	1.55771	0.96276	0.33969
Q99JI4	26S proteasome non-ATPase regulatory subunit 6	Psmd6	Psmd6	0.0548104	0.10058	0	0	-0.0547819	0.21843	0.96274	0.8595
Q9CZI9;A0A0U1RNV2	Apoptosis-enhancing nuclease	Aen	Aen	0.0546905	0.356282	0	0	-0.0549017	0.474132	0.96266	0.7199
P70404	Isocitrate dehydrogenase [NAD] subunit gamma 1, mitochondrial	Idh3g	Idh3g	0.0541658	-0.0750366	0	0	-0.0554264	0.0428134	0.96231	0.97076
O35841	Apoptosis inhibitor 5	Api5	Api5	0.053896	-0.0457768	0	0	-0.0556963	0.0720732	0.96213	0.95127
Q9CQW0	ER membrane protein complex subunit 6	Emc6	Emc6	0.053851	0.0125312	0	0	-0.0557412	0.130381	0.9621	0.91359
Q923D5;A0A0N4SWF7	WW domain-binding protein 11	Wbp11	Wbp11	0.053776	0.200098	0	0	-0.0558162	0.317948	0.96205	0.80221
Q3UEB3	Poly(U)-binding-splicing factor PUF60	Puf60	Puf60	0.053506	0.0180689	0	0	-0.0560862	0.135919	0.96187	0.91009
O35226	26S proteasome non-ATPase regulatory subunit 4	Psmd4	Psmd4	0.053311	0.143944	0	0	-0.0562812	0.261794	0.96174	0.83405
Q9D2M8;A6X925;B7ZBY6	Ubiquitin-conjugating enzyme E2 variant 2	Ube2v2;Ube2v1	Ube2v2;	0.053116	-0.126337	0	0	-0.0564762	-0.00848689	0.96161	1.0059
Q9JJC6	RILP-like protein 1	Rilpl1	Rilpl1	0.053011	0.105103	0	0	-0.0565812	0.222953	0.96154	0.85681
Q8R4R6;A2ATJ2	Nucleoporin NUP53	Nup35	Nup35	0.052981	-0.124902	0	0	-0.0566112	-0.00705194	0.96152	1.0049
A0A1D5RLV0;Q8C1D8;A0A1D5RMB4	Protein IWS1 homolog	Iws1	Iws1	0.0527859	0.0397906	0	0	-0.0568063	0.157641	0.96139	0.89649
Q3TJ22;J3QN89		Aamp	Aamp	0.0525458	-0.212897	0	0	-0.0570464	-0.0950467	0.96123	1.0681
P20029	78 kDa glucose-regulated protein	Hspa5	Hspa5	0.0525308	-0.130347	0	0	-0.0570614	-0.0124972	0.96122	1.0087
Q3U2P1;A2AA71	Protein transport protein Sec24A	Sec24a	Sec24a	0.0524708	-0.299907	0	0	-0.0571215	-0.182057	0.96118	1.1345
Q5SFM8	RNA-binding protein 27	Rbm27	Rbm27	0.0524257	-0.189887	0	0	-0.0571665	-0.0720372	0.96115	1.0512
J3QNW0	DNA (cytosine-5)-methyltransferase	Dnmt1	Dnmt1	0.0523507	-0.0123923	0	0	-0.0572415	0.105458	0.9611	0.92951
Q9QZB7	Actin-related protein 10	Actr10	Actr10	0.0519754	-0.0531287	0	0	-0.0576169	0.0647213	0.96085	0.95613
Q9D727	Uncharacterized protein C6orf226 homolog			0.0519153	0.0309187	0	0	-0.0576769	0.148769	0.96081	0.90202
Q3TIV5	Zinc finger CCCH domain-containing protein 15	Zc3h15	Zc3h15	0.0518552	-0.197552	0	0	-0.057737	-0.0797024	0.96077	1.0568
Q8BMS1	Trifunctional enzyme subunit alpha, mitochondrial;Long-chain enoyl-CoA hydratase;Long chain 3-hydroxyacyl-CoA dehydrogenase	Hadha	Hadha	0.0518402	-0.00551563	0	0	-0.057752	0.112334	0.96076	0.92509
Q02788	Collagen alpha-2(VI) chain	Col6a2	Col6a2	0.0517651	0.335411	0	0	-0.0578271	0.453261	0.96071	0.73039
O70472	Transmembrane protein 131	Tmem131	Tmem131	0.0517651	0.0678703	0	0	-0.0578271	0.18572	0.96071	0.87921
G3UYG6;Q6Y7W8;G3UWR2;E9Q2M5;G3UYR9	PERQ amino acid-rich with GYF domain-containing protein 2	Gigyf2	Gigyf2	0.051645	-0.134917	0	0	-0.0579472	-0.0170667	0.96063	1.0119
A0A0N4SVT3;A0A0N4SW28;Q9DAS9	Guanine nucleotide-binding protein G(I)/G(S)/G(O) subunit gamma-12	Gng12	Gng12	0.0515999	-0.0621088	0	0	-0.0579923	0.0557412	0.9606	0.9621
Q921L5	Conserved oligomeric Golgi complex subunit 2	Cog2	Cog2	0.0514047	-0.0105596	0	0	-0.0581875	0.10729	0.96047	0.92833
P47963;A0A140T8K8	60S ribosomal protein L13	Rpl13	Rpl13	0.0512545	-0.175681	0	0	-0.0583378	-0.0578315	0.96037	1.0409
P61979;H3BLL4;H3BK96	Heterogeneous nuclear ribonucleoprotein K	Hnrnpk	Hnrnpk	0.0512394	0.0647887	0	0	-0.0583528	0.182639	0.96036	0.88109
Q9CR86	Calcium-regulated heat stable protein 1	Carhsp1	Carhsp1	0.0511944	-0.426094	0	0	-0.0583978	-0.308244	0.96033	1.2382
Q9Z2U0;Q9CWH6	Proteasome subunit alpha type-7;Proteasome subunit alpha type-7-like	Psma7;Psma8	Psma7;	0.0511793	-0.149951	0	0	-0.0584129	-0.0321008	0.96032	1.0225
Q8K1C9	Leucine-rich repeat-containing protein 41	Lrrc41	Lrrc41	0.0511343	0.190062	0	0	-0.0584579	0.307912	0.96029	0.80781
Q8CD10	Calcium uptake protein 2, mitochondrial	Micu2	Micu2	0.0511042	-0.0338527	0	0	-0.058488	0.0839973	0.96027	0.94344
Q9CQE7;F6RK81;F6UIS1	Endoplasmic reticulum-Golgi intermediate compartment protein 3	Ergic3	Ergic3	0.0510892	0.344705	0	0	-0.058503	0.462555	0.96026	0.7257
P54923	[Protein ADP-ribosylarginine] hydrolase	Adprh	Adprh	0.0510592	0.17429	0	0	-0.0585331	0.29214	0.96024	0.81669
Q3TMH2	Secernin-3	Scrn3	Scrn3	0.050954	1.43055	0	0	-0.0586382	1.5484	0.96017	0.34189
Q5RJH6	Protein SMG7	Smg7	Smg7	0.050939	-0.139614	0	0	-0.0586533	-0.021764	0.96016	1.0152
Q91YI0;E0CY49	Argininosuccinate lyase	Asl	Asl	0.0509089	0.00644856	0	0	-0.0586833	0.124299	0.96014	0.91745
[truncated: 2,760 more rows]
