# Supplementary material for: The WD40-domain containing protein CORO2B is specifically enriched in glomerular podocytes and regulates the ventral actin cytoskeleton
Source: Sci Rep. 2017 Nov 21;7:15910. doi: 10.1038/s41598-017-15844-1 (PMC5698439; doi:10.1038/s41598-017-15844-1)
Supplement: Supplementary file 4 — Dataset 3 [file 41598_2017_15844_MOESM4_ESM.xlsx]

## Sheet: Tabelle1
Antibodies
Protein	Clone	Species	Manufacturer	Application
ACTININ-4		rabbit	Abcam	IF (1:200), WB (1:1000)
COFILIN-1		rabbit	Cell Signaling	WB (1:500); IF (1:50)
CORO1B		rabbit	Bethyl Laboratories	IF (1:100)
CORO1C		rabbit	Sigma	IF (1:100)
CORO2B	HPA017960	rabbit	Atlas Antibodies	IF (1:100), WB (1:1000)
INTEGRIN-beta1	M-106	rabbit	Santa Cruz	WB (1:1000)
NEPH1		rabbit	home made	IF (1:100)
NEPHRIN	gp-N2	gp	Progene	IF (1:300)
NESTIN		mouse	DSHB Development Studies Hybridoma Bank Iowa	IF (1:100)
NIDOGEN		rat	Millipore	IF (1:300)
PAXILLIN	610051	mouse	BD Transduction Lab.	IF (1:300),WB (1:1000)
Phospho-COFILIN	sc-21867-R	rabbit	Santa Cruz	IF (1:50); Reference: PMID 20838616
Phospho-COFILIN	3311	rabbit	Cell Signaling	WB (1:500)
P-MLC		rabbit	Cell Signaling	WB (1:500)
PODOCIN	P0372	rabbit	Sigma	IF (1:200)
RAC1		mouse	Cytoskeleton	WB (1:1000)
RHOA		mouse	Cytoskeleton	WB (1:1000)
SYNAPTOPODIN	65194	mouse	Progene	IF (1:300)
TALIN		mouse	Sigma	IF (1:100)
TUBULIN		mouse	Sigma	WB (1:1000)
V5-tag		mouse	Santa Cruz	IP (1:1000)
VINCULIN	SPM227	mouse	Abcam	IF (1:100), WB (1:1000)
WT-1	clone 6F-H2	mouse	Millipore	IF (1:200), WB (1:1000)
Alexa Fluor Phalloidin	-	-	ThermoFisher Scientific	IF (1:750)
DAPI	-	-	ThermoFisher Scientific	IF (1:1000)
The following primers were used for generation of in situ probes:
mCoro2b_3’_Utr: 5´- tggaagctgacctttgacct-3´
mCoro2b_3’_Utr: 3´- actctgcctgcttcacgaat-5´
mCoro2b_inSeq: 5´- cacagaaaggcctaggtgtca-3´
mCoro2b_inSeq: 3´- gaggcggggctagcagtt-5´
mCoro1a_inSeq: 5´- acttctgaggctccgttcct-3´
mCoro1a_inSeq: 3´- gagggctctggggttctact-5´
mCoro1b_inSeq: 5´- tgagcggtcaggatgctaat-3´
mCoro1b_inSeq: 3´- cttgggaatttgccttggta-5´
mCoro2a_3’_Utr: 5´- agatcaaaaacctgcggatg-3´
mCoro2a_3’_Utr: 3´- gtgccattttctcacccagt-5´
mCoro2a_inSeq: 5´- CTGTTCTGAAGATGCCACGA-3´
mCoro2a_inSeq: 3´- ATCTGCCGGTTGTTCCAG-5´
